# Supplementary material for: From transient transcriptome responses to disturbed neurodevelopment: role of histone acetylation and methylation as epigenetic switch between reversible and irreversible drug effects
Source: Arch Toxicol. 2014 Jun 17;88(7):1451–68. doi: 10.1007/s00204-014-1279-6 (PMC4067541; doi:10.1007/s00204-014-1279-6)
Supplement: Supplementary file 2 — Supplementary material 2 (XLSX 928 kb) [file 204_2014_1279_MOESM2_ESM.xlsx]

## Sheet: 6h
Supplementary Table S1	Developmentally regulated PS after 6 h
hESC were differentiated towards NEP and samples were taken after 6h, 4d and 6d of differentiation. Differentially expressed PS were determined compared to hESC. PS with p-value < 0.05 FDR corrected by the Benjamini Hochberg method (adjusted p-value) and IFCI > 1.8 were considered in this table. The differentially expressed PS of day each are listed in a single sheet. The data correspond to the d…
Probe sets	Gene names	Fold change	p Value	adjusted p Value
201012_at	ANXA1	18.5	2.65e-05	0.00225
1557636_a_at	C7ORF57	18.26	1.65e-08	4.09e-05
225496_s_at	SYTL2	18.11	1.34e-05	0.00147
227140_at	INHBA	17.58	1.26e-10	3.43e-06
232914_s_at	SYTL2	15.96	2.22e-05	0.00203
202628_s_at	SERPINE1	15.9	1.09e-06	0.00036
204222_s_at	GLIPR1	15.1	1.57e-06	0.000443
206932_at	CH25H	13.86	5.9e-10	6.45e-06
211906_s_at	SERPINB3	13.13	1.53e-06	0.000437
231766_s_at	COL12A1	12.75	6.12e-06	0.000956
206552_s_at	TAC1	12.33	8.72e-10	7.54e-06
218468_s_at	GREM1	12.04	7.58e-07	0.000278
226142_at	GLIPR1	11.45	2.17e-07	0.00017
206502_s_at	INSM1	11.32	4.92e-08	6.89e-05
221035_s_at	TEX14	10.2	4.3e-07	0.000202
215101_s_at	CXCL5	10.03	2.77e-07	0.000181
243819_at	---	9.01	6.77e-06	0.00102
213032_at	NFIB	8.99	2.88e-08	5.43e-05
218469_at	GREM1	8.87	2.7e-05	0.00227
213943_at	TWIST1	8.78	1.11e-05	0.00134
236214_at	FAM71F1	7.91	3.43e-05	0.00263
209290_s_at	NFIB	7.89	1.18e-05	0.00139
212328_at	LIMCH1	7.82	2.62e-05	0.00225
211796_s_at	TRBC2	7.74	3.65e-09	1.82e-05
212063_at	CD44	7.68	5.96e-06	0.000942
219935_at	ADAMTS5	7.52	2.44e-07	0.000178
230061_at	TM4SF18	7.47	5.67e-05	0.0036
215719_x_at	FAS	7.43	3.71e-07	0.000195
224480_s_at	AGPAT9	7.34	3.48e-08	6.14e-05
204780_s_at	FAS	7.18	7.61e-06	0.00109
230781_at	RP11-438E5.1	7.1	2.39e-05	0.00212
1569183_a_at	CHM	7.07	1.13e-07	0.000112
214974_x_at	CXCL5	7.04	7.23e-06	0.00106
203872_at	ACTA1	6.92	0.000192	0.00729
217678_at	SLC7A11	6.89	9.08e-09	3.38e-05
242767_at	---	6.82	1.8e-08	4.28e-05
209720_s_at	SERPINB3	6.77	2.36e-06	0.000568
229228_at	CREB5	6.68	2.96e-05	0.00243
227038_at	SGMS2	6.66	3.31e-06	0.000686
238018_at	FAM150B	6.55	4.38e-08	6.47e-05
231466_at	FAM71F1	6.49	8.04e-06	0.00112
205132_at	ACTC1	6.23	4.64e-05	0.00315
1568574_x_at	---	6.21	8.25e-05	0.00443
218656_s_at	LHFP	6.2	5.11e-05	0.00335
210587_at	INHBE	6.03	8.52e-08	9.7e-05
227399_at	VGLL3	6	1.17e-05	0.00138
212327_at	LIMCH1	6	4.21e-05	0.00298
222802_at	EDN1	5.98	6.97e-06	0.00104
210118_s_at	IL1A	5.85	2.89e-07	0.000186
209289_at	NFIB	5.84	1.18e-05	0.00139
206157_at	PTX3	5.82	9.95e-07	0.000338
210413_x_at	SERPINB3	5.79	9.15e-06	0.00121
236163_at	LIX1	5.79	1.69e-05	0.00171
225799_at	LINC00152	5.78	8.7e-05	0.00456
205659_at	HDAC9	5.7	3.7e-08	6.33e-05
228153_at	RNF144B	5.6	0.000282	0.00939
226136_at	GLIPR1	5.57	7.82e-05	0.00431
235092_at	---	5.55	1.37e-09	8.35e-06
1554878_a_at	ABCD3	5.39	6.02e-07	0.000241
209921_at	SLC7A11	5.37	3.06e-07	0.000188
235921_at	RP11-554I8.2	5.37	7.8e-06	0.0011
229963_at	BEX5	5.33	5.82e-07	0.000239
230865_at	LIX1	5.33	5.34e-06	0.000885
235737_at	TSLP	5.29	7.37e-07	0.000277
202627_s_at	SERPINE1	5.26	0.000114	0.00529
228489_at	TM4SF18	5.25	0.000185	0.0071
212325_at	LIMCH1	5.18	5.1e-08	6.98e-05
203324_s_at	CAV2	5.16	3.07e-05	0.00246
230147_at	F2RL2	5.15	5.86e-06	0.000939
213764_s_at	MFAP5	5.14	1.27e-05	0.00143
231202_at	ALDH1L2	5.07	1.05e-05	0.00131
229978_at	SHISA9	5.01	7.59e-07	0.000278
1559280_a_at	RP11-366M4.3	4.9	8.32e-05	0.00445
216252_x_at	FAS	4.89	3.75e-07	0.000195
217966_s_at	FAM129A	4.88	4.4e-07	0.000202
204823_at	NAV3	4.87	0.000103	0.00498
225782_at	MSRB3	4.86	7.23e-06	0.00106
218995_s_at	EDN1	4.81	2.68e-07	0.000181
204115_at	GNG11	4.8	2.71e-08	5.28e-05
221805_at	NEFL	4.79	7.48e-06	0.00108
233011_at	---	4.78	8.09e-05	0.00439
228411_at	PARD3B	4.77	3.02e-07	0.000188
210809_s_at	POSTN	4.77	0.000103	0.00498
203951_at	CNN1	4.76	3.75e-06	0.000733
209651_at	TGFB1I1	4.75	7.84e-05	0.00431
1552487_a_at	BNC1	4.72	1.98e-05	0.00189
230791_at	---	4.61	0.000292	0.00956
204781_s_at	FAS	4.58	1.07e-07	0.000112
204058_at	ME1	4.55	1.14e-07	0.000112
227727_at	MRGPRF	4.54	5.25e-06	0.000881
219936_s_at	GPR87	4.53	4e-07	0.000197
203548_s_at	LPL	4.48	6.01e-05	0.00373
223395_at	ABI3BP	4.47	1.86e-06	0.000501
220102_at	FOXL2	4.43	2.55e-07	0.000181
210611_s_at	DTNA	4.42	4.97e-05	0.00329
237206_at	MYOCD	4.42	0.000279	0.00932
1555313_a_at	MCF2	4.38	4.12e-06	0.000769
218002_s_at	CXCL14	4.37	3.38e-05	0.00262
224851_at	CDK6	4.35	1.47e-05	0.00155
220317_at	LRAT	4.33	8.73e-05	0.00457
212845_at	SAMD4A	4.27	7.02e-06	0.00104
214633_at	SOX3	4.26	8.28e-05	0.00443
217967_s_at	FAM129A	4.25	6.01e-05	0.00373
213029_at	NFIB	4.22	1.22e-05	0.00141
226279_at	PRSS23	4.22	2.61e-05	0.00225
205990_s_at	WNT5A	4.19	8.51e-09	3.38e-05
238914_at	---	4.18	9.65e-10	7.54e-06
210511_s_at	INHBA	4.18	1.45e-08	4.09e-05
203234_at	UPP1	4.17	8.06e-07	0.00029
223687_s_at	LY6K	4.16	7.95e-06	0.00111
206442_at	SEMG1	4.16	0.00021	0.00775
223278_at	GJB2	4.13	0.000169	0.00678
232771_at	NRK	4.12	0.000307	0.00985
238469_at	---	4.11	2.33e-06	0.000567
203939_at	NT5E	4.1	2.76e-05	0.00231
229511_at	SMARCE1	4.08	1.15e-06	0.000364
220275_at	CUZD1	4.08	6.34e-06	0.000974
204631_at	MYH2	4.07	0.00023	0.00818
214085_x_at	GLIPR1	4.04	9.51e-07	0.000327
222270_at	SMEK2	4.03	2.64e-05	0.00225
224847_at	CDK6	4.02	9.85e-06	0.00126
236451_at	AC009299.3	4	2.26e-07	0.000172
211466_at	NFIB	3.98	2.77e-07	0.000181
232094_at	C15ORF29	3.98	1.11e-05	0.00134
209719_x_at	SERPINB3	3.96	0.000212	0.00777
243712_at	XIST	3.95	4.92e-08	6.89e-05
200621_at	CSRP1	3.95	0.000198	0.00744
204491_at	PDE4D	3.94	1.51e-08	4.09e-05
210170_at	PDLIM3	3.89	4.23e-08	6.47e-05
222484_s_at	CXCL14	3.87	1.05e-05	0.00131
238846_at	TNFRSF11A	3.86	2.34e-08	5.12e-05
209278_s_at	TFPI2	3.85	0.000129	0.0057
239834_at	---	3.82	2.64e-10	4.81e-06
226863_at	FAM110C	3.78	3.1e-06	0.000659
229778_at	C12ORF39	3.77	1.23e-06	0.000381
235579_at	SCAF11	3.77	3.38e-06	0.000692
229072_at	RAB30	3.77	2.29e-05	0.00207
202458_at	PRSS23	3.75	5.24e-06	0.000881
226281_at	DNER	3.73	9.88e-05	0.00488
225728_at	SORBS2	3.71	3.63e-10	4.96e-06
1555778_a_at	POSTN	3.7	8.33e-05	0.00445
209655_s_at	TMEM47	3.68	1.11e-06	0.00036
205381_at	LRRC17	3.66	1.92e-05	0.00186
204490_s_at	CD44	3.64	2.42e-05	0.00214
209835_x_at	CD44	3.64	3.97e-05	0.00288
204112_s_at	HNMT	3.63	3.43e-07	0.00019
211732_x_at	HNMT	3.62	1.28e-06	0.000388
229357_at	ADAMTS5	3.61	8.06e-06	0.00112
236714_at	---	3.59	1.15e-06	0.000364
226103_at	NEXN	3.56	2.44e-06	0.000577
223393_s_at	TSHZ3	3.56	9.62e-05	0.00481
200974_at	ACTA2	3.55	9.66e-05	0.00482
209758_s_at	MFAP5	3.55	0.000183	0.00706
1552658_a_at	NAV3	3.53	0.000105	0.00502
242003_at	---	3.52	3.36e-08	6.12e-05
235368_at	ADAMTS5	3.52	2.16e-06	0.000546
212614_at	ARID5B	3.52	1.11e-05	0.00134
238592_at	---	3.51	1.43e-07	0.000134
1569847_at	CGNL1	3.5	3.81e-05	0.00281
209369_at	ANXA3	3.5	7.27e-05	0.00414
210732_s_at	LGALS8	3.49	1.1e-06	0.00036
217523_at	CD44	3.48	7.87e-05	0.00433
212014_x_at	CD44	3.46	2.15e-05	0.00198
240891_at	FSTL1	3.43	3.78e-06	0.000733
216870_x_at	DLEU2L	3.42	7.73e-08	9.19e-05
218718_at	PDGFC	3.42	4.63e-07	0.000204
210117_at	SPAG1	3.42	0.000159	0.00653
231863_at	ING3	3.41	6.55e-06	0.000995
222877_at	AC007362.1	3.41	1.55e-05	0.00162
205715_at	BST1	3.4	3.23e-07	0.000188
206542_s_at	SMARCA2	3.4	5.65e-07	0.000236
1553994_at	NT5E	3.4	3.82e-05	0.00281
218353_at	RGS5	3.39	0.000264	0.00898
204221_x_at	GLIPR1	3.38	2.2e-05	0.00202
227503_at	---	3.38	5.03e-05	0.00331
242963_at	SGMS2	3.37	4.09e-07	0.000197
213765_at	MFAP5	3.36	4.33e-06	0.000789
1559942_at	MDFIC	3.35	2.66e-07	0.000181
223253_at	EPDR1	3.35	5.95e-07	0.000241
213425_at	WNT5A	3.33	3.45e-07	0.00019
1554486_a_at	GFOD1	3.32	3.3e-07	0.000188
227856_at	C4ORF32	3.32	8.11e-06	0.00112
239058_at	---	3.32	0.000138	0.00602
240467_at	---	3.31	3.73e-07	0.000195
242656_at	GTF2H1	3.31	6.9e-07	0.000264
225242_s_at	CCDC80	3.3	5.79e-06	0.000931
228390_at	RAB30	3.29	2.91e-05	0.0024
1554217_a_at	CCDC132	3.29	0.000298	0.00966
208065_at	ST8SIA3	3.28	6.39e-06	0.000976
1555225_at	C1ORF43	3.28	7.55e-06	0.00108
201951_at	ALCAM	3.28	5.33e-05	0.00346
212157_at	SDC2	3.27	9.73e-08	0.000104
222455_s_at	PARVA	3.27	2.42e-07	0.000178
222309_at	---	3.25	9.87e-06	0.00126
205479_s_at	PLAU	3.25	0.00019	0.00721
224848_at	CDK6	3.24	1.05e-05	0.00131
1552585_s_at	GTF2A1L	3.22	0.000155	0.00642
206544_x_at	SMARCA2	3.21	2.61e-07	0.000181
230859_at	---	3.21	1.11e-06	0.00036
1552390_a_at	C8ORF47	3.21	0.000206	0.00765
212154_at	SDC2	3.21	0.000209	0.00771
204422_s_at	FGF2	3.2	3.54e-07	0.00019
205560_at	PCSK5	3.19	6.89e-07	0.000264
208370_s_at	RCAN1	3.18	2.72e-07	0.000181
236473_at	CC2D2A	3.18	5.22e-07	0.000221
201426_s_at	VIM	3.17	3.52e-05	0.00265
219015_s_at	ALG13	3.16	1.14e-07	0.000112
204489_s_at	CD44	3.16	1.78e-06	0.000481
214963_at	NUP160	3.16	2.65e-06	0.0006
210091_s_at	DTNA	3.16	1.55e-05	0.00162
206707_x_at	AL512428.1	3.16	0.000282	0.00939
231898_x_at	SOX2-OT	3.15	4.68e-06	0.000821
210915_x_at	---	3.14	6.91e-06	0.00103
233085_s_at	NABP1	3.13	2.44e-05	0.00215
235033_at	---	3.12	2.05e-07	0.000168
231048_at	GJC1	3.12	9.77e-07	0.000334
215629_s_at	DLEU2L	3.11	4.24e-06	0.00078
209610_s_at	SLC1A4	3.1	2.54e-06	0.000588
214954_at	SUSD5	3.1	9.43e-06	0.00124
232231_at	RUNX2	3.1	1.24e-05	0.00141
231065_at	PDE6D	3.1	6.4e-05	0.00385
220327_at	VGLL3	3.08	1.5e-07	0.000136
236140_at	GCLM	3.08	1.99e-07	0.000165
211814_s_at	CCNE2	3.08	3.4e-05	0.00262
243934_at	---	3.08	8.96e-05	0.00462
206528_at	TRPC6	3.07	1.32e-07	0.000126
219667_s_at	BANK1	3.07	4.46e-07	0.000202
1569190_at	SCLT1	3.07	1.76e-05	0.00175
1552580_at	TRIML2	3.07	5.93e-05	0.00371
1552309_a_at	NEXN	3.05	5.42e-06	0.000887
220123_at	SLC35F5	3.05	1.51e-05	0.00159
239671_at	RP11-355I22.7	3.05	0.000163	0.00661
229147_at	RASSF6	3.04	4.63e-07	0.000204
213652_at	PCSK5	3.03	1.27e-05	0.00143
1561367_a_at	---	3.03	0.000228	0.00812
202766_s_at	FBN1	3.02	3.38e-07	0.00019
202267_at	LAMC2	3.02	8.26e-05	0.00443
218791_s_at	C15ORF29	3.02	8.48e-05	0.00451
231411_at	---	3.01	6.76e-06	0.00102
209087_x_at	MCAM	3	1.21e-05	0.0014
205966_at	TAF13	3	1.89e-05	0.00183
215983_s_at	UBXN8	2.99	1.71e-06	0.000467
201141_at	GPNMB	2.99	5.48e-06	0.000892
228158_at	AC027612.6	2.99	6.13e-05	0.00376
225615_at	IFFO2	2.99	9.47e-05	0.00479
229952_at	PLEKHG3	2.99	9.62e-05	0.00481
210869_s_at	MCAM	2.98	3.27e-06	0.000682
239210_at	---	2.98	4.18e-05	0.00297
236606_at	---	2.96	1.14e-08	3.67e-05
203439_s_at	STC2	2.95	2.87e-05	0.00238
1553226_at	LINC00052	2.95	3.73e-05	0.00276
230574_at	RP11-879F14.2	2.95	5.3e-05	0.00344
204971_at	CSTA	2.94	1.22e-05	0.00141
221234_s_at	BACH2	2.94	0.000287	0.00949
222071_s_at	SLCO4C1	2.93	2.04e-06	0.000533
211177_s_at	TXNRD2	2.93	4.57e-06	0.000816
207197_at	ZIC3	2.93	3.25e-05	0.00257
207528_s_at	SLC7A11	2.93	9.51e-05	0.0048
217542_at	MDM2	2.92	4.94e-05	0.00328
236313_at	CDKN2B	2.92	0.00014	0.00607
228885_at	MAMDC2	2.91	1.13e-06	0.000362
228829_at	ATF7	2.91	3.22e-06	0.000674
220038_at	SGK3	2.91	3.34e-06	0.000687
242329_at	CREB5	2.91	4.51e-05	0.00311
1555461_at	---	2.91	0.000247	0.00858
213496_at	RP4-788L13.1	2.91	0.000258	0.00878
228366_at	---	2.9	6.79e-08	8.43e-05
231899_at	ZC3H12C	2.9	1.56e-07	0.000137
240055_at	---	2.9	2.67e-05	0.00225
242157_at	CHD9	2.89	0.000101	0.00493
1552389_at	C8ORF47	2.88	4.53e-06	0.000811
217004_s_at	MCF2	2.86	3.2e-05	0.00254
219267_at	GLTP	2.86	4.2e-05	0.00298
231963_at	---	2.86	4.36e-05	0.00304
201300_s_at	PRNP	2.84	1.34e-05	0.00147
227212_s_at	PHF19	2.83	7.71e-08	9.19e-05
223392_s_at	TSHZ3	2.83	6.14e-06	0.000957
1556361_s_at	---	2.81	3.01e-06	0.00065
203925_at	GCLM	2.81	3.02e-06	0.000651
224583_at	COTL1	2.81	3.62e-06	0.000716
219569_s_at	SLC35G2	2.81	1.11e-05	0.00134
209656_s_at	TMEM47	2.81	5.7e-05	0.00361
238453_at	FGFBP3	2.81	0.000173	0.00688
206864_s_at	HRK	2.81	0.000183	0.00706
228731_at	RP13-259F12.2	2.8	2.74e-06	0.000615
205741_s_at	DTNA	2.8	5.48e-06	0.000892
227095_at	LEPROT	2.79	2.65e-05	0.00225
201058_s_at	MYL9	2.79	4.84e-05	0.00325
228381_at	ATF7IP2	2.78	3.51e-07	0.00019
222808_at	ALG13	2.78	1.44e-05	0.00154
201952_at	ALCAM	2.78	1.57e-05	0.00163
1554122_a_at	HSD17B12	2.78	2.21e-05	0.00202
222803_at	PRTFDC1	2.78	2.54e-05	0.0022
226271_at	GDAP1	2.77	4.37e-07	0.000202
206488_s_at	CD36	2.77	4.18e-05	0.00297
227932_at	ARIH2	2.76	3.99e-08	6.41e-05
235202_x_at	IKBIP	2.76	1.03e-05	0.0013
206541_at	KLKB1	2.76	2.81e-05	0.00234
220281_at	SLC12A1	2.76	4.9e-05	0.00327
221903_s_at	CYLD	2.75	9.26e-07	0.000323
219915_s_at	SLC16A10	2.75	1.09e-06	0.00036
225334_at	C10ORF32	2.75	1.1e-05	0.00134
232899_at	AC002055.4	2.74	4.47e-07	0.000202
202265_at	BMI1	2.71	1.61e-08	4.09e-05
236132_at	---	2.71	5.8e-07	0.000239
1568813_at	RP11-31F15.1	2.7	3.89e-07	0.000197
232067_at	FAXC	2.7	4.33e-07	0.000202
238183_at	PRKAR1B	2.7	7.71e-07	0.000279
204030_s_at	SCHIP1	2.7	3.47e-06	0.000694
211340_s_at	MCAM	2.7	5.67e-05	0.0036
201105_at	LGALS1	2.7	0.000148	0.00625
204059_s_at	ME1	2.69	3.74e-06	0.000733
217707_x_at	---	2.68	1.17e-05	0.00139
209032_s_at	CADM1	2.68	4.94e-05	0.00328
225963_at	KLHDC5	2.67	2.42e-07	0.000178
242981_at	---	2.67	3.96e-06	0.000754
226876_at	FAM101B	2.67	4.89e-05	0.00327
211379_x_at	B3GALNT1	2.65	0.000201	0.00755
214577_at	MAP1B	2.65	0.000274	0.0092
236565_s_at	LARP6	2.64	0.00013	0.00574
222872_x_at	NABP1	2.63	4.87e-05	0.00326
201147_s_at	TIMP3	2.63	8.03e-05	0.00437
232569_at	---	2.62	2.22e-05	0.00203
209822_s_at	VLDLR	2.62	3.67e-05	0.00273
227444_at	ARMCX4	2.62	4.56e-05	0.00312
213982_s_at	RABGAP1L	2.62	0.000138	0.00602
219970_at	GIPC2	2.61	5.18e-06	0.000878
202600_s_at	NRIP1	2.6	1.68e-06	0.000464
208319_s_at	RBM3	2.6	1.68e-06	0.000464
221059_s_at	COTL1	2.6	8.57e-06	0.00116
235740_at	MCTP1	2.6	3.32e-05	0.0026
218642_s_at	CHCHD7	2.59	7.08e-09	3.22e-05
209406_at	BAG2	2.59	4.53e-05	0.00311
205034_at	CCNE2	2.59	0.000102	0.00495
234986_at	GCLM	2.58	2.2e-07	0.00017
227356_at	AC083799.1	2.58	4.55e-07	0.000204
204999_s_at	ATF5	2.58	1.83e-05	0.0018
1554324_s_at	DYNC2LI1	2.58	0.000251	0.00867
201905_s_at	CTDSPL	2.57	8.55e-05	0.00452
227211_at	PHF19	2.56	6.05e-07	0.000241
223349_s_at	BOK	2.56	8.05e-06	0.00112
1554640_at	PALM2	2.56	1.87e-05	0.00182
230626_at	---	2.55	1.14e-05	0.00137
32541_at	PPP3CC	2.54	6.88e-06	0.00103
217561_at	CALCA	2.54	7.43e-05	0.00417
220241_at	TMCO3	2.53	1.56e-07	0.000137
227699_at	L3HYPDH	2.53	6.58e-06	0.000997
209031_at	CADM1	2.52	4.07e-05	0.00293
243357_at	NEGR1	2.52	7.39e-05	0.00417
228575_at	IL20RB	2.51	1.14e-07	0.000112
220180_at	CCDC68	2.51	4.95e-06	0.000851
229390_at	FAM26F	2.51	7.85e-06	0.00111
222118_at	CENPN	2.51	1.81e-05	0.00179
228563_at	GJC1	2.51	8.98e-05	0.00463
239877_at	---	2.5	1.88e-08	4.28e-05
231866_at	LNPEP	2.5	3.7e-06	0.000731
205376_at	INPP4B	2.5	9.88e-06	0.00126
241344_at	---	2.5	2.45e-05	0.00215
231852_at	ERI1	2.49	6.33e-06	0.000974
212468_at	SPAG9	2.49	0.000106	0.00505
202794_at	INPP1	2.48	3.95e-08	6.41e-05
222043_at	CLU	2.48	4.31e-05	0.00302
230048_at	IFRD1	2.47	4.83e-07	0.000208
218627_at	DRAM1	2.47	7.67e-06	0.00109
214464_at	CDC42BPA	2.47	2.62e-05	0.00225
227314_at	ITGA2	2.47	2.71e-05	0.00227
209030_s_at	CADM1	2.47	3.53e-05	0.00265
33323_r_at	SFN	2.47	0.000178	0.00698
1554415_at	TAF5L	2.46	9.49e-06	0.00124
230133_at	RC3H2	2.46	9.78e-06	0.00126
202626_s_at	LYN	2.46	2.39e-05	0.00212
203339_at	SLC25A12	2.46	3.21e-05	0.00254
240421_x_at	RP11-673E1.3	2.46	3.81e-05	0.00281
204712_at	WIF1	2.46	0.000156	0.00646
237159_x_at	AP1S3	2.45	7.49e-07	0.000278
221051_s_at	NMRK2	2.45	8.11e-07	0.00029
239579_at	EPHX4	2.45	2.4e-06	0.000573
240655_at	ALCAM	2.45	5.97e-06	0.000942
206116_s_at	TPM1	2.45	9.79e-06	0.00126
205048_s_at	PSPHP1	2.45	3.46e-05	0.00264
240079_at	ZNF81	2.45	0.000137	0.00599
236937_at	VPS8	2.45	0.000234	0.00825
219565_at	CYP20A1	2.44	1.13e-06	0.000362
207338_s_at	ZNF200	2.44	1.46e-06	0.000429
229250_at	TPCN2	2.44	1.57e-06	0.000443
242984_at	MKLN1	2.44	7.29e-06	0.00106
202377_at	LEPROT	2.44	1.04e-05	0.0013
241829_at	---	2.44	6.48e-05	0.00388
242521_at	---	2.44	8.89e-05	0.00462
236692_at	RP11-686D22.3	2.44	0.000194	0.00732
231269_at	ASCC3	2.43	9.88e-09	3.38e-05
220643_s_at	FAIM	2.43	9.32e-07	0.000323
202625_at	LYN	2.43	9.06e-06	0.00121
236321_at	FAM200B	2.43	1.99e-05	0.0019
1555938_x_at	---	2.43	0.000245	0.00853
235389_at	---	2.42	1.87e-06	0.000501
206271_at	TLR3	2.42	0.000111	0.00522
226084_at	MAP1B	2.42	0.0003	0.00972
213295_at	CYLD	2.41	1.68e-06	0.000464
1555448_at	AP5M1	2.41	1.82e-05	0.0018
226905_at	FAM101B	2.41	0.000118	0.0054
238935_at	RPS27L	2.4	1.26e-05	0.00143
210987_x_at	TPM1	2.4	2.21e-05	0.00202
225176_at	LNPEP	2.4	2.89e-05	0.00239
220104_at	ZC3HAV1	2.4	3.87e-05	0.00283
211668_s_at	PLAU	2.4	0.000226	0.00808
202124_s_at	TRAK2	2.39	1.62e-06	0.000455
221730_at	COL5A2	2.39	2.95e-05	0.00242
223814_at	TRNT1	2.39	3.05e-05	0.00245
243001_at	RBFA	2.39	0.000187	0.00715
229759_s_at	VEPH1	2.39	0.00026	0.00884
227084_at	DTNA	2.38	3.9e-06	0.000751
232113_at	---	2.38	7.44e-05	0.00417
220672_at	PPP4R4	2.38	8.95e-05	0.00462
206336_at	CXCL6	2.38	0.000294	0.00959
1554178_a_at	FAM126B	2.37	3.07e-06	0.000656
206079_at	CHML	2.37	6.86e-06	0.00103
213189_at	MINA	2.37	7.29e-06	0.00106
203964_at	NMI	2.37	5.08e-05	0.00333
226269_at	GDAP1	2.37	7.41e-05	0.00417
226065_at	PRICKLE1	2.37	0.000132	0.00583
214962_s_at	NUP160	2.37	0.00016	0.00655
39582_at	CYLD	2.36	1.53e-06	0.000437
209925_at	OCLN	2.36	1.02e-05	0.00128
222745_s_at	C15ORF29	2.36	1.07e-05	0.00132
229232_at	LRRC57	2.36	1.95e-05	0.00187
223374_s_at	B3GALNT1	2.36	8.54e-05	0.00452
219316_s_at	FLVCR2	2.36	8.93e-05	0.00462
235864_at	ATP6V1D	2.36	0.000167	0.00673
227554_at	MAGI2-AS3	2.35	7.64e-07	0.000278
242317_at	---	2.35	9.26e-06	0.00122
236335_at	RP13-259F12.2	2.35	2.61e-05	0.00225
219557_s_at	NRIP3	2.35	3.52e-05	0.00265
230641_at	AC007009.1	2.35	7.74e-05	0.00428
223302_s_at	ZNF655	2.35	0.000209	0.00773
241458_at	---	2.34	4.79e-07	0.000208
227935_s_at	PCGF5	2.34	2.57e-06	0.000588
202551_s_at	CRIM1	2.34	9.17e-06	0.00121
214744_s_at	RPL23	2.34	3.5e-05	0.00264
225163_at	FRMD4A	2.34	6.6e-05	0.00391
221801_x_at	NEFL	2.34	9.41e-05	0.00477
225622_at	PAG1	2.34	0.000292	0.00956
201904_s_at	CTDSPL	2.33	4e-06	0.000759
220831_at	GCNT4	2.33	1.12e-05	0.00135
229415_at	CYCS	2.33	1.23e-05	0.00141
220159_at	ABCA11P	2.33	3.14e-05	0.0025
225167_at	FRMD4A	2.33	0.000173	0.00688
204083_s_at	TPM2	2.32	1.12e-05	0.00135
1553269_at	ZNF718	2.32	1.2e-05	0.0014
236548_at	GIPC2	2.32	4.11e-05	0.00294
202378_s_at	LEPROT	2.32	6.74e-05	0.00396
202760_s_at	AKAP2	2.32	0.000138	0.00602
229926_at	MIR3682	2.32	0.000142	0.00611
238063_at	TMEM154	2.32	0.000145	0.00616
210612_s_at	SYNJ2	2.32	0.000199	0.00746
236656_s_at	RP11-490M8.1	2.31	5.47e-07	0.00023
1554482_a_at	SAR1B	2.31	1.94e-06	0.000518
210754_s_at	LYN	2.31	1.31e-05	0.00146
212922_s_at	SMYD2	2.31	1.46e-05	0.00155
242939_at	TFDP1	2.31	1.6e-05	0.00165
240983_s_at	CARS	2.31	1.59e-05	0.00165
212651_at	RHOBTB1	2.31	0.000222	0.00801
223651_x_at	CDC23	2.3	1.62e-05	0.00166
230134_s_at	RC3H2	2.3	3.5e-05	0.00264
212805_at	PRUNE2	2.3	4.63e-05	0.00314
211468_s_at	RECQL5	2.29	3.46e-06	0.000694
212806_at	PRUNE2	2.29	5.92e-06	0.000942
204435_at	NUPL1	2.29	7.53e-06	0.00108
227492_at	OCLN	2.29	1.03e-05	0.0013
209892_at	FUT4	2.29	1.87e-05	0.00182
230508_at	DKK3	2.29	3.71e-05	0.00275
219938_s_at	PSTPIP2	2.29	6.07e-05	0.00374
231807_at	KIAA1217	2.29	0.000233	0.00824
201471_s_at	SQSTM1	2.28	5.42e-08	7.23e-05
206765_at	KCNJ2	2.28	4.97e-06	0.000851
236657_at	RP11-490M8.1	2.28	3.55e-05	0.00266
228645_at	SNORA78	2.28	4.08e-05	0.00293
228830_s_at	ATF7	2.28	7.35e-05	0.00416
238729_x_at	---	2.28	7.32e-05	0.00416
233078_at	---	2.28	7.65e-05	0.00425
212828_at	SYNJ2	2.28	8.09e-05	0.00439
220265_at	GPR107	2.28	0.000247	0.00858
239277_at	ACOT9	2.27	8.91e-08	9.94e-05
230655_at	---	2.27	1.04e-06	0.000348
236598_at	AC009299.3	2.27	3.96e-06	0.000754
226222_at	KIAA1432	2.27	4.42e-06	0.000795
218254_s_at	SAR1B	2.27	5.02e-06	0.000855
220315_at	PARP11	2.27	5.33e-05	0.00346
1569958_at	RP4-694A7.4	2.27	0.000109	0.00515
224724_at	SULF2	2.27	0.000118	0.00541
221697_at	MAP1LC3C	2.27	0.000163	0.00661
243509_at	---	2.27	0.000168	0.00677
215034_s_at	TM4SF1	2.27	0.000273	0.00918
220240_s_at	TMCO3	2.26	2.21e-07	0.00017
242989_at	STRN	2.26	4.06e-06	0.000768
232352_at	ISL2	2.26	1.42e-05	0.00153
202719_s_at	TES	2.26	3.33e-05	0.0026
203640_at	MBNL2	2.26	3.36e-05	0.00261
243410_at	---	2.26	0.00023	0.00819
226013_at	TRAK1	2.25	1.7e-06	0.000467
222942_s_at	TIAM2	2.25	5.37e-06	0.000885
237145_at	EIF2AK4	2.25	6.97e-05	0.00406
210837_s_at	PDE4D	2.25	7.96e-05	0.00436
224928_at	SETD7	2.25	9.17e-05	0.00469
228740_at	RP11-999E24.3	2.25	0.000106	0.00505
205984_at	CRHBP	2.25	0.000188	0.00717
213595_s_at	CDC42BPA	2.24	2.36e-06	0.000568
206070_s_at	EPHA3	2.24	2.79e-06	0.00062
219882_at	TTLL7	2.24	6.37e-06	0.000976
230267_at	RP11-173M1.8	2.24	6.95e-05	0.00405
235109_at	ZBED3	2.24	6.97e-05	0.00406
241027_at	---	2.24	8.57e-05	0.00453
202679_at	NPC1	2.24	0.000186	0.00711
210510_s_at	NRP1	2.23	4.3e-06	0.000785
201171_at	---	2.23	1.23e-05	0.00141
203794_at	CDC42BPA	2.23	1.62e-05	0.00166
226177_at	GLTP	2.23	9.44e-05	0.00478
213373_s_at	CASP8	2.23	9.71e-05	0.00483
206744_s_at	ZMYM5	2.23	0.000204	0.00762
242486_at	---	2.23	0.000236	0.00831
237105_at	AC009948.5	2.22	3.2e-07	0.000188
235940_at	C9ORF64	2.22	2.18e-06	0.000548
240570_at	INADL	2.22	4.37e-05	0.00304
228584_at	SGCB	2.22	0.000118	0.00542
229460_at	---	2.21	3.3e-07	0.000188
231983_at	IBA57	2.21	1.01e-05	0.00128
1569362_at	ALCAM	2.21	6.2e-05	0.00378
221905_at	CYLD	2.21	7.65e-05	0.00425
202552_s_at	CRIM1	2.21	0.00024	0.00839
242057_at	---	2.2	1.11e-05	0.00134
229744_at	SSFA2	2.2	2.31e-05	0.00208
217890_s_at	PARVA	2.2	0.00012	0.00545
202759_s_at	AKAP2	2.2	0.000126	0.00562
226545_at	CD109	2.2	0.000187	0.00715
221605_s_at	PIPOX	2.2	0.000288	0.00951
226416_at	ERI1	2.19	2.62e-07	0.000181
226463_at	ATP6V1C1	2.19	4.15e-06	0.000769
226742_at	SAR1B	2.19	2.56e-05	0.00221
1555906_s_at	TCAIM	2.19	9.53e-05	0.0048
244065_at	RP11-203I2.1	2.19	0.000125	0.00558
230163_at	GFRA1	2.19	0.000185	0.00709
214157_at	GNAS	2.19	0.000264	0.00896
206155_at	ABCC2	2.19	0.000274	0.0092
1559064_at	---	2.18	6.18e-07	0.000245
239913_at	SLC10A4	2.18	1.23e-06	0.000381
235747_at	RP11-9E13.2	2.18	3.6e-05	0.0027
218109_s_at	MFSD1	2.17	2.19e-07	0.00017
1558636_s_at	ADAMTS5	2.17	2.52e-06	0.000585
201906_s_at	CTDSPL	2.17	1.39e-05	0.0015
218145_at	TRIB3	2.17	1.55e-05	0.00162
230747_s_at	TTC39C	2.17	3.07e-05	0.00246
215058_at	DENND5B	2.17	7.2e-05	0.00412
229095_s_at	RP13-1039J1.2	2.17	7.91e-05	0.00434
228092_at	CREM	2.17	0.000101	0.00493
225421_at	PM20D2	2.17	0.000105	0.00502
217287_s_at	TRPC6	2.17	0.000176	0.00694
241790_at	---	2.17	0.000181	0.00705
242277_at	---	2.17	0.000254	0.00873
220397_at	MDM1	2.17	0.000297	0.00965
227627_at	SGK3	2.16	1.35e-06	0.000402
212983_at	HRAS	2.16	4.72e-06	0.000824
206412_at	FER	2.16	3.12e-05	0.00249
1552611_a_at	JAK1	2.16	0.00017	0.00681
203642_s_at	COBLL1	2.15	5.94e-07	0.000241
202848_s_at	GRK6	2.15	1.09e-05	0.00134
1559240_at	RP11-696N14.1	2.15	2.1e-05	0.00196
219078_at	GPATCH2	2.15	0.000267	0.00903
223512_at	SAR1B	2.14	9.03e-06	0.00121
223845_at	VSIG10	2.14	1.13e-05	0.00136
231894_at	---	2.14	0.000242	0.00845
239155_at	CXADR	2.13	4.88e-06	0.000847
214244_s_at	---	2.13	8.97e-06	0.0012
1558345_a_at	ZNF487P	2.13	1.31e-05	0.00146
1552946_at	ZNF114	2.13	2.81e-05	0.00234
206117_at	TPM1	2.13	5.91e-05	0.0037
219093_at	PID1	2.13	6.52e-05	0.00389
235000_at	LPP	2.13	0.000256	0.00875
209711_at	SLC35D1	2.12	3.22e-07	0.000188
205842_s_at	JAK2	2.12	1.99e-06	0.000522
217824_at	UBE2J1	2.12	1.7e-05	0.00171
1563259_at	---	2.12	6.09e-05	0.00375
222748_s_at	TXNL4B	2.12	7.23e-05	0.00412
238733_at	MDM2	2.12	9.59e-05	0.00481
1556588_at	AC015871.2	2.12	9.88e-05	0.00488
47530_at	C9ORF156	2.11	7.96e-06	0.00111
203233_at	IL4R	2.11	3.96e-05	0.00288
238696_at	---	2.11	4.18e-05	0.00297
213010_at	PRKCDBP	2.11	7.91e-05	0.00434
229975_at	BMPR1B	2.11	8.28e-05	0.00443
214583_at	DDI2	2.11	9.94e-05	0.00489
1556061_at	RPP30	2.11	0.000163	0.00661
213188_s_at	MINA	2.11	0.000188	0.00717
231832_at	GALNT4	2.1	1.93e-07	0.000162
228429_x_at	KIF9	2.1	1.39e-06	0.000413
212667_at	SPARC	2.1	1.97e-05	0.00188
208621_s_at	EZR	2.1	2.3e-05	0.00208
227306_at	RP11-363E7.4	2.1	3.85e-05	0.00282
1564360_a_at	RP11-344E13.3	2.1	7.14e-05	0.0041
215343_at	CCDC88C	2.1	0.000149	0.00629
228542_at	MRS2	2.1	0.000238	0.00837
204048_s_at	PHACTR2	2.09	2.97e-06	0.000648
240479_at	HS3ST5	2.09	1.74e-05	0.00175
224820_at	RP11-119F7.2	2.09	3.43e-05	0.00263
220474_at	SLC25A21	2.09	4.02e-05	0.0029
225611_at	MAST4	2.09	4.68e-05	0.00316
230363_s_at	INPP5F	2.09	5.89e-05	0.0037
217762_s_at	RAB31	2.09	0.000181	0.00705
222843_at	FIGNL1	2.08	3.15e-07	0.000188
213325_at	PVRL3	2.08	3.1e-07	0.000188
242140_at	ERVK3-1	2.08	6.01e-06	0.000944
226229_s_at	SSU72	2.08	1.86e-05	0.00182
1559108_at	VPS53	2.08	0.000106	0.00505
243222_at	ALPK1	2.08	0.000214	0.00782
203767_s_at	STS	2.07	5.73e-06	0.000926
1556346_at	COTL1	2.07	1.74e-05	0.00175
208949_s_at	LGALS3	2.07	7.43e-05	0.00417
233002_at	PPP4R4	2.07	0.000154	0.00641
240952_at	---	2.06	5.26e-06	0.000881
201537_s_at	DUSP3	2.06	3.08e-05	0.00247
223452_s_at	ATL3	2.06	3.67e-05	0.00273
204796_at	EML1	2.06	0.000161	0.00656
235610_at	ALKBH8	2.06	0.000198	0.00744
221737_at	GNA12	2.06	0.000255	0.00875
227705_at	TCEAL7	2.06	0.000282	0.00939
201151_s_at	MBNL1	2.05	6.69e-08	8.43e-05
230447_at	---	2.05	4.11e-06	0.000769
219546_at	BMP2K	2.05	1.07e-05	0.00132
1552947_x_at	ZNF114	2.05	1.24e-05	0.00141
201153_s_at	MBNL1	2.05	1.5e-05	0.00158
228603_at	ACTR3	2.05	2.01e-05	0.0019
201278_at	DAB2	2.05	5.97e-05	0.00372
227486_at	---	2.05	0.000122	0.00549
200787_s_at	PEA15	2.05	0.00024	0.00839
202381_at	ADAM9	2.04	2.55e-06	0.000588
235937_at	OCLN	2.04	1.47e-05	0.00155
209712_at	SLC35D1	2.04	1.6e-05	0.00165
222582_at	PRKAG2	2.04	1.63e-05	0.00167
59644_at	BMP2K	2.04	1.75e-05	0.00175
225464_at	FRMD6	2.04	3.74e-05	0.00277
229305_at	MLF1IP	2.04	5.34e-05	0.00346
215707_s_at	PRNP	2.04	5.86e-05	0.00369
218793_s_at	SCML1	2.04	6.21e-05	0.00379
204136_at	COL7A1	2.04	7.18e-05	0.00412
232305_at	HMGCLL1	2.04	9.63e-05	0.00481
223159_s_at	NEK6	2.04	0.000102	0.00497
219334_s_at	NABP1	2.04	0.000179	0.007
227628_at	GPX8	2.04	0.000183	0.00706
227080_at	ZNF697	2.04	0.000206	0.00765
230903_s_at	C8ORF42	2.03	2.68e-06	0.000606
1554274_a_at	SSH1	2.03	3.44e-06	0.000694
237571_at	---	2.03	1.39e-05	0.0015
235919_at	CEP78	2.03	1.59e-05	0.00164
206777_s_at	CRYBB2P1	2.03	1.83e-05	0.0018
214920_at	---	2.03	0.000182	0.00706
210986_s_at	TPM1	2.03	0.000304	0.00981
231319_x_at	KIF9	2.02	4.04e-07	0.000197
201152_s_at	MBNL1	2.02	3.74e-06	0.000733
204049_s_at	PHACTR2	2.02	1.19e-05	0.0014
202146_at	IFRD1	2.02	1.26e-05	0.00143
243939_at	---	2.02	1.33e-05	0.00147
244461_at	SPECC1	2.02	1.53e-05	0.0016
243503_at	RP11-676J12.6	2.02	1.67e-05	0.00169
201302_at	ANXA4	2.02	3.29e-05	0.00259
203225_s_at	RFK	2.02	4.96e-05	0.00328
201890_at	RRM2	2.02	5.75e-05	0.00363
214591_at	KLHL4	2.02	8.88e-05	0.00462
202558_s_at	HSPA13	2.02	9.68e-05	0.00482
204998_s_at	ATF5	2.02	0.000158	0.00652
202147_s_at	---	2.01	4.92e-07	0.00021
211671_s_at	NR3C1	2.01	9.57e-06	0.00124
214452_at	BCAT1	2.01	9.84e-06	0.00126
232287_at	RP11-123B3.6	2.01	2.07e-05	0.00195
214706_at	ZNF200	2.01	2.93e-05	0.00242
236526_x_at	CTC-534A2.2	2.01	5.81e-05	0.00367
217763_s_at	RAB31	2.01	5.81e-05	0.00367
219201_s_at	TWSG1	2.01	7.07e-05	0.00408
238030_at	ZNF268	2.01	8.19e-05	0.00442
236843_at	NOX4	2.01	8.42e-05	0.00448
1554841_at	MTHFD2L	2.01	8.66e-05	0.00456
235315_at	TSC22D1	2.01	0.000106	0.00505
226694_at	AKAP2	2.01	0.000159	0.00654
203283_s_at	HS2ST1	2.01	0.000164	0.00663
226621_at	OSMR	2.01	0.000206	0.00765
243888_at	---	2.01	0.000292	0.00956
226868_at	GXYLT1	2	3.49e-07	0.00019
218219_s_at	LANCL2	2	7.64e-06	0.00109
225331_at	CCDC50	2	2.14e-05	0.00198
214231_s_at	VWA8	2	0.000106	0.00505
1558292_s_at	PIGW	2	0.000155	0.00644
205194_at	PSPHP1	1.99	1.23e-06	0.000381
223520_s_at	KIF13A	1.99	1.23e-05	0.00141
236268_at	SEC22C	1.99	6.1e-05	0.00375
223991_s_at	GALNT2	1.99	8.03e-05	0.00437
238637_at	NUP37	1.99	0.000172	0.00685
229069_at	SARNP	1.99	0.000252	0.0087
232202_at	RP3-523K23.2	1.98	2.43e-06	0.000577
208936_x_at	LGALS8	1.98	8.18e-06	0.00113
211713_x_at	KIAA0101	1.98	3.9e-05	0.00284
228402_at	ZBED3	1.98	4.26e-05	0.003
213033_s_at	NFIB	1.98	8.17e-05	0.00442
229785_at	KRIT1	1.98	0.000134	0.0059
212295_s_at	SLC7A1	1.98	0.000292	0.00956
225399_at	TSEN15	1.97	8.41e-08	9.7e-05
226127_at	ALKBH3	1.97	4.66e-07	0.000204
230734_x_at	STRN	1.97	2.31e-06	0.000567
222613_at	C12ORF4	1.97	7.68e-06	0.00109
220238_s_at	KLHL7	1.97	8.09e-06	0.00112
214960_at	API5	1.97	2.39e-05	0.00212
225841_at	HENMT1	1.97	3.47e-05	0.00264
230122_at	MLLT10	1.97	0.00014	0.00608
225978_at	RIMKLB	1.97	0.000141	0.00609
237817_at	SSR3	1.97	0.000161	0.00656
32091_at	SLC25A44	1.97	0.000169	0.00679
201280_s_at	DAB2	1.97	0.000306	0.00983
225069_at	PCYT1A	1.96	6.59e-07	0.000257
211675_s_at	MDFIC	1.96	3.48e-06	0.000694
1556527_a_at	---	1.96	4.53e-05	0.00311
204084_s_at	CLN5	1.96	4.68e-05	0.00317
224839_s_at	GPT2	1.96	6.66e-05	0.00394
243142_at	---	1.96	8.22e-05	0.00443
226497_s_at	---	1.96	8.68e-05	0.00456
229210_at	RNASEH2B	1.96	8.96e-05	0.00462
201862_s_at	LRRFIP1	1.96	0.000121	0.00548
232023_at	TMEM67	1.96	0.000123	0.00551
211009_s_at	ZNF271	1.96	0.000234	0.00825
215071_s_at	HIST1H2AC	1.96	0.000271	0.00911
220547_s_at	FAM35B2	1.96	0.000305	0.00982
220157_x_at	PLEKHA8P1	1.95	9.23e-07	0.000323
244835_at	---	1.95	1.04e-06	0.000348
210530_s_at	NR2C1	1.95	2.97e-06	0.000648
228003_at	RAB30	1.95	4.62e-06	0.000817
217811_at	RP11-392O18.1	1.95	1.22e-05	0.00141
220688_s_at	MRTO4	1.95	1.32e-05	0.00147
223527_s_at	CDADC1	1.95	6.22e-05	0.00379
226885_at	RNF217	1.95	6.24e-05	0.00379
203680_at	PRKAR2B	1.95	9.82e-05	0.00487
243019_at	---	1.95	0.000107	0.00507
1552921_a_at	FIGNL1	1.95	0.000143	0.00613
200790_at	ODC1	1.94	2.12e-06	0.000546
244777_at	DCP2	1.94	4.39e-06	0.000795
211075_s_at	CD47	1.94	5.4e-06	0.000887
229135_at	---	1.94	1.33e-05	0.00147
1555231_a_at	C21ORF88	1.94	1.42e-05	0.00153
238775_at	ITFG1	1.94	3.16e-05	0.00252
227359_at	SNORA63	1.94	3.31e-05	0.0026
231874_at	FAM126B	1.94	0.000101	0.00493
1553954_at	ALG14	1.94	0.000111	0.00521
244118_at	GABRA1	1.94	0.000117	0.0054
237240_at	---	1.94	0.000141	0.00609
212246_at	MCFD2	1.94	0.000234	0.00827
244704_at	NFYB	1.93	4.88e-05	0.00327
201648_at	JAK1	1.93	6e-05	0.00373
206122_at	SOX15	1.93	6.67e-05	0.00394
236760_at	AMMECR1	1.93	7.97e-05	0.00436
221279_at	GDAP1	1.93	0.000122	0.00549
1558236_at	---	1.93	0.000202	0.00756
220239_at	KLHL7	1.93	0.000276	0.00925
217785_s_at	YKT6	1.92	1.86e-05	0.00182
201865_x_at	NR3C1	1.92	3.68e-05	0.00274
239300_at	PIK3C3	1.92	4.42e-05	0.00306
221524_s_at	RRAGD	1.92	0.000112	0.00524
218802_at	CCDC109B	1.92	0.00021	0.00774
232136_s_at	CTTNBP2	1.92	0.000219	0.00794
232242_at	RP11-204J18.3	1.92	0.000224	0.00803
200788_s_at	PEA15	1.92	0.00025	0.00864
217196_s_at	CAMSAP2	1.92	0.000253	0.00872
228714_at	---	1.91	1.92e-05	0.00186
1553995_a_at	NT5E	1.91	3.38e-05	0.00262
231003_at	---	1.91	4.42e-05	0.00306
229097_at	DIAPH3	1.91	6.72e-05	0.00396
202720_at	TES	1.91	0.000105	0.00502
203152_at	MRPL40	1.91	0.00012	0.00545
1559496_at	---	1.91	0.000248	0.00861
215285_s_at	PHTF1	1.91	0.000253	0.00871
235609_at	BRIP1	1.9	3.22e-07	0.000188
222561_at	LANCL2	1.9	2.07e-06	0.000535
213353_at	ABCA5	1.9	1.99e-05	0.00189
206066_s_at	RAD51C	1.9	2.34e-05	0.0021
228124_at	ABHD12	1.9	2.67e-05	0.00225
202453_s_at	GTF2H1	1.9	2.81e-05	0.00234
235361_at	---	1.9	3.83e-05	0.00282
214390_s_at	BCAT1	1.9	4.49e-05	0.0031
222142_at	CYLD	1.9	0.0001	0.00492
1557535_at	---	1.9	0.000146	0.00621
224717_s_at	C19ORF42	1.9	0.000152	0.00637
227210_at	SFMBT2	1.9	0.000305	0.00982
229304_s_at	MLF1IP	1.89	2.28e-06	0.000563
227561_at	---	1.89	3.2e-06	0.000674
202451_at	GTF2H1	1.89	5.96e-06	0.000942
207000_s_at	PPP3CC	1.89	6.04e-06	0.000946
1556062_at	RPP30	1.89	2.1e-05	0.00196
203336_s_at	ITGB1BP1	1.89	2.45e-05	0.00215
203348_s_at	ETV5	1.89	4.29e-05	0.00301
228822_s_at	USP16	1.89	6.11e-05	0.00375
217234_s_at	EZR	1.89	6.49e-05	0.00389
1557455_s_at	MOSPD1	1.89	7.13e-05	0.0041
212619_at	TMEM194A	1.89	7.32e-05	0.00416
235762_at	TAS2R14	1.89	0.000117	0.00539
230364_at	CHPT1	1.89	0.000123	0.00551
228775_at	EMC3	1.89	0.000124	0.00556
222871_at	KLHDC8A	1.89	0.000138	0.00602
225788_at	RRP36	1.89	0.000174	0.0069
238026_at	RPL35A	1.88	1.64e-07	0.000142
210993_s_at	SMAD1	1.88	9.05e-07	0.000319
222734_at	WARS2	1.88	3.93e-06	0.000754
225508_at	KIAA1468	1.88	4.17e-06	0.000769
223487_x_at	GNB4	1.88	7.54e-06	0.00108
221858_at	TBC1D12	1.88	1.39e-05	0.0015
226858_at	CSNK1E	1.88	4.1e-05	0.00294
224022_x_at	WNT16	1.88	4.48e-05	0.00309
218386_x_at	USP16	1.88	4.79e-05	0.00323
236273_at	NBPF1	1.88	5.26e-05	0.00343
243373_at	---	1.88	0.000142	0.00611
226803_at	CHMP4C	1.88	0.000186	0.00713
225168_at	FRMD4A	1.88	0.000197	0.00743
235061_at	PPM1K	1.88	0.000231	0.00821
238005_s_at	SIN3A	1.88	0.000281	0.00937
224964_s_at	GNG2	1.88	0.000296	0.00962
219493_at	SHCBP1	1.87	4.9e-06	0.000847
229885_at	RSF1	1.87	1.3e-05	0.00145
201504_s_at	TSN	1.87	2.09e-05	0.00196
222669_s_at	SBDS	1.87	2.28e-05	0.00207
219474_at	C3ORF52	1.87	3.03e-05	0.00245
209989_at	ZNF268	1.87	5.49e-05	0.00353
1553027_a_at	KLHL4	1.87	6.04e-05	0.00373
241459_at	---	1.87	9.91e-05	0.00488
226864_at	PKIA	1.87	0.000176	0.00694
231270_at	CA13	1.86	4e-07	0.000197
207517_at	LAMC2	1.86	1.52e-06	0.000437
203243_s_at	PDLIM5	1.86	5.59e-06	0.000907
211737_x_at	PTN	1.86	8.82e-06	0.00119
225847_at	NCEH1	1.86	2.94e-05	0.00242
212407_at	METTL13	1.86	6.18e-05	0.00378
225561_at	RP11-392O18.1	1.86	0.000102	0.00497
223435_s_at	PCDHA3	1.86	0.000125	0.00559
238907_at	ZNF780A	1.86	0.000161	0.00658
204036_at	LPAR1	1.86	0.000165	0.00668
208934_s_at	LGALS8	1.86	0.000179	0.007
222547_at	MAP4K4	1.86	0.000235	0.00829
204688_at	SGCE	1.85	2.49e-06	0.000582
223391_at	SGPP1	1.85	1e-05	0.00127
236388_at	STRN	1.85	2.64e-05	0.00225
219932_at	SLC27A6	1.85	5.6e-05	0.00357
203481_at	FAM178A	1.85	5.96e-05	0.00371
207198_s_at	LIMS1	1.85	8.07e-05	0.00439
239835_at	KBTBD8	1.85	0.000102	0.00497
215134_at	PI4K2A	1.85	0.00015	0.00631
228693_at	CCDC50	1.85	0.000291	0.00956
202251_at	PRPF3	1.84	3.34e-06	0.000687
225996_at	LONRF2	1.84	8.58e-06	0.00116
236018_at	ADAL	1.84	1.56e-05	0.00162
225790_at	MSRB3	1.84	3.29e-05	0.00259
1556613_s_at	DPY19L4	1.84	5.9e-05	0.0037
204749_at	NAP1L3	1.84	7.4e-05	0.00417
230511_at	CREM	1.84	8.54e-05	0.00452
221810_at	RAB15	1.84	9.07e-05	0.00466
219495_s_at	ZNF180	1.84	0.000127	0.00566
238007_at	ZNF271	1.83	1.98e-06	0.000522
235713_at	ALKBH8	1.83	7.56e-06	0.00108
225612_s_at	B3GNT5	1.83	1.06e-05	0.00131
1566342_at	---	1.83	2.17e-05	0.00199
232885_at	BBIP1	1.83	3.43e-05	0.00263
220821_at	GALR1	1.83	4.29e-05	0.00301
226763_at	SESTD1	1.83	4.36e-05	0.00304
233576_at	HMGCLL1	1.83	6.36e-05	0.00384
233304_at	NFIB	1.83	8.69e-05	0.00456
213278_at	MTMR9	1.83	0.000159	0.00654
232080_at	HECW2	1.83	0.000179	0.007
203282_at	GBE1	1.83	0.000211	0.00775
212436_at	TRIM33	1.82	3.46e-06	0.000694
220350_at	ZNF235	1.82	4.41e-06	0.000795
225200_at	DPH3	1.82	9.05e-06	0.00121
220658_s_at	ARNTL2	1.82	2.01e-05	0.00191
223475_at	CRISPLD1	1.82	3.03e-05	0.00245
226947_at	GUSBP4	1.82	3.99e-05	0.00289
235410_at	NPHP3	1.82	4.17e-05	0.00297
1558512_at	RP11-819C21.1	1.82	4.6e-05	0.00313
204214_s_at	RAB32	1.82	6.86e-05	0.00402
227270_at	FAM200B	1.82	7.94e-05	0.00435
220122_at	MCTP1	1.82	0.000103	0.00497
207304_at	ZNF45	1.82	0.000178	0.00698
225420_at	GPAM	1.82	0.000181	0.00705
41037_at	TEAD4	1.82	0.000235	0.00828
215913_s_at	GULP1	1.81	2.13e-06	0.000546
206003_at	CEP135	1.81	2.6e-06	0.000592
237061_at	ZNF347	1.81	3.3e-06	0.000686
239574_at	---	1.81	7.02e-06	0.00104
239466_at	RP11-446H18.3	1.81	2.47e-05	0.00216
213092_x_at	---	1.81	2.51e-05	0.00218
222048_at	CRYBB2P1	1.81	2.65e-05	0.00225
227579_at	FER	1.81	6.02e-05	0.00373
228776_at	GJC1	1.81	0.000106	0.00505
226750_at	LARP1B	1.81	0.000145	0.00616
228902_at	NUP214	1.81	0.000146	0.00618
226221_at	KIAA1432	1.81	0.00028	0.00934
235638_at	RASSF6	1.8	2.15e-06	0.000546
225646_at	CTSC	1.8	2.27e-06	0.000563
222481_at	FXC1	1.8	4.11e-06	0.000769
242248_at	PHKB	1.8	1.83e-05	0.0018
244055_at	---	1.8	6.95e-05	0.00405
1563533_at	GADL1	1.8	0.000142	0.00611
241706_at	CPNE8	1.8	0.000144	0.00613
219646_at	DEF8	1.8	0.000181	0.00705
1555872_a_at	---	1.8	0.000215	0.00785
212833_at	SLC25A46	1.79	4.09e-07	0.000197
214095_at	SHMT2	1.79	1.15e-05	0.00137
235657_at	RP11-798K23.5	1.79	1.76e-05	0.00175
213608_s_at	SRRD	1.79	6.15e-05	0.00377
227382_at	CYB5B	1.79	9.25e-05	0.00472
227565_at	---	1.79	0.000106	0.00505
224906_at	ANO6	1.79	0.000119	0.00543
227947_at	PHACTR2	1.79	0.000122	0.00549
220345_at	LRRTM4	1.79	0.000143	0.00613
229543_at	RP1-93H18.6	1.79	0.000255	0.00874
210609_s_at	TP53I3	1.78	2.07e-06	0.000535
208944_at	TGFBR2	1.78	2.49e-06	0.000582
202599_s_at	NRIP1	1.78	1.05e-05	0.00131
217645_at	RP11-718G2.3	1.78	1.62e-05	0.00166
227854_at	---	1.78	2.08e-05	0.00196
223664_x_at	BCL2L13	1.78	2.99e-05	0.00244
209694_at	PTS	1.78	5.14e-05	0.00336
204332_s_at	AGA	1.78	0.000153	0.0064
229428_at	---	1.78	0.000303	0.00976
204266_s_at	CHKA	1.77	2.22e-06	0.000557
227623_at	CACNA2D1	1.77	1.34e-05	0.00147
203671_at	TPMT	1.77	3.05e-05	0.00245
230786_at	---	1.77	3.35e-05	0.00261
212654_at	TPM2	1.77	3.96e-05	0.00288
201823_s_at	RNF14	1.77	4.12e-05	0.00294
205841_at	JAK2	1.77	5.63e-05	0.00359
223532_at	ANKRD39	1.77	6.86e-05	0.00402
230752_at	---	1.77	6.99e-05	0.00406
205712_at	PTPRD	1.77	8.19e-05	0.00442
221676_s_at	CORO1C	1.77	0.000111	0.00521
213951_s_at	PSMC3IP	1.77	0.000169	0.00678
204604_at	CDK14	1.77	0.000177	0.00694
222442_s_at	ARL8B	1.77	0.000187	0.00715
236894_at	L1TD1	1.77	0.000205	0.00763
204288_s_at	SORBS2	1.76	4.98e-06	0.000851
211855_s_at	SLC25A14	1.76	9.84e-06	0.00126
208747_s_at	C1S	1.76	2.66e-05	0.00225
214698_at	PTBP3	1.76	5.47e-05	0.00353
214695_at	UBAP2L	1.76	6.29e-05	0.0038
225741_at	THUMPD3	1.76	8.11e-05	0.00439
1563899_at	LCTL	1.76	9.05e-05	0.00466
230082_at	AC126118.1	1.76	9.51e-05	0.0048
223594_at	TMEM117	1.76	0.000147	0.00623
227650_at	HSPA14	1.76	0.000185	0.00709
238791_at	ZNF100	1.76	0.000223	0.00802
241407_at	---	1.76	0.000254	0.00873
212687_at	LIMS1	1.76	0.000285	0.00945
217825_s_at	UBE2J1	1.76	0.00031	0.00992
209442_x_at	ANK3	1.75	3.12e-06	0.000662
209466_x_at	PTN	1.75	4.86e-05	0.00326
212866_at	R3HCC1	1.75	7.51e-05	0.00419
204879_at	PDPN	1.75	7.51e-05	0.00419
201266_at	TXNRD1	1.75	0.000156	0.00644
226860_at	TMEM19	1.75	0.000158	0.00652
206068_s_at	ACADL	1.75	0.000183	0.00706
206020_at	SOCS6	1.75	0.000265	0.00898
228201_at	ARL13B	1.74	7.13e-07	0.000271
1556060_a_at	ZNF451	1.74	2.57e-06	0.000588
203116_s_at	FECH	1.74	1.19e-05	0.00139
219270_at	CHAC1	1.74	1.27e-05	0.00143
229251_s_at	TPCN2	1.74	2.28e-05	0.00207
218027_at	MRPL15	1.74	4.26e-05	0.003
201242_s_at	ATP1B1	1.74	6.04e-05	0.00373
201975_at	CLIP1	1.74	6.53e-05	0.00389
225400_at	TSEN15	1.74	7.72e-05	0.00428
225143_at	SFXN4	1.74	9.56e-05	0.00481
1558080_s_at	---	1.74	9.62e-05	0.00481
231022_at	OCLN	1.74	0.000105	0.00502
229650_s_at	C19ORF42	1.74	0.000121	0.00548
207904_s_at	LNPEP	1.74	0.000128	0.00566
242069_at	---	1.74	0.000194	0.00732
228772_at	HNMT	1.74	0.000219	0.00794
220297_at	BTBD7	1.74	0.000238	0.00835
231094_s_at	MTHFD1L	1.74	0.000243	0.00847
222028_at	ZNF45	1.73	1.48e-05	0.00157
225532_at	CABLES1	1.73	4.1e-05	0.00294
1569335_a_at	STRA6	1.73	4.25e-05	0.003
236122_at	NHLRC3	1.73	0.000127	0.00564
235299_at	SLC41A2	1.73	0.000165	0.00668
204956_at	MTAP	1.73	0.000171	0.00682
203563_at	AFAP1	1.73	0.000193	0.0073
1560099_at	RP11-344E13.3	1.73	0.000215	0.00784
241693_at	---	1.73	0.000232	0.00822
1560425_s_at	RP11-75C9.1	1.73	0.000285	0.00946
202762_at	ROCK2	1.72	6.3e-06	0.000972
203732_at	TRIP4	1.72	2.42e-05	0.00214
229221_at	CD44	1.72	6.03e-05	0.00373
202297_s_at	RER1	1.72	0.000108	0.00508
1569025_s_at	FAM13A	1.72	0.000141	0.00609
244347_at	---	1.72	0.000147	0.00622
226892_at	RP11-175O19.4	1.72	0.000159	0.00654
226353_at	SPPL2A	1.72	0.000183	0.00706
218766_s_at	WARS2	1.72	0.00022	0.00795
210175_at	GCFC2	1.72	0.000222	0.008
229302_at	TMEM178A	1.72	0.000312	0.00997
225730_s_at	THUMPD3	1.71	5.04e-06	0.000855
218478_s_at	ZCCHC8	1.71	7.08e-06	0.00104
201580_s_at	TMX4	1.71	2.03e-05	0.00192
230164_at	ZNF621	1.71	2.27e-05	0.00207
218735_s_at	ZNF544	1.71	2.47e-05	0.00216
218794_s_at	TXNL4B	1.71	3.46e-05	0.00264
219818_s_at	GPATCH1	1.71	4.56e-05	0.00312
225344_at	NCOA7	1.71	6.26e-05	0.0038
214149_s_at	---	1.71	7.06e-05	0.00408
204881_s_at	UGCG	1.71	7.68e-05	0.00426
217226_s_at	SFXN3	1.71	8.92e-05	0.00462
242579_at	BMPR1B	1.71	9.18e-05	0.00469
224461_s_at	AIFM2	1.71	0.000133	0.00587
235647_at	---	1.71	0.00015	0.0063
1560579_s_at	RP11-31F15.1	1.71	0.00017	0.0068
201352_at	YME1L1	1.7	1.54e-06	0.000437
224675_at	MESDC2	1.7	4.87e-06	0.000847
222889_at	DCLRE1B	1.7	8.62e-06	0.00116
235424_at	FAM122A	1.7	1.82e-05	0.0018
242139_s_at	ERVK3-1	1.7	2.78e-05	0.00232
225049_at	BLOC1S2	1.7	3.4e-05	0.00262
218562_s_at	TMEM57	1.7	3.42e-05	0.00263
223247_at	MED10	1.7	5.2e-05	0.00339
215919_s_at	MRPS11	1.7	5.63e-05	0.00359
218853_s_at	MOSPD1	1.7	7.77e-05	0.00429
202710_at	BET1	1.7	8.36e-05	0.00446
213031_s_at	WDR73	1.7	8.61e-05	0.00454
209027_s_at	ABI1	1.7	8.85e-05	0.00461
203078_at	CUL2	1.7	0.000101	0.00494
1560652_at	RP6-24A23.7	1.7	0.000105	0.00502
238133_at	NTNG1	1.7	0.000142	0.00611
207037_at	TNFRSF11A	1.7	0.000206	0.00765
235534_at	RP11-134G8.8	1.69	3.04e-06	0.000652
221069_s_at	TACO1	1.69	1.44e-05	0.00154
214306_at	OPA1	1.69	1.51e-05	0.00159
217887_s_at	EPS15	1.69	6.5e-05	0.00389
226781_at	LUC7L2	1.69	7.44e-05	0.00417
218472_s_at	PELO	1.69	9.16e-05	0.00469
219129_s_at	SAP30L	1.69	0.000176	0.00694
223320_s_at	ABCB10	1.69	0.000203	0.00758
238087_at	RTCA	1.69	0.000236	0.0083
217761_at	ADI1	1.68	2.37e-05	0.00211
220936_s_at	H2AFJ	1.68	2.95e-05	0.00242
202780_at	OXCT1	1.68	3.32e-05	0.0026
225893_at	RC3H1	1.68	7.23e-05	0.00412
213709_at	BHLHB9	1.68	9.21e-05	0.0047
226118_at	CENPO	1.68	0.0001	0.00492
231714_s_at	AP4B1	1.68	0.000127	0.00565
229760_at	VEPH1	1.68	0.00014	0.00606
224078_at	HIATL1	1.68	0.000159	0.00654
235800_at	---	1.68	0.00017	0.0068
243502_at	GJC1	1.68	0.00023	0.00819
238912_x_at	C9ORF85	1.68	0.000231	0.00821
1556616_a_at	KLHDC4	1.67	1.08e-05	0.00132
212882_at	KLHL18	1.67	2.38e-05	0.00211
202906_s_at	NBN	1.67	5.46e-05	0.00353
205061_s_at	EXOSC9	1.67	9.86e-05	0.00488
231023_at	CARS2	1.67	0.000119	0.00544
213225_at	PPM1B	1.67	0.000139	0.00605
203970_s_at	PEX3	1.67	0.000288	0.0095
209382_at	POLR3C	1.67	0.000294	0.00959
239825_at	---	1.67	0.000298	0.00966
201824_at	RNF14	1.66	1.96e-05	0.00187
202362_at	RAP1A	1.66	2.16e-05	0.00199
202693_s_at	STK17A	1.66	2.79e-05	0.00233
1569439_at	---	1.66	5.6e-05	0.00357
202416_at	DNAJC7	1.66	7.04e-05	0.00407
217886_at	EPS15	1.66	0.000104	0.00502
200946_x_at	GLUD1	1.66	0.000113	0.00526
219097_x_at	C19ORF42	1.66	0.000118	0.00542
212461_at	AZIN1	1.66	0.000138	0.00602
202647_s_at	NRAS	1.66	0.000151	0.00633
228292_at	---	1.66	0.000171	0.00682
239105_at	---	1.66	0.000249	0.00862
218932_at	ZNHIT6	1.65	7.31e-06	0.00106
224764_at	ARHGAP21	1.65	2.63e-05	0.00225
228299_at	KCTD20	1.65	4.89e-05	0.00327
201146_at	NFE2L2	1.65	5.18e-05	0.00338
227798_at	SMAD1	1.65	5.53e-05	0.00355
218542_at	CEP55	1.65	9.11e-05	0.00467
222900_at	NRIP3	1.65	9.71e-05	0.00483
223117_s_at	USP47	1.65	0.000149	0.00629
204127_at	RFC3	1.65	0.000182	0.00706
210517_s_at	AKAP12	1.65	0.000182	0.00706
227267_at	POC5	1.65	0.000238	0.00837
227910_at	XPNPEP3	1.65	0.000256	0.00876
244147_at	---	1.65	0.000298	0.00966
201192_s_at	PITPNA	1.65	0.000309	0.0099
227041_at	SESTD1	1.64	6.26e-05	0.0038
231716_at	RC3H2	1.64	6.27e-05	0.0038
229181_s_at	HAUS2	1.64	7.07e-05	0.00408
234976_x_at	MTHFD2	1.64	7.19e-05	0.00412
235046_at	INPP4B	1.64	7.72e-05	0.00428
219675_s_at	UXS1	1.64	8.16e-05	0.00441
230625_s_at	TSPAN12	1.64	9.57e-05	0.00481
223181_at	TIMM21	1.64	0.00018	0.00704
225161_at	GFM1	1.64	0.000208	0.00771
223158_s_at	NEK6	1.64	0.000223	0.00802
210531_at	NR2C1	1.64	0.000253	0.00871
204054_at	PTEN	1.64	0.000284	0.00945
214274_s_at	ACAA1	1.63	1.13e-05	0.00136
1553103_at	NFX1	1.63	2.31e-05	0.00208
213365_at	ERI2	1.63	3.36e-05	0.00261
206875_s_at	SLK	1.63	3.38e-05	0.00262
202125_s_at	TRAK2	1.63	3.43e-05	0.00263
203164_at	SLC33A1	1.63	3.5e-05	0.00264
210017_at	MALT1	1.63	4.11e-05	0.00294
214801_at	AL359853.2	1.63	6.92e-05	0.00405
226050_at	TMCO3	1.63	9.08e-05	0.00466
1553301_a_at	TMEM182	1.63	0.000101	0.00493
229437_at	MIR155HG	1.63	0.00018	0.00702
214697_s_at	PTBP3	1.62	1.33e-05	0.00147
228164_at	AP4E1	1.62	2.44e-05	0.00215
210830_s_at	PON2	1.62	3.06e-05	0.00246
244745_at	RERG	1.62	4.95e-05	0.00328
238254_at	ZNF677	1.62	7.8e-05	0.0043
235149_at	PGM2L1	1.62	8.21e-05	0.00442
213327_s_at	USP12	1.62	9.28e-05	0.00472
1552970_s_at	ZMYM6	1.62	0.000118	0.00542
1554690_a_at	TACC1	1.62	0.000134	0.0059
210162_s_at	NFATC1	1.62	0.00014	0.00607
231839_at	PDE12	1.62	0.000205	0.00764
227670_at	ZNF75A	1.62	0.000206	0.00765
225583_at	UXS1	1.62	0.00025	0.00866
205116_at	LAMA2	1.62	0.000255	0.00874
45633_at	GINS3	1.62	0.000303	0.00977
235903_at	ANKS6	1.61	2.37e-05	0.00211
202040_s_at	KDM5A	1.61	7.38e-05	0.00417
202949_s_at	FHL2	1.61	7.48e-05	0.00419
203017_s_at	SSX2IP	1.61	9.67e-05	0.00482
213454_at	APITD1	1.61	9.84e-05	0.00488
210037_s_at	NOS2	1.61	0.000114	0.00529
212470_at	SPAG9	1.61	0.000119	0.00543
235381_at	RSF1	1.61	0.000142	0.00611
217823_s_at	UBE2J1	1.61	0.000173	0.00688
203487_s_at	ARMC8	1.61	0.000174	0.00689
200985_s_at	CD59	1.61	0.000182	0.00706
218140_x_at	SRPRB	1.61	0.000189	0.00719
227367_at	SLCO3A1	1.61	0.000213	0.00781
224679_at	MESDC2	1.61	0.000217	0.00789
228717_at	---	1.61	0.000222	0.008
209155_s_at	NT5C2	1.6	5.35e-06	0.000885
225313_at	FAM217B	1.6	1.46e-05	0.00155
218763_at	STX18	1.6	5.9e-05	0.0037
221703_at	BRIP1	1.6	6.09e-05	0.00375
218545_at	CCDC91	1.6	0.000105	0.00503
204479_at	OSTF1	1.6	0.000125	0.00559
218795_at	ACP6	1.6	0.000149	0.00627
222924_at	SLMAP	1.6	0.000233	0.00824
212214_at	OPA1	1.6	0.000279	0.00932
210312_s_at	IFT20	1.6	0.000279	0.00932
242045_at	---	1.6	0.000282	0.00939
223586_at	ARNTL2	1.6	0.000286	0.00947
209935_at	ATP2C1	1.59	3.9e-06	0.000751
219933_at	GLRX2	1.59	4.57e-05	0.00312
205120_s_at	SGCB	1.59	6.56e-05	0.0039
223109_at	TRUB2	1.59	9.11e-05	0.00467
223236_at	NSRP1	1.59	0.000121	0.00548
225551_at	CNST	1.59	0.000122	0.00549
214126_at	---	1.59	0.000129	0.0057
233647_s_at	CDADC1	1.59	0.000144	0.00615
217905_at	MCMBP	1.59	0.000189	0.00719
214429_at	MTMR6	1.59	0.00025	0.00865
231234_at	CTSC	1.59	0.000256	0.00875
238180_at	RP11-395B7.4	1.59	0.000294	0.00959
225479_at	LRRC58	1.58	2.12e-05	0.00197
224279_s_at	CABYR	1.58	7.09e-05	0.00408
237032_x_at	SIPA1L1	1.58	7.34e-05	0.00416
223298_s_at	AC092661.2	1.58	8.74e-05	0.00457
218564_at	RFWD3	1.58	9.96e-05	0.0049
232247_at	ZNF502	1.58	0.000107	0.00507
212742_at	RNF115	1.58	0.000126	0.00561
231149_s_at	ULK4	1.58	0.000134	0.0059
204177_s_at	KLHL20	1.58	0.000159	0.00654
200690_at	HSPA9	1.58	0.000184	0.00706
202751_at	TFIP11	1.58	0.000277	0.00928
227801_at	RP11-432B6.3	1.57	5.45e-05	0.00352
201779_s_at	RNF13	1.57	0.000101	0.00493
236728_at	LNPEP	1.57	0.000104	0.005
1561017_at	---	1.57	0.000117	0.0054
225810_at	MTMR10	1.57	0.000154	0.00641
217618_x_at	HUS1	1.57	0.000168	0.00677
218884_s_at	GUF1	1.57	0.000198	0.00744
229255_x_at	---	1.57	0.000203	0.0076
218988_at	SLC35E3	1.57	0.000219	0.00794
209912_s_at	AP5Z1	1.57	0.000233	0.00825
1555427_s_at	SYNCRIP	1.57	0.000243	0.00847
202402_s_at	CARS	1.57	0.000253	0.00871
236537_at	---	1.57	0.000259	0.00882
219037_at	RRP15	1.57	0.000268	0.00907
223804_s_at	THUMPD3	1.56	1.64e-05	0.00167
212279_at	TMEM97	1.56	1.75e-05	0.00175
217898_at	EMC7	1.56	1.95e-05	0.00187
222517_at	AP3M1	1.56	3.51e-05	0.00264
202307_s_at	TAP1	1.56	6.54e-05	0.00389
207654_x_at	DR1	1.56	7.08e-05	0.00408
202543_s_at	GMFB	1.56	7.41e-05	0.00417
229845_at	MAPKAP1	1.56	7.75e-05	0.00428
226556_at	MAP3K13	1.56	8.59e-05	0.00454
218078_s_at	ZDHHC3	1.56	0.000103	0.00498
205690_s_at	BUD31	1.56	0.00012	0.00545
229886_at	C5ORF34	1.56	0.000185	0.00709
224693_at	FAM210B	1.56	0.000207	0.00767
225941_at	EIF4E3	1.56	0.000241	0.00842
227466_at	FAM200B	1.56	0.000288	0.0095
230241_at	AL359853.2	1.56	0.000292	0.00956
216685_s_at	MTAP	1.56	0.000313	0.00998
211363_s_at	MTAP	1.56	0.000312	0.00998
221641_s_at	ACOT9	1.55	6.81e-05	0.004
217818_s_at	ARPC4	1.55	0.000107	0.00507
206729_at	TNFRSF8	1.55	0.000119	0.00544
227198_at	AFF3	1.55	0.000124	0.00554
220949_s_at	C7ORF49	1.55	0.000183	0.00706
215765_at	LRRC41	1.55	0.000207	0.00765
206385_s_at	ANK3	1.55	0.00023	0.00818
205565_s_at	FXN	1.55	0.000302	0.00974
202633_at	TOPBP1	1.54	9.04e-05	0.00466
35156_at	R3HCC1	1.54	0.000146	0.00618
235072_s_at	KIF13A	1.54	0.00019	0.00722
1559006_at	NUP155	1.54	0.000225	0.00805
203482_at	FAM178A	1.54	0.000232	0.00822
219122_s_at	THG1L	1.53	2.95e-05	0.00242
226773_at	---	1.53	3.4e-05	0.00262
235238_at	SHC4	1.53	3.96e-05	0.00288
204544_at	HPS5	1.53	9.6e-05	0.00481
210087_s_at	MPZL1	1.53	0.000102	0.00497
213634_s_at	TRMU	1.53	0.000167	0.00675
205259_at	NR3C2	1.53	0.000177	0.00696
1555441_at	UBA6	1.53	0.000197	0.00742
1554667_s_at	METTL8	1.53	0.000232	0.00822
208453_s_at	XPNPEP1	1.53	0.000248	0.00859
224232_s_at	PRELID1	1.52	6.61e-05	0.00391
203092_at	TIMM44	1.52	9.31e-05	0.00473
232466_at	---	1.52	0.000114	0.0053
230933_at	---	1.52	0.000116	0.00535
206696_at	GPR143	1.52	0.000123	0.00551
225770_at	RSPRY1	1.52	0.000141	0.00609
214136_at	NUDT13	1.52	0.000183	0.00706
217127_at	CTH	1.52	0.000247	0.00857
209923_s_at	BRAP	1.52	0.000266	0.00901
1559151_at	---	1.51	3.06e-05	0.00246
209934_s_at	ATP2C1	1.51	3.49e-05	0.00264
224802_at	NDFIP2	1.51	8.71e-05	0.00456
1569334_at	STRA6	1.51	0.000118	0.00541
226922_at	RANBP2	1.51	0.000173	0.00688
230139_at	RP11-121C2.2	1.51	0.000189	0.00719
222412_s_at	SSR3	1.51	0.000207	0.00765
227542_at	SOCS6	1.51	0.000221	0.00798
218502_s_at	TRPS1	1.51	0.000298	0.00966
232083_at	KIF16B	1.51	0.000301	0.00973
208957_at	ERP44	1.5	2.46e-05	0.00215
224430_s_at	MTO1	1.5	3.47e-05	0.00264
228745_at	SGTB	1.5	4.61e-05	0.00314
238964_at	FIGN	1.5	5.75e-05	0.00363
1566671_a_at	PDXK	1.5	0.000114	0.00529
212453_at	KIAA1279	1.5	0.000141	0.00609
218591_s_at	NOL10	1.5	0.000224	0.00803
232007_at	AGPAT5	0.66	4.63e-05	0.00314
211037_s_at	MBOAT7	0.66	5.57e-05	0.00357
222494_at	FOXN3	0.66	7.51e-05	0.00419
207727_s_at	MUTYH	0.66	0.000184	0.00706
216500_at	---	0.66	0.000274	0.0092
218031_s_at	FOXN3	0.66	0.000294	0.00959
204607_at	HMGCS2	0.65	1.47e-05	0.00155
1552524_at	ART5	0.65	5.38e-05	0.00348
1552689_at	CASKIN1	0.65	5.49e-05	0.00353
207984_s_at	MPP2	0.65	6.51e-05	0.00389
210847_x_at	TNFRSF25	0.65	9.88e-05	0.00488
213779_at	EMID1	0.65	0.000115	0.00533
211938_at	EIF4B	0.65	0.000126	0.00562
235861_at	---	0.65	0.000138	0.00602
214048_at	MBD4	0.65	0.000151	0.00633
200789_at	---	0.65	0.000153	0.00638
219365_s_at	CAMKV	0.65	0.000155	0.00644
216320_x_at	MST1P9	0.65	0.000226	0.00808
230755_at	RP11-227G15.3	0.64	4.15e-05	0.00296
226544_x_at	BLOC1S5	0.64	8.08e-05	0.00439
228307_at	EMILIN3	0.64	0.000136	0.00596
1570124_at	---	0.64	0.000176	0.00693
1554069_at	EPHA8	0.64	0.000255	0.00875
243436_at	---	0.64	0.000269	0.00909
223522_at	MIR600	0.64	0.000295	0.0096
213676_at	TMEM151B	0.63	4.58e-05	0.00313
49329_at	KLHL22	0.63	8.06e-05	0.00438
204483_at	ENO3	0.63	0.000135	0.0059
220661_s_at	ZNF692	0.63	0.000138	0.00602
221814_at	GPR124	0.63	0.000198	0.00744
242305_at	RP11-33B1.1	0.63	0.000252	0.0087
223932_at	---	0.63	0.000301	0.00973
230896_at	BEND4	0.62	1.73e-05	0.00175
226247_at	PLEKHA1	0.62	3e-05	0.00244
1568600_at	RP11-315D16.2	0.62	8.95e-05	0.00462
37408_at	MRC2	0.62	0.000107	0.00507
203456_at	PRAF2	0.62	0.000143	0.00612
231016_s_at	---	0.62	0.000162	0.00661
209139_s_at	PRKRA	0.62	0.000166	0.0067
204467_s_at	SNCA	0.62	0.000183	0.00706
238138_at	CANX	0.62	0.000198	0.00744
219020_at	HS1BP3	0.62	0.00022	0.00796
230002_at	---	0.62	0.000275	0.00922
226934_at	CPSF6	0.62	0.000308	0.00987
229300_at	RAB3C	0.61	2.79e-06	0.00062
226403_at	TMC4	0.61	1.37e-05	0.0015
219923_at	TRIM45	0.61	1.83e-05	0.0018
228781_at	RP11-541N10.3	0.61	3.87e-05	0.00283
230589_at	C6ORF3	0.61	4.02e-05	0.0029
1560227_at	GDPD1	0.61	6.29e-05	0.0038
212906_at	GRAMD1B	0.61	0.000111	0.00522
238094_at	RP5-968P14.2	0.61	0.00014	0.00608
244604_at	RP11-250B2.3	0.61	0.000147	0.00622
1552286_at	ATP6V1E2	0.61	0.000163	0.00661
213592_at	---	0.61	0.000169	0.00678
206014_at	ACTL6B	0.61	0.000176	0.00694
219677_at	SPSB1	0.61	0.000178	0.00699
226093_at	DCP1B	0.61	0.000226	0.00808
1560081_at	CTD-2339L15.1	0.61	0.000258	0.00879
244271_at	---	0.61	0.000268	0.00907
238771_at	FBRS	0.6	4.28e-06	0.000785
236751_at	---	0.6	8.4e-06	0.00115
222633_at	TBL1XR1	0.6	1.12e-05	0.00135
235536_at	---	0.6	1.42e-05	0.00153
1555713_at	---	0.6	2.09e-05	0.00196
232463_at	PPP2R3B-AS1	0.6	4e-05	0.00289
206118_at	STAT4	0.6	4.23e-05	0.00299
225517_at	ZNF770	0.6	5.9e-05	0.0037
1554102_a_at	TMTC4	0.6	7.83e-05	0.00431
212331_at	RBL2	0.6	8.38e-05	0.00447
37384_at	PPM1F	0.6	9.52e-05	0.0048
230561_s_at	KANSL1L	0.6	0.000103	0.00498
232244_at	KIAA1161	0.6	0.00016	0.00654
223847_s_at	ERGIC1	0.6	0.000159	0.00654
205367_at	SH2B2	0.6	0.000174	0.00689
228771_at	---	0.6	0.000202	0.00756
229033_s_at	MUM1	0.6	0.000212	0.00778
239240_at	---	0.6	0.000227	0.00809
232201_at	NKD2	0.6	0.000243	0.00847
203173_s_at	C16ORF62	0.6	0.000301	0.00973
202564_x_at	ARL2	0.59	4.16e-06	0.000769
232240_at	DNHD1	0.59	8.35e-06	0.00114
209874_x_at	CNNM2	0.59	1.15e-05	0.00137
215672_s_at	AHCYL2	0.59	2.99e-05	0.00244
1557135_at	AC002310.12	0.59	3.79e-05	0.0028
237304_at	SYCE2	0.59	4.21e-05	0.00298
205980_s_at	ARHGAP8	0.59	4.45e-05	0.00308
222312_s_at	---	0.59	5.95e-05	0.00371
236884_at	---	0.59	0.000108	0.00508
212237_at	ASXL1	0.59	0.000121	0.00547
201801_s_at	SLC29A1	0.59	0.000154	0.00641
237166_at	---	0.59	0.000162	0.00659
211029_x_at	FGF18	0.59	0.000172	0.00685
235695_at	INPP4A	0.59	0.000179	0.007
210695_s_at	WWOX	0.59	0.00018	0.00702
220608_s_at	AC114546.1	0.59	0.000239	0.00837
1552289_a_at	CILP2	0.59	0.000271	0.00911
1559509_at	---	0.59	0.000285	0.00945
32137_at	JAG2	0.59	0.000289	0.00951
204079_at	TPST2	0.58	3.78e-06	0.000733
1568513_x_at	---	0.58	4.95e-06	0.000851
226991_at	NFATC2	0.58	1.23e-05	0.00141
209695_at	PTP4A3	0.58	2.15e-05	0.00198
213234_at	KIAA1467	0.58	2.98e-05	0.00244
205744_at	DOC2A	0.58	3.33e-05	0.0026
208818_s_at	COMT	0.58	7.43e-05	0.00417
226439_s_at	NBEA	0.58	0.000152	0.00638
205277_at	PRDM2	0.58	0.00017	0.0068
236044_at	PPAPDC1A	0.58	0.000219	0.00794
203805_s_at	FANCA	0.58	0.000239	0.00837
213837_at	L3MBTL1	0.58	0.000312	0.00996
204623_at	TFF3	0.57	4.69e-06	0.000821
218550_s_at	LRRC20	0.57	6.47e-06	0.000985
210619_s_at	NAT6	0.57	1.22e-05	0.00141
216565_x_at	RP4-781L3.1	0.57	1.34e-05	0.00147
37117_at	ARHGAP8	0.57	1.7e-05	0.00171
213380_x_at	MST1P9	0.57	3.21e-05	0.00254
236520_at	---	0.57	3.48e-05	0.00264
223636_at	ZMYND12	0.57	6.45e-05	0.00387
218211_s_at	MLPH	0.57	7e-05	0.00406
204669_s_at	RNF24	0.57	7.21e-05	0.00412
203063_at	PPM1F	0.57	9.53e-05	0.0048
227283_at	RP11-509E16.1	0.57	0.000117	0.0054
226791_at	KIFC2	0.57	0.000122	0.0055
212898_at	TTI1	0.57	0.000144	0.00615
225929_s_at	RNF213	0.57	0.000153	0.00638
202331_at	CTC-435M10.3	0.57	0.000181	0.00704
238824_at	---	0.57	0.000214	0.00782
228692_at	PREX2	0.57	0.000217	0.00789
1564413_at	RP11-426L16.8	0.57	0.000221	0.00798
227394_at	NCAM1	0.57	0.000221	0.00799
39763_at	HPX	0.57	0.000259	0.00881
222796_at	PTCD1	0.56	7.95e-06	0.00111
239478_x_at	C14ORF118	0.56	8.6e-06	0.00116
214022_s_at	IFITM1	0.56	1.95e-05	0.00187
1569607_s_at	ANKRD20A8P	0.56	2.61e-05	0.00225
52975_at	FAM125B	0.56	2.85e-05	0.00237
228001_at	TMEM50B	0.56	3.01e-05	0.00244
231746_at	MIXL1	0.56	0.000159	0.00653
211165_x_at	EPHB2	0.56	0.000287	0.00948
1557948_at	PHLDB3	0.56	0.000306	0.00983
213677_s_at	PMS1	0.55	7.04e-06	0.00104
238584_at	IQCA1	0.55	2.13e-05	0.00198
221455_s_at	WNT3	0.55	3.17e-05	0.00252
220426_at	C20ORF195	0.55	3.3e-05	0.00259
65517_at	AP1M2	0.55	6.67e-05	0.00394
218638_s_at	SPON2	0.55	9.4e-05	0.00477
226878_at	HLA-DOA	0.55	0.000163	0.00661
206326_at	GRP	0.55	0.000202	0.00757
223885_at	CALN1	0.55	0.000291	0.00956
226568_at	FAM102B	0.54	2.7e-06	0.000607
1553145_at	---	0.54	3.42e-06	0.000694
236617_at	---	0.54	5.34e-06	0.000885
213307_at	SHANK2	0.54	1.92e-05	0.00186
1569453_a_at	RP11-496I9.1	0.54	2.75e-05	0.00231
232382_s_at	AC090186.1	0.54	4.31e-05	0.00302
230106_at	ZXDC	0.54	4.82e-05	0.00325
204469_at	PTPRZ1	0.54	5.51e-05	0.00353
226119_at	PCMTD1	0.54	6.67e-05	0.00394
213657_s_at	RP11-617F23.1	0.54	7.03e-05	0.00407
216034_at	ZNF280A	0.54	7.54e-05	0.0042
223610_at	SEMA5B	0.54	9.92e-05	0.00488
1558293_at	---	0.54	0.000201	0.00752
236427_at	---	0.54	0.000226	0.00808
214719_at	SLC46A3	0.54	0.00027	0.0091
222907_x_at	TMEM50B	0.53	9.57e-06	0.00124
224874_at	POLR1D	0.53	3.94e-05	0.00287
227986_at	ZNF343	0.53	6.38e-05	0.00384
241825_at	TYW5	0.53	7.52e-05	0.00419
209792_s_at	KLK10	0.53	0.000115	0.00533
205153_s_at	CD40	0.53	0.000147	0.00623
230924_at	TTLL6	0.53	0.000155	0.00643
223013_at	TBL1XR1	0.52	4.11e-07	0.000197
218367_x_at	USP21	0.52	1.29e-05	0.00145
225617_at	ODF2	0.52	1.64e-05	0.00167
237035_at	---	0.52	1.82e-05	0.0018
205282_at	LRP8	0.52	1.96e-05	0.00187
220887_at	C14ORF162	0.52	2.2e-05	0.00202
205544_s_at	CR2	0.52	6.91e-05	0.00404
201601_x_at	IFITM1	0.52	7.21e-05	0.00412
203611_at	TERF2	0.52	8.57e-05	0.00453
207564_x_at	OGT	0.52	0.000105	0.00502
217276_x_at	SERHL	0.52	0.000112	0.00523
218665_at	FZD4	0.52	0.000113	0.00525
228081_at	CCNG2	0.52	0.000202	0.00756
205405_at	SEMA5A	0.51	1.51e-06	0.000437
239847_at	---	0.51	2.85e-06	0.000631
226039_at	MGAT4A	0.51	3.49e-06	0.000694
219771_at	TBC1D8B	0.51	5.98e-06	0.000942
237203_at	RP11-168O16.1	0.51	9.38e-06	0.00123
200912_s_at	EIF4A2	0.51	1.1e-05	0.00134
228665_at	CYYR1	0.51	1.24e-05	0.00141
204437_s_at	FOLR1	0.51	1.38e-05	0.0015
232263_at	SLC6A15	0.51	4.93e-05	0.00328
205107_s_at	EFNA4	0.51	6.33e-05	0.00382
210169_at	SEC14L5	0.51	9.78e-05	0.00486
238135_at	AGTRAP	0.51	0.000108	0.00508
229970_at	KBTBD7	0.51	0.000115	0.00533
231406_at	ORAI2	0.51	0.000124	0.00556
226047_at	MRVI1	0.5	1.16e-05	0.00138
205857_at	SLC18A2	0.5	3.66e-05	0.00273
1562633_at	RMST	0.5	6.56e-05	0.0039
213273_at	ODZ4	0.5	0.000206	0.00765
226652_at	USP3	0.49	4.65e-06	0.000821
212843_at	NCAM1	0.49	5.74e-06	0.000926
226542_at	---	0.49	0.000118	0.00542
212850_s_at	LRP4	0.49	0.000123	0.00553
207705_s_at	NINL	0.49	0.000188	0.00717
213385_at	CHN2	0.49	0.000298	0.00966
238861_at	SSBP2	0.48	1e-05	0.00127
228877_at	RGL3	0.48	2.48e-05	0.00216
219732_at	RP11-35N6.1	0.48	4.52e-05	0.00311
219992_at	TAC3	0.48	4.99e-05	0.00329
219877_at	ZMAT4	0.48	5.03e-05	0.00331
205103_at	C1ORF61	0.48	5.59e-05	0.00357
53720_at	C19ORF66	0.48	8.03e-05	0.00437
228291_s_at	PLK1S1	0.48	8.25e-05	0.00443
228907_at	---	0.48	0.000102	0.00497
218699_at	RAB7L1	0.48	0.00016	0.00656
224855_at	PYCR2	0.48	0.00017	0.0068
225666_at	TMTC4	0.47	2.33e-06	0.000567
226856_at	MUSTN1	0.47	3.33e-05	0.0026
243866_x_at	---	0.47	0.000172	0.00685
204411_at	KIF21B	0.46	2.86e-06	0.000631
201785_at	RNASE1	0.46	3.49e-06	0.000694
238109_at	---	0.46	5.98e-06	0.000942
223658_at	KCNK6	0.46	9.28e-06	0.00122
1557059_at	AC018737.1	0.46	2.65e-05	0.00225
239973_at	---	0.46	3.86e-05	0.00283
213164_at	SLC5A3	0.46	5.07e-05	0.00333
229374_at	EPHA4	0.46	5.48e-05	0.00353
203131_at	PDGFRA	0.46	9.68e-05	0.00482
201321_s_at	SMARCC2	0.46	0.000137	0.00598
230085_at	---	0.46	0.000291	0.00956
230650_at	RP11-102F4.3	0.45	1.49e-06	0.000435
209240_at	OGT	0.45	1.72e-06	0.000467
1562348_at	---	0.45	5.37e-06	0.000885
221541_at	CRISPLD2	0.45	1.19e-05	0.0014
1560433_at	CLTA	0.45	2.03e-05	0.00192
232044_at	RBBP6	0.45	2.53e-05	0.0022
235904_at	UGT3A1	0.45	6.42e-05	0.00386
244227_at	SYT6	0.45	9.63e-05	0.00481
242772_x_at	---	0.45	0.000132	0.00583
232488_at	AGXT2L2	0.44	6.64e-07	0.000258
238644_at	MYSM1	0.44	8.77e-06	0.00118
227182_at	SUSD3	0.44	2.05e-05	0.00193
231257_at	TCERG1L	0.44	4.62e-05	0.00314
228959_at	GS1-358P8.4	0.44	8.52e-05	0.00452
204340_at	TMEM187	0.44	8.76e-05	0.00457
207400_at	NPY5R	0.44	0.000256	0.00875
230240_at	---	0.43	9.4e-08	0.000103
212944_at	SLC5A3	0.43	6.33e-07	0.000249
208892_s_at	DUSP6	0.43	3.16e-06	0.000668
226125_at	CTD-2228K2.7	0.43	1.63e-05	0.00166
234317_s_at	STOX2	0.43	6.2e-05	0.00378
225688_s_at	PHLDB2	0.43	0.000134	0.00589
213106_at	ATP8A1	0.43	0.000206	0.00765
213725_x_at	XYLT1	0.43	0.000309	0.0099
226690_at	ADCYAP1R1	0.42	2.77e-07	0.000181
225953_at	RPRD1A	0.42	4.17e-07	0.000198
227074_at	RP4-717I23.3	0.42	4.6e-06	0.000817
231979_at	---	0.42	0.000151	0.00633
228816_at	ATP6AP1L	0.42	0.000193	0.00731
231715_s_at	PYCR2	0.42	0.000219	0.00794
1570107_at	---	0.42	0.000297	0.00966
205407_at	RECK	0.41	5.79e-08	7.53e-05
244045_at	---	0.41	1.76e-07	0.000151
208891_at	DUSP6	0.41	6.27e-06	0.000971
1555606_a_at	GDPD1	0.41	1.31e-05	0.00146
212856_at	GRAMD4	0.41	4.45e-05	0.00308
1556051_a_at	BICD1	0.41	7.35e-05	0.00416
204820_s_at	BTN3A2	0.41	0.000113	0.00525
222558_at	RPRD1A	0.41	0.000219	0.00794
1562309_s_at	PHF21B	0.4	9.48e-06	0.00124
225288_at	COL27A1	0.4	1.47e-05	0.00155
227148_at	PLEKHH2	0.4	2.32e-05	0.00208
226869_at	---	0.4	0.000148	0.00624
206822_s_at	L3MBTL1	0.39	1.31e-06	0.000392
215306_at	---	0.39	2.23e-06	0.000557
214414_x_at	HBA1	0.39	6.02e-05	0.00373
229497_at	ANKDD1A	0.39	0.000279	0.00932
239951_at	---	0.38	2.47e-06	0.000582
226004_at	CABLES2	0.38	9.49e-06	0.00124
242801_at	---	0.38	1.27e-05	0.00143
213046_at	BCL2L2-PABPN1	0.38	1.34e-05	0.00147
204702_s_at	NFE2L3	0.38	8.43e-05	0.00448
205627_at	CDA	0.38	8.68e-05	0.00456
230979_at	---	0.37	1.29e-06	0.000389
213478_at	KAZN	0.37	1.97e-06	0.000522
205593_s_at	PDE9A	0.37	1.8e-05	0.00179
226722_at	FAM20C	0.37	0.000101	0.00494
201362_at	IVNS1ABP	0.36	7.39e-07	0.000277
217875_s_at	PMEPA1	0.36	4.42e-06	0.000795
225760_at	MYSM1	0.36	4.94e-05	0.00328
201295_s_at	WSB1	0.36	6.5e-05	0.00389
232105_at	---	0.36	0.000214	0.00782
225227_at	SKIL	0.35	2.56e-08	5.18e-05
231969_at	STOX2	0.35	2.98e-06	0.000648
218820_at	C14ORF132	0.35	5.11e-05	0.00335
236824_at	TMEM132B	0.35	9.89e-05	0.00488
201363_s_at	IVNS1ABP	0.34	1.11e-06	0.00036
236468_at	TMEM132B	0.34	1.45e-06	0.000429
206858_s_at	HOXC6	0.34	2.38e-06	0.00057
235274_at	---	0.34	4.12e-06	0.000769
230818_at	---	0.34	3.03e-05	0.00245
214745_at	PLCH1	0.34	0.000106	0.00505
206245_s_at	IVNS1ABP	0.33	2.14e-06	0.000546
222108_at	AMIGO2	0.33	0.000215	0.00785
225238_at	MSI2	0.33	0.000305	0.00982
206376_at	SLC6A15	0.32	1.22e-08	3.71e-05
232726_at	---	0.32	2.99e-06	0.000648
231964_at	BICD1	0.32	5.27e-06	0.000881
227307_at	TSPAN18	0.32	8.3e-06	0.00114
229787_s_at	---	0.32	2.11e-05	0.00196
201294_s_at	WSB1	0.32	4.39e-05	0.00305
212913_at	MSH5	0.32	0.000139	0.00603
226822_at	STOX2	0.31	2.46e-08	5.18e-05
1564155_x_at	---	0.31	1.46e-07	0.000135
226423_at	PAQR8	0.31	1.23e-06	0.000381
205894_at	ARSE	0.3	5.95e-05	0.00371
1564083_at	AC005592.1	0.3	0.000257	0.00876
1564154_at	---	0.29	6.93e-06	0.00103
1568983_a_at	GABPB1-AS1	0.29	4.86e-05	0.00326
223588_at	THAP2	0.29	0.000224	0.00803
204199_at	RALGPS1	0.29	0.000296	0.00963
220184_at	NANOGP8	0.28	3.26e-09	1.78e-05
227626_at	PAQR8	0.28	2.37e-05	0.00211
237896_at	NODAL	0.27	8.32e-07	0.000295
230916_at	NODAL	0.27	0.000212	0.00777
222449_at	PMEPA1	0.26	3.97e-07	0.000197
229103_at	WNT3	0.25	4.04e-07	0.000197
231470_at	---	0.25	1.25e-06	0.000382
212353_at	SULF1	0.25	2.34e-06	0.000567
206783_at	---	0.25	4.58e-06	0.000816
235634_at	PURG	0.24	6.18e-06	0.000959
207069_s_at	SMAD6	0.24	0.000154	0.00641
206481_s_at	LDB2	0.23	2.31e-05	0.00208
229053_at	SYT17	0.23	4.79e-05	0.00323
231079_at	---	0.22	1.13e-09	7.73e-06
232191_at	ERVH48-1	0.22	2.67e-05	0.00225
222450_at	PMEPA1	0.21	1.25e-06	0.000382
218589_at	LPAR6	0.21	0.000175	0.0069
225224_at	C20ORF112	0.2	4.27e-08	6.47e-05
229318_at	---	0.18	3.01e-05	0.00244
44783_s_at	HEY1	0.18	0.000235	0.00829
213413_at	STON1	0.16	8.36e-06	0.00114
204790_at	SMAD7	0.13	9.69e-09	3.38e-05
207558_s_at	PITX2	0.12	2.66e-05	0.00225
208937_s_at	ID1	0.06	2.99e-07	0.000188
206268_at	RP4-559A3.7	0.02	5.37e-15	2.94e-10

## Sheet: DoD4
Supplementary Table S1	Developmentally regulated PS at DoD4
Probe sets	Gene names	Fold change	p Value	adjusted p Value
230865_at	LIX1	120.16	1.94e-13	1.52e-09
243908_at	---	89.71	2e-11	6.07e-08
206588_at	DAZL	65.14	1.83e-14	3.34e-10
203603_s_at	ZEB2	54.64	7.32e-10	4.94e-07
242054_s_at	SIX3	50.83	2.98e-09	1.21e-06
209560_s_at	DLK1	49.76	4.67e-06	0.000191
236163_at	LIX1	48.38	1.05e-10	1.35e-07
228333_at	---	44.98	7.38e-13	4.03e-09
229073_at	PRTG	40.15	8.56e-06	0.000292
225540_at	MAP2	40.09	2.4e-10	2.47e-07
227812_at	TNFRSF19	39.59	5.64e-08	8.43e-06
1558388_a_at	---	39.09	1.02e-11	3.71e-08
230863_at	LRP2	33.02	1.87e-10	2.09e-07
227449_at	EPHA4	32.77	1.63e-06	8.83e-05
229178_at	PRTG	31.71	1.5e-06	8.35e-05
230472_at	IRX1	31.52	4.74e-06	0.000192
209120_at	NR2F2	23.38	3.34e-06	0.000148
235795_at	PAX6	23.09	4.77e-05	0.000992
1552575_a_at	C6ORF141	22.72	5.13e-10	3.79e-07
225380_at	PKDCC	22.23	2.27e-07	2.27e-05
220275_at	CUZD1	21.74	2.52e-09	1.13e-06
243930_x_at	---	21.71	5.57e-08	8.35e-06
230258_at	GLIS3	21.59	9.07e-11	1.31e-07
228948_at	EPHA4	21.05	3.06e-09	1.24e-06
213661_at	PAMR1	20.5	3.51e-11	8.33e-08
229435_at	GLIS3	20.3	1.38e-14	3.34e-10
206349_at	LGI1	20.23	1.05e-08	2.67e-06
206634_at	SIX3	20.02	8.89e-09	2.4e-06
203697_at	FRZB	19.36	0.000133	0.00214
223168_at	RHOU	18.39	6.92e-10	4.79e-07
226677_at	ZNF521	17.51	1.02e-06	6.39e-05
218870_at	ARHGAP15	16.65	2.74e-10	2.62e-07
203698_s_at	FRZB	16.32	0.000114	0.00192
204602_at	DKK1	16.2	8.46e-05	0.00153
205710_at	LRP2	16.05	5.39e-11	9.41e-08
1570515_a_at	FILIP1	16.02	5.69e-05	0.00113
1554314_at	C6ORF141	15.9	6.59e-09	1.98e-06
233257_at	---	15.14	1.1e-11	3.76e-08
202207_at	ARL4C	14.87	2.34e-05	0.000603
210302_s_at	MAB21L2	14.78	2.91e-06	0.000134
238484_s_at	SSBP2	14.68	2.36e-07	2.32e-05
223169_s_at	RHOU	14.62	1.27e-09	7.25e-07
231898_x_at	SOX2-OT	14.19	8.09e-10	5.27e-07
206114_at	EPHA4	14.19	5.23e-09	1.72e-06
242064_at	SDK2	13.97	4.22e-08	6.87e-06
241700_at	ZFHX4	13.64	4.97e-11	9.16e-08
226676_at	ZNF521	13.48	2.05e-07	2.12e-05
202206_at	ARL4C	13.48	3.07e-07	2.76e-05
222877_at	AC007362.1	13.29	2.06e-10	2.26e-07
229225_at	NRP2	13.08	3.89e-07	3.27e-05
230493_at	SHISA2	13.07	2.23e-05	0.000583
204457_s_at	GAS1	12.85	0.000276	0.00362
242193_at	RP11-32K4.2	12.68	3.79e-10	3.19e-07
204036_at	LPAR1	12.51	3.19e-11	7.93e-08
215073_s_at	NR2F2	12.5	3.94e-09	1.5e-06
216218_s_at	PLCL2	12.46	9.04e-07	5.8e-05
226279_at	PRSS23	12.38	1.55e-09	8.22e-07
212764_at	ZEB1	12.24	2.58e-08	4.95e-06
221950_at	EMX2	11.99	7.38e-07	5e-05
213309_at	PLCL2	11.44	3.31e-09	1.3e-06
218980_at	FHOD3	11.25	4.27e-10	3.38e-07
1558387_at	---	10.97	2.3e-10	2.42e-07
238661_at	RP11-32K4.2	10.97	2.44e-09	1.1e-06
238009_at	SOX5	10.77	7.35e-09	2.11e-06
203961_at	NEBL	10.48	5.17e-09	1.72e-06
228218_at	---	10.42	4.07e-10	3.27e-07
227955_s_at	EFNA5	10.29	2.64e-10	2.62e-07
226435_at	PAPLN	10.15	6.91e-07	4.78e-05
1559360_at	---	10	1.98e-12	9.82e-09
203296_s_at	ATP1A2	9.91	9.96e-06	0.000323
224772_at	NAV1	9.74	2.56e-07	2.48e-05
229273_at	SALL1	9.73	4.28e-05	0.000925
203962_s_at	NEBL	9.72	2.48e-08	4.8e-06
212328_at	LIMCH1	9.71	8.91e-06	0.0003
205278_at	GAD1	9.69	1.98e-11	6.07e-08
1554012_at	RSPO2	9.64	1.33e-06	7.69e-05
233814_at	---	9.58	2.12e-10	2.27e-07
1555801_s_at	ZNF385B	9.51	7.26e-10	4.94e-07
219250_s_at	FLRT3	9.49	0.000902	0.00877
228915_at	DACH1	9.41	1.12e-07	1.36e-05
210220_at	FZD2	9.4	0.000514	0.00576
222853_at	FLRT3	9.35	0.000832	0.00829
237413_at	MAPK10	9.32	3.08e-10	2.8e-07
228121_at	TGFB2	9.26	3.15e-10	2.82e-07
231945_at	FILIP1	9.25	6.79e-07	4.74e-05
227478_at	SETBP1	9.22	4.42e-08	7.09e-06
228740_at	RP11-999E24.3	8.93	7.74e-09	2.17e-06
222161_at	NAALAD2	8.72	2.54e-11	6.96e-08
235593_at	ZEB2	8.72	1.09e-09	6.55e-07
206718_at	LMO1	8.41	1.67e-10	1.99e-07
209841_s_at	LRRN3	8.41	2.36e-09	1.08e-06
204105_s_at	NRCAM	8.41	5.86e-08	8.58e-06
214632_at	NRP2	8.35	2.7e-08	5.13e-06
213156_at	MIR568	8.32	7.75e-09	2.17e-06
237885_at	SOX21-AS1	8.31	1.58e-09	8.3e-07
238727_at	RP11-384O8.1	8.2	2.09e-09	9.93e-07
203562_at	FEZ1	8.19	0.000383	0.00462
229374_at	EPHA4	8.15	2.13e-09	1.01e-06
237435_at	---	8.01	1.63e-05	0.000464
214078_at	---	7.98	1.11e-09	6.59e-07
238483_at	SSBP2	7.96	1.18e-08	2.89e-06
219779_at	ZFHX4	7.88	4.05e-09	1.52e-06
219557_s_at	NRIP3	7.86	3.69e-06	0.00016
1557765_at	RP11-46C20.1	7.82	1.16e-05	0.000361
241782_at	NEBL	7.81	2.09e-08	4.36e-06
204114_at	NID2	7.77	2.95e-08	5.39e-06
1559265_at	SKIDA1	7.72	1.49e-07	1.66e-05
209348_s_at	MAF	7.71	0.000361	0.00442
1563022_at	CCDC160	7.63	1.17e-07	1.41e-05
204913_s_at	SOX11	7.59	4.56e-06	0.000187
225566_at	NRP2	7.58	1.42e-09	7.69e-07
212327_at	LIMCH1	7.58	8.17e-06	0.000282
237472_at	SOX1	7.54	8.57e-11	1.28e-07
203000_at	STMN2	7.52	5.11e-07	3.93e-05
204813_at	MAPK10	7.45	4.33e-08	7.03e-06
201641_at	BST2	7.45	0.000676	0.00709
203485_at	RTN1	7.44	4.87e-06	0.000196
1559266_s_at	SKIDA1	7.43	7.8e-07	5.22e-05
227929_at	LIN7A	7.41	1.25e-07	1.47e-05
243194_at	---	7.39	1.06e-06	6.59e-05
204914_s_at	SOX11	7.38	5.12e-07	3.93e-05
1554507_at	NAALAD2	7.34	4.8e-10	3.65e-07
224940_s_at	PAPPA	7.28	1.16e-07	1.4e-05
227963_at	---	7.23	0.00045	0.00524
203001_s_at	STMN2	7.22	9.98e-07	6.27e-05
202965_s_at	CAPN6	7.21	4.79e-05	0.000995
205330_at	MN1	7.2	1.99e-05	0.000537
229019_at	ZNF385B	7.18	7.68e-09	2.17e-06
225728_at	SORBS2	7.17	5.24e-06	0.000206
243547_at	ZNF263	7.13	8e-11	1.27e-07
1561690_at	---	7.13	1.52e-05	0.00044
214036_at	EFNA5	7.08	4.5e-12	2.05e-08
206706_at	NTF3	7.08	5.85e-08	8.58e-06
203295_s_at	ATP1A2	7.07	7.67e-08	1.04e-05
202208_s_at	ARL4C	7.06	3.22e-06	0.000144
225123_at	SESN3	7.03	1.82e-06	9.59e-05
206893_at	SALL1	7.01	0.000885	0.00867
1561101_at	---	7	3.98e-09	1.5e-06
227376_at	GLI3	6.99	1.8e-07	1.9e-05
207729_at	CDH9	6.97	4.56e-08	7.21e-06
236214_at	FAM71F1	6.97	3.63e-05	0.000823
231929_at	IKZF2	6.91	2.31e-07	2.3e-05
1554526_at	OLFM3	6.9	2.11e-11	6.08e-08
219895_at	FAM70A	6.89	2.97e-07	2.71e-05
233977_at	GREB1L	6.87	6.17e-09	1.92e-06
213808_at	ADAM23	6.8	1.23e-09	7.13e-07
224771_at	NAV1	6.79	4.68e-09	1.66e-06
238861_at	SSBP2	6.77	3.68e-10	3.19e-07
244112_x_at	---	6.71	1.07e-06	6.62e-05
203787_at	SSBP2	6.68	2.67e-05	0.000663
205472_s_at	DACH1	6.66	5.2e-08	7.94e-06
236154_at	QKI	6.6	4.84e-09	1.67e-06
238533_at	EPHA7	6.58	1.34e-08	3.14e-06
206157_at	PTX3	6.56	5.35e-07	4.04e-05
236277_at	---	6.54	1.72e-06	9.24e-05
229092_at	NR2F2	6.53	4.8e-08	7.49e-06
228128_x_at	PAPPA	6.49	4.37e-07	3.49e-05
234103_at	---	6.48	0.000268	0.00354
205532_s_at	CDH6	6.47	2.4e-06	0.000117
207480_s_at	MEIS2	6.42	0.00024	0.00327
219522_at	FJX1	6.39	6.19e-05	0.00121
213994_s_at	SPON1	6.37	3.39e-08	5.92e-06
241853_at	---	6.37	6.48e-06	0.00024
206140_at	LHX2	6.37	0.000346	0.00427
209840_s_at	LRRN3	6.34	9.58e-11	1.34e-07
236359_at	SCN4B	6.33	8.17e-06	0.000282
220979_s_at	ST6GALNAC5	6.29	2.05e-06	0.000104
206363_at	MAF	6.24	1.01e-05	0.000325
235527_at	DLGAP1	6.24	0.00066	0.00696
211267_at	HESX1	6.21	1.18e-07	1.42e-05
233401_at	---	6.17	5.35e-07	4.04e-05
221558_s_at	LEF1	6.16	2.88e-10	2.71e-07
205646_s_at	PAX6	6.15	2.86e-05	0.000695
233365_at	---	6.14	5.98e-07	4.36e-05
224773_at	NAV1	6.13	1.88e-09	9.27e-07
209909_s_at	TGFB2	6.11	3.43e-07	2.98e-05
202920_at	ANK2	6.1	7.72e-11	1.27e-07
1569469_a_at	LHX8	6.09	1.62e-07	1.75e-05
205471_s_at	DACH1	6.06	6.04e-08	8.7e-06
212636_at	QKI	6.05	2.77e-09	1.16e-06
1566152_a_at	AP000662.4	6.04	1.89e-06	9.89e-05
235183_at	---	6.03	6.3e-08	8.97e-06
213158_at	MIR568	6.03	2.87e-07	2.66e-05
204915_s_at	SOX11	6.03	4.37e-06	0.000181
244008_at	PARP8	6.01	4.92e-07	3.8e-05
204037_at	LPAR1	5.99	1.38e-09	7.61e-07
1563933_a_at	PLD5	5.99	3.01e-08	5.49e-06
230045_at	CNTN2	5.99	3.02e-05	0.000719
1562194_at	---	5.97	7.33e-07	4.99e-05
229638_at	IRX3	5.95	3.47e-08	5.99e-06
209220_at	GPC3	5.95	3.83e-05	0.000855
209032_s_at	CADM1	5.94	1.56e-08	3.52e-06
206197_at	NME5	5.88	6.67e-09	1.98e-06
229651_at	SEZ6	5.88	4.45e-08	7.09e-06
233280_at	---	5.86	4.87e-07	3.79e-05
225008_at	ASPH	5.8	1.93e-07	2e-05
244419_at	FRZB	5.79	2.36e-08	4.66e-06
204780_s_at	FAS	5.74	2.29e-05	0.000593
229944_at	OPRK1	5.72	1.59e-06	8.7e-05
210829_s_at	SSBP2	5.72	3.01e-05	0.000718
1559496_at	---	5.68	2.73e-09	1.16e-06
204796_at	EML1	5.68	1.09e-08	2.73e-06
215719_x_at	FAS	5.67	1.71e-06	9.21e-05
202458_at	PRSS23	5.64	5.77e-08	8.57e-06
209121_x_at	NR2F2	5.63	6.34e-10	4.62e-07
1560652_at	RP6-24A23.7	5.58	7.05e-12	2.83e-08
225782_at	MSRB3	5.56	6.65e-08	9.32e-06
230030_at	HS6ST2	5.55	1e-05	0.000325
206343_s_at	NRG1	5.55	6.45e-05	0.00124
238129_s_at	---	5.53	4.21e-08	6.87e-06
229380_at	---	5.52	1.12e-08	2.77e-06
1555800_at	ZNF385B	5.51	8.66e-11	1.28e-07
219685_at	TMEM35	5.51	4.44e-09	1.59e-06
224941_at	PAPPA	5.51	2.67e-07	2.55e-05
233202_at	CNTNAP3B	5.49	1.71e-10	1.99e-07
240545_at	---	5.48	1.81e-07	1.9e-05
230482_at	ST6GALNAC5	5.45	5.57e-09	1.78e-06
244565_at	HMX2	5.44	4.43e-09	1.59e-06
238441_at	PRKAA2	5.44	6.82e-07	4.74e-05
1552767_a_at	HS6ST2	5.44	5.45e-06	0.000211
243793_at	AHDC1	5.43	3.44e-06	0.000152
225807_at	AJUBA	5.4	1.6e-05	0.000458
229288_at	EPHA7	5.35	6.43e-10	4.63e-07
231466_at	FAM71F1	5.35	8.56e-06	0.000292
1557797_a_at	---	5.28	8.54e-08	1.11e-05
230645_at	FRMD3	5.24	1.99e-08	4.18e-06
222900_at	NRIP3	5.24	1.69e-05	0.000477
243391_x_at	---	5.23	4.39e-07	3.49e-05
204072_s_at	FRY	5.23	6.71e-06	0.000246
225990_at	BOC	5.22	9.79e-06	0.00032
211737_x_at	PTN	5.19	3.24e-07	2.87e-05
206373_at	ZIC1	5.19	2.73e-06	0.000128
223854_at	PCDHB10	5.17	0.000124	0.00204
244065_at	RP11-203I2.1	5.16	1.31e-08	3.11e-06
1568868_at	CYP27C1	5.16	1.59e-08	3.54e-06
201951_at	ALCAM	5.15	2.7e-06	0.000127
202766_s_at	FBN1	5.13	2.59e-09	1.14e-06
240558_at	---	5.13	8.57e-06	0.000292
214046_at	---	5.12	4.41e-11	8.86e-08
1564220_a_at	RP11-438N16.1	5.11	1.72e-07	1.83e-05
227624_at	TET2	5.11	6.15e-07	4.46e-05
229201_at	---	5.1	8.82e-06	0.000297
1558714_at	---	5.1	0.000145	0.00228
209031_at	CADM1	5.09	7.18e-09	2.08e-06
242769_at	---	5.09	1.94e-05	0.000526
236215_at	---	5.09	2.26e-05	0.000588
1556325_at	FILIP1	5.07	3.36e-08	5.9e-06
1565149_at	DYNC2H1	5.07	1.39e-07	1.6e-05
205814_at	GRM3	5.05	2.18e-08	4.41e-06
1554524_a_at	OLFM3	5.02	5.19e-09	1.72e-06
239725_at	PGAP1	5	8.9e-09	2.4e-06
209357_at	CITED2	5	0.000656	0.00692
215473_at	---	4.99	4.9e-07	3.8e-05
220384_at	NME8	4.98	1.89e-05	0.000519
235683_at	SESN3	4.97	1.8e-09	9e-07
218974_at	SOBP	4.96	6.41e-07	4.59e-05
229641_at	---	4.94	5.51e-11	9.41e-08
230319_at	---	4.94	3.85e-07	3.24e-05
203868_s_at	VCAM1	4.92	4.15e-09	1.54e-06
215768_at	---	4.92	4.17e-07	3.4e-05
235845_at	SP5	4.89	5.94e-06	0.000225
1552521_a_at	TMEM74	4.88	1.41e-08	3.23e-06
228479_at	SOAT1	4.87	3.91e-08	6.55e-06
229669_at	RP11-344E13.3	4.85	3.9e-05	0.000866
239903_at	TPBG	4.83	1.54e-07	1.7e-05
209466_x_at	PTN	4.82	1.05e-06	6.54e-05
228407_at	SCUBE3	4.75	1.59e-05	0.000456
1558605_at	TTC5	4.74	9.59e-09	2.54e-06
1556488_s_at	C3ORF15	4.73	9.54e-06	0.000315
1566597_at	---	4.7	5.09e-08	7.8e-06
219197_s_at	SCUBE2	4.7	9.05e-05	0.0016
210896_s_at	ASPH	4.69	7.74e-10	5.16e-07
230076_at	PITPNM3	4.69	1.11e-06	6.75e-05
210409_at	MLLT4-AS1	4.69	1.06e-05	0.000337
229927_at	LEMD1	4.68	4.78e-05	0.000994
235079_at	ZNF704	4.67	3.81e-11	8.33e-08
242562_at	DNAJC24	4.66	7.32e-06	0.000262
228108_at	PPM1L	4.66	6.17e-05	0.0012
240867_at	---	4.65	7.44e-05	0.00138
1553798_a_at	FBXL13	4.64	1.7e-09	8.69e-07
227506_at	SLC16A9	4.64	2.6e-05	0.000653
220940_at	---	4.63	4.62e-08	7.27e-06
37547_at	BBS9	4.63	0.000214	0.00302
239654_at	---	4.62	0.000376	0.00456
224774_s_at	NAV1	4.61	6.95e-09	2.03e-06
242766_at	ERLEC1P1	4.61	8.62e-06	0.000293
230403_at	RFX3	4.59	2.5e-10	2.53e-07
232606_at	---	4.59	1.6e-07	1.74e-05
242916_at	CNTRL	4.59	3.93e-07	3.28e-05
205041_s_at	ORM1	4.59	3.93e-06	0.000168
229327_s_at	---	4.58	1.23e-05	0.000377
243692_at	---	4.57	2.74e-08	5.17e-06
212805_at	PRUNE2	4.57	2.89e-08	5.34e-06
231384_at	RP11-297M9.2	4.54	1.21e-05	0.000371
202743_at	PIK3R3	4.53	3.8e-08	6.41e-06
222783_s_at	SMOC1	4.53	8.77e-06	0.000296
212843_at	NCAM1	4.52	1.69e-09	8.69e-07
200974_at	ACTA2	4.52	1.49e-05	0.000434
205933_at	SETBP1	4.51	3.18e-09	1.26e-06
202600_s_at	NRIP1	4.49	9.11e-09	2.44e-06
205381_at	LRRC17	4.49	1.32e-06	7.63e-05
227082_at	---	4.48	4.41e-07	3.5e-05
227870_at	IGDCC4	4.45	0.000257	0.00344
228863_at	PCDH17	4.44	1.67e-05	0.000473
204781_s_at	FAS	4.43	1.7e-07	1.82e-05
201952_at	ALCAM	4.43	4.98e-07	3.85e-05
232105_at	---	4.43	1.25e-05	0.00038
226016_at	CD47	4.42	6.87e-08	9.53e-06
226847_at	FST	4.41	0.000306	0.00391
1561895_at	---	4.4	0.000189	0.00276
229879_at	---	4.39	1.1e-06	6.73e-05
1568803_at	---	4.35	0.000133	0.00214
229085_at	LRRC3B	4.34	4.19e-07	3.4e-05
219814_at	MBNL3	4.34	1.21e-06	7.19e-05
241044_x_at	---	4.33	6.8e-10	4.77e-07
244605_at	---	4.32	2.4e-07	2.35e-05
209465_x_at	PTN	4.32	1.58e-06	8.64e-05
1552520_at	TMEM74	4.3	5.81e-08	8.58e-06
1552766_at	HS6ST2	4.29	0.000317	0.00401
227481_at	CNKSR3	4.27	0.000235	0.00323
232793_at	---	4.25	0.000787	0.00794
214769_at	CLCN4	4.24	3.47e-07	2.99e-05
216109_at	---	4.24	4.55e-07	3.6e-05
236795_at	---	4.21	8.04e-10	5.27e-07
232576_at	---	4.21	1.34e-05	0.000401
200907_s_at	PALLD	4.21	8.29e-05	0.0015
202664_at	WIPF1	4.21	0.00013	0.00211
228194_s_at	---	4.21	0.000213	0.00301
231899_at	ZC3H12C	4.2	1.58e-08	3.54e-06
207336_at	SOX5	4.18	2.22e-06	0.000111
228905_at	---	4.17	3.76e-10	3.19e-07
242828_at	FIGN	4.16	2.85e-11	7.43e-08
212325_at	LIMCH1	4.16	6.05e-07	4.4e-05
204851_s_at	DCX	4.16	1.77e-06	9.45e-05
238964_at	FIGN	4.15	3.72e-11	8.33e-08
234650_at	---	4.15	1.18e-05	0.000364
200897_s_at	PALLD	4.15	4.36e-05	0.000936
229774_at	CXXC4	4.14	5.34e-06	0.000209
219800_s_at	THNSL1	4.13	7.72e-07	5.19e-05
239710_at	FIGN	4.12	9.84e-11	1.34e-07
223126_s_at	C1ORF21	4.11	1.58e-07	1.73e-05
222777_s_at	WHSC1	4.11	3.07e-05	0.000727
237932_at	---	4.11	6.09e-05	0.00119
228540_at	QKI	4.1	2.96e-10	2.75e-07
209135_at	ASPH	4.1	4.69e-10	3.61e-07
214376_at	RP13-514E23.1	4.1	1.39e-09	7.61e-07
209815_at	PTCH1	4.09	0.000113	0.0019
209030_s_at	CADM1	4.08	4.14e-08	6.79e-06
206960_at	LPAR4	4.07	3.13e-06	0.000142
207109_at	POU2F3	4.07	1.07e-05	0.00034
236962_at	---	4.07	9.06e-05	0.0016
240655_at	ALCAM	4.06	2.21e-07	2.23e-05
1558512_at	RP11-819C21.1	4.05	1.16e-09	6.79e-07
210015_s_at	MAP2	4.05	4.76e-06	0.000193
239082_at	FZD3	4.04	4.87e-10	3.65e-07
1557239_at	---	4.04	2.95e-06	0.000135
220663_at	IL1RAPL1	4.03	1.81e-06	9.59e-05
237741_at	SLC25A36	4.03	5.76e-06	0.000219
227081_at	DNALI1	4.02	8.21e-06	0.000283
203845_at	KAT2B	4.01	1.03e-07	1.27e-05
228724_at	TTLL7	4	9.64e-06	0.000317
228584_at	SGCB	3.99	7.26e-07	4.95e-05
220977_x_at	EPB41L5	3.99	5.62e-06	0.000215
213273_at	ODZ4	3.98	2.17e-08	4.41e-06
223796_at	RP11-203I2.1	3.98	8.95e-07	5.76e-05
228506_at	NSMCE4A	3.98	0.000168	0.00252
232716_at	---	3.97	2.97e-07	2.71e-05
210239_at	IRX5	3.97	2.79e-05	0.000685
212855_at	DCUN1D4	3.96	2.36e-09	1.08e-06
201295_s_at	WSB1	3.96	3.87e-07	3.26e-05
227038_at	SGMS2	3.96	7.83e-05	0.00144
230653_at	RP11-974F13.6	3.95	4.73e-06	0.000192
220055_at	ZNF287	3.93	3.3e-08	5.84e-06
213993_at	SPON1	3.93	2.63e-06	0.000125
229498_at	MBNL3	3.93	3.09e-06	0.00014
228462_at	IRX2	3.92	0.000808	0.00811
1552578_a_at	MYO3B	3.91	5.88e-06	0.000223
209684_at	RIN2	3.9	1.9e-05	0.00052
204042_at	WASF3	3.9	2.48e-05	0.000629
229893_at	FRMD3	3.89	4.31e-11	8.86e-08
227900_at	CBLB	3.89	1.99e-09	9.65e-07
243184_at	---	3.88	5.85e-08	8.58e-06
207183_at	GPR19	3.88	5.34e-07	4.04e-05
231950_at	CTD-2173L22.4	3.88	5.99e-07	4.36e-05
221561_at	SOAT1	3.88	0.000955	0.00912
227394_at	NCAM1	3.87	6.01e-08	8.7e-06
228709_at	---	3.87	2.58e-06	0.000123
221973_at	AC159540.1	3.86	4.88e-06	0.000197
227191_at	ITFG1	3.86	3.3e-05	0.000764
235775_at	TMTC2	3.86	0.000336	0.00419
212616_at	CHD9	3.85	3.78e-08	6.4e-06
210222_s_at	RTN1	3.84	3.87e-06	0.000166
203988_s_at	FUT8	3.84	0.000772	0.00784
228999_at	CHD2	3.83	1.07e-06	6.63e-05
243909_x_at	GUSBP4	3.83	2.64e-05	0.000658
228156_at	---	3.83	0.000291	0.00376
228693_at	CCDC50	3.82	1.03e-08	2.66e-06
1567224_at	HMGA2	3.81	1.96e-08	4.15e-06
209568_s_at	RGL1	3.81	3.82e-05	0.000854
223468_s_at	RGMA	3.8	1.49e-08	3.4e-06
227499_at	FZD3	3.79	1.53e-09	8.2e-07
229287_at	PCNX	3.79	3.46e-08	5.98e-06
225163_at	FRMD4A	3.79	3.96e-07	3.28e-05
227584_at	NAV1	3.78	1.32e-08	3.11e-06
205501_at	PDE10A	3.78	7.75e-07	5.2e-05
224942_at	PAPPA	3.78	1.39e-06	7.93e-05
207267_s_at	DSCR6	3.78	0.000655	0.00691
226189_at	---	3.77	0.00048	0.00548
37549_g_at	BBS9	3.77	0.000508	0.00571
212062_at	ATP9A	3.76	1.35e-06	7.77e-05
241017_at	RPL31	3.76	4.99e-06	0.0002
206670_s_at	GAD1	3.76	5.31e-06	0.000208
218986_s_at	DDX60	3.75	1.7e-06	9.18e-05
1557240_a_at	---	3.75	5.04e-05	0.00103
1569342_at	GLI3	3.74	4.45e-08	7.09e-06
207757_at	ZFP2	3.74	6.69e-07	4.7e-05
213241_at	PLXNC1	3.74	1.6e-05	0.000458
1553202_at	STOX1	3.74	5.81e-05	0.00115
215143_at	---	3.73	1.31e-06	7.62e-05
227448_at	ARGLU1	3.72	2.79e-09	1.17e-06
225855_at	EPB41L5	3.72	4.72e-09	1.66e-06
227524_at	FZD3	3.71	2.75e-09	1.16e-06
235970_at	LCORL	3.71	4.9e-09	1.68e-06
1569316_at	TRIM24	3.71	7.75e-08	1.04e-05
244014_x_at	---	3.71	8.54e-06	0.000292
203264_s_at	ARHGEF9	3.7	8.29e-08	1.1e-05
240189_at	ACOXL	3.7	6.39e-07	4.58e-05
200962_at	RPL31	3.7	0.000482	0.0055
227289_at	PCDH17	3.7	0.000664	0.00699
238785_at	---	3.69	1.1e-08	2.74e-06
226520_at	LCOR	3.69	1.77e-08	3.83e-06
1557813_at	---	3.69	1.21e-05	0.000371
241801_at	PGAP1	3.68	5.14e-09	1.72e-06
242586_at	FSD1L	3.68	1.02e-08	2.65e-06
1570507_at	SCAF11	3.68	1.08e-06	6.67e-05
1569262_x_at	UBE3D	3.68	0.000183	0.00269
211844_s_at	NRP2	3.67	7.83e-09	2.19e-06
213469_at	PGAP1	3.66	1.16e-07	1.4e-05
213222_at	PLCB1	3.66	0.000187	0.00275
215108_x_at	TOX3	3.65	0.000499	0.00563
224370_s_at	CAPS2	3.64	5.07e-08	7.79e-06
206852_at	EPHA7	3.63	2.15e-08	4.41e-06
239295_at	SRSF12	3.63	1.25e-06	7.36e-05
220340_at	GREB1L	3.63	3.58e-06	0.000156
200906_s_at	PALLD	3.62	8.54e-05	0.00154
231130_at	FKBP7	3.61	4.7e-06	0.000192
229378_at	STOX1	3.61	8.18e-06	0.000282
212136_at	ATP2B4	3.61	3.81e-05	0.000853
230904_at	FSD1L	3.61	0.000283	0.00369
232004_at	HNRNPR	3.61	0.000332	0.00414
205825_at	PCSK1	3.6	1.82e-05	0.000505
203675_at	NUCB2	3.6	4.93e-05	0.00101
214774_x_at	TOX3	3.6	0.000496	0.00561
224996_at	ASPH	3.57	7e-09	2.04e-06
236202_at	---	3.57	2.88e-07	2.66e-05
235050_at	SLC2A12	3.56	3.33e-06	0.000148
215483_at	AKAP9	3.56	1.33e-05	0.000399
237301_at	---	3.56	5.33e-05	0.00107
221523_s_at	RRAGD	3.55	2.21e-07	2.23e-05
229586_at	CHD9	3.55	2.87e-06	0.000133
230892_at	---	3.54	1.39e-07	1.6e-05
238902_at	---	3.54	4.52e-06	0.000186
229160_at	MUM1L1	3.54	4.72e-05	0.000988
216870_x_at	DLEU2L	3.53	4.22e-09	1.55e-06
236261_at	OSBPL6	3.53	1.17e-08	2.86e-06
229441_at	PRSS23	3.53	3.97e-05	0.000878
204948_s_at	FST	3.52	0.000148	0.00231
220436_at	RP11-292B8.1	3.51	5.97e-09	1.88e-06
213362_at	PTPRD	3.51	4.14e-07	3.39e-05
226365_at	---	3.51	5.61e-07	4.19e-05
238021_s_at	CRNDE	3.51	9.52e-06	0.000315
1558604_a_at	SSBP2	3.51	9.85e-06	0.000321
212758_s_at	ZEB1	3.51	4.54e-05	0.000963
202986_at	ARNT2	3.5	3.6e-06	0.000157
201981_at	PAPPA	3.5	1.69e-05	0.000477
237305_at	---	3.49	5.05e-06	0.000201
215306_at	---	3.48	2.13e-08	4.39e-06
1557756_a_at	CEP128	3.47	2.33e-08	4.62e-06
207308_at	SLCO1A2	3.47	7.04e-08	9.7e-06
228894_at	NR6A1	3.47	0.000225	0.00313
216252_x_at	FAS	3.46	5.6e-06	0.000215
216623_x_at	TOX3	3.46	0.000477	0.00546
228017_s_at	NKAIN4	3.45	3.09e-07	2.77e-05
213425_at	WNT5A	3.45	6.83e-07	4.74e-05
227231_at	---	3.45	6.41e-06	0.000239
234074_at	---	3.45	8.73e-05	0.00156
202219_at	SLC6A8	3.45	0.000288	0.00373
213194_at	ROBO1	3.44	2.04e-07	2.11e-05
233002_at	PPP4R4	3.44	8.07e-07	5.35e-05
227875_at	KLHL13	3.43	4.38e-09	1.58e-06
225921_at	NIN	3.43	4.97e-09	1.68e-06
212677_s_at	CEP68	3.42	2.4e-05	0.000615
227361_at	HS3ST3B1	3.42	6.27e-05	0.00122
202966_at	CAPN6	3.42	0.000137	0.00219
209958_s_at	BBS9	3.42	0.000891	0.00871
232826_at	---	3.41	3.48e-07	2.99e-05
243484_x_at	NBPF20	3.41	4.52e-07	3.58e-05
202765_s_at	FBN1	3.41	9.93e-06	0.000322
242286_at	GRIN2A	3.41	1.07e-05	0.00034
241506_at	---	3.41	4.27e-05	0.000922
242128_at	OTX2	3.41	0.000276	0.00361
227892_at	PRKAA2	3.4	3.83e-07	3.23e-05
1569362_at	ALCAM	3.4	1.06e-06	6.62e-05
236862_at	---	3.4	1.02e-05	0.000329
232366_at	KIAA0232	3.39	2.17e-08	4.41e-06
204797_s_at	EML1	3.39	4.81e-08	7.49e-06
226865_at	---	3.39	1.08e-07	1.33e-05
231726_at	PCDHB14	3.39	4.32e-07	3.46e-05
205029_s_at	FABP7	3.39	4.09e-05	0.000894
241845_at	---	3.39	8.92e-05	0.00158
238022_at	CRNDE	3.39	0.000127	0.00208
230387_at	---	3.39	0.000887	0.00868
204798_at	MYB	3.38	4.02e-08	6.66e-06
235494_at	---	3.38	6.72e-07	4.71e-05
204451_at	FZD1	3.38	0.000148	0.00231
219469_at	DYNC2H1	3.37	6.78e-09	2e-06
244353_s_at	SLC2A12	3.37	3.4e-08	5.92e-06
242024_at	---	3.37	0.000107	0.00182
233309_at	---	3.36	6.52e-07	4.63e-05
203829_at	ELP4	3.36	2.11e-06	0.000107
211343_s_at	COL13A1	3.35	1.57e-06	8.64e-05
224823_at	MYLK	3.35	1.12e-05	0.000351
229452_at	TMEM88	3.35	3.88e-05	0.000864
1557814_a_at	---	3.34	4.57e-08	7.21e-06
205257_s_at	AMPH	3.34	2.08e-06	0.000106
218380_at	NLRP1	3.34	1.33e-05	0.000399
239630_at	---	3.34	0.000853	0.00845
1560813_at	---	3.33	0.000854	0.00845
231111_at	---	3.32	8.57e-09	2.34e-06
228454_at	LCOR	3.32	1.24e-08	2.99e-06
212157_at	SDC2	3.32	6e-08	8.7e-06
209436_at	SPON1	3.32	1.62e-07	1.75e-05
232773_at	---	3.32	3.03e-05	0.000721
241399_at	FAM19A2	3.31	1.61e-08	3.56e-06
236254_at	VPS13B	3.31	1.49e-07	1.66e-05
236179_at	CDH11	3.31	2.6e-06	0.000124
227568_at	HECTD2	3.3	5.91e-08	8.59e-06
242028_at	CTD-2192J16.17	3.3	1.7e-05	0.00048
206404_at	FGF9	3.3	1.87e-05	0.000514
236916_at	STRAP	3.29	9.78e-05	0.0017
226777_at	ADAM12	3.28	9.68e-08	1.21e-05
237803_x_at	---	3.28	5.46e-07	4.1e-05
237675_at	RP11-547I7.2	3.28	8.72e-07	5.66e-05
227496_at	NR6A1	3.28	1.47e-05	0.00043
220576_at	PGAP1	3.28	8.21e-05	0.00149
235919_at	CEP78	3.27	1.31e-07	1.53e-05
236472_at	---	3.27	0.000449	0.00523
212615_at	CHD9	3.26	1.56e-07	1.71e-05
235286_at	---	3.26	0.000305	0.0039
1557283_a_at	ZNF519	3.25	1.67e-09	8.68e-07
219683_at	FZD3	3.25	9.73e-09	2.56e-06
227121_at	---	3.25	8.26e-07	5.44e-05
213056_at	FRMD4B	3.25	9.56e-07	6.05e-05
234985_at	LDLRAD3	3.25	1.36e-06	7.79e-05
243869_at	CCDC88C	3.24	1.02e-08	2.65e-06
232023_at	TMEM67	3.24	1.36e-07	1.58e-05
205143_at	NCAN	3.24	4.34e-05	0.000934
205830_at	CLGN	3.24	6.39e-05	0.00123
236105_at	ZBTB10	3.24	0.000286	0.00371
228255_at	TMEM237	3.23	1.36e-08	3.16e-06
236297_at	---	3.23	3.98e-05	0.00088
242476_at	---	3.23	0.000101	0.00175
212675_s_at	CEP68	3.23	0.000238	0.00326
232021_at	GXYLT1	3.23	0.00035	0.00431
215307_at	ZNF529	3.22	3.58e-08	6.15e-06
241780_at	---	3.22	5.3e-06	0.000208
235278_at	MACROD2	3.22	2.9e-05	0.000701
203881_s_at	DMD	3.21	4.76e-07	3.72e-05
213258_at	TFPI	3.21	5.75e-07	4.25e-05
242906_at	SESN3	3.21	6.65e-07	4.69e-05
230712_at	---	3.21	2e-06	0.000103
225975_at	PCDH18	3.2	1.02e-07	1.27e-05
239300_at	PIK3C3	3.2	1.87e-07	1.96e-05
239296_at	---	3.2	1.46e-06	8.2e-05
220269_at	ZBBX	3.2	2.03e-05	0.000545
243175_at	UTS2D	3.2	0.000138	0.0022
236016_at	RP5-1028K7.3	3.2	0.000193	0.0028
212820_at	DMXL2	3.19	8.46e-09	2.34e-06
213110_s_at	COL4A5	3.19	5.18e-07	3.96e-05
205990_s_at	WNT5A	3.19	2.93e-06	0.000134
214607_at	PAK3	3.19	9.19e-06	0.000307
210282_at	ZMYM2	3.19	0.000158	0.00242
235763_at	SLC44A5	3.19	0.000474	0.00543
213413_at	STON1	3.19	0.000477	0.00546
202112_at	VWF	3.18	3.49e-09	1.36e-06
221213_s_at	ZNF280D	3.18	1.65e-07	1.77e-05
232701_at	---	3.18	9.08e-07	5.81e-05
204872_at	TLE4	3.18	1.9e-05	0.00052
238536_at	RP11-88I18.2	3.17	1.09e-07	1.34e-05
220497_at	ZNF214	3.17	3.42e-07	2.98e-05
229963_at	BEX5	3.17	4.01e-06	0.00017
1557545_s_at	RNF165	3.17	1.27e-05	0.000384
219415_at	TTYH1	3.17	1.72e-05	0.000482
212468_at	SPAG9	3.17	3.51e-05	0.000803
244534_at	---	3.17	5.83e-05	0.00115
228762_at	LFNG	3.17	7.14e-05	0.00134
240592_at	LCORL	3.16	3.74e-08	6.34e-06
205201_at	GLI3	3.16	6.24e-08	8.95e-06
214807_at	---	3.16	5.61e-06	0.000215
238076_at	GATAD2B	3.16	2.85e-05	0.000694
235150_at	SESN3	3.16	0.000469	0.0054
232136_s_at	CTTNBP2	3.15	1.43e-06	8.04e-05
215145_s_at	CNTNAP2	3.15	0.000334	0.00417
235635_at	ARHGAP5	3.14	3.26e-07	2.88e-05
233644_at	KATNAL2	3.14	3.03e-05	0.000719
201061_s_at	STOM	3.14	0.0002	0.00287
219381_at	C5ORF42	3.13	7.36e-09	2.11e-06
219427_at	FAT4	3.13	0.000123	0.00203
227572_at	USP30	3.12	0.000105	0.00179
236649_at	---	3.12	0.000451	0.00524
209682_at	CBLB	3.11	2.23e-07	2.25e-05
242208_at	---	3.11	2.27e-07	2.27e-05
226909_at	ZNF518B	3.1	7.82e-07	5.22e-05
220999_s_at	CYFIP2	3.1	1.4e-06	7.93e-05
235830_at	---	3.1	1.63e-06	8.83e-05
209589_s_at	EPHB2	3.1	0.00012	0.00199
204201_s_at	PTPN13	3.09	3.12e-09	1.24e-06
204633_s_at	RPS6KA5	3.09	1.65e-07	1.77e-05
200919_at	PHC2	3.09	3.49e-06	0.000153
1555112_a_at	C1ORF114	3.09	1.14e-05	0.000357
210601_at	CDH6	3.09	1.71e-05	0.00048
242455_at	POU3F2	3.09	0.000271	0.00357
239014_at	---	3.09	0.000698	0.00726
212208_at	MED13L	3.08	1e-08	2.62e-06
227554_at	MAGI2-AS3	3.08	2.88e-08	5.34e-06
212209_at	MED13L	3.08	6.44e-07	4.6e-05
229116_at	CNKSR2	3.08	1.13e-06	6.86e-05
215629_s_at	DLEU2L	3.08	1.78e-06	9.5e-05
238620_at	---	3.08	5.15e-06	0.000204
238852_at	PRRX1	3.07	5.02e-08	7.76e-06
1564190_x_at	ZNF519	3.07	5.81e-08	8.58e-06
1557176_a_at	C14ORF37	3.07	1.98e-05	0.000535
226250_at	---	3.07	5.39e-05	0.00109
229331_at	SPATA18	3.06	1.57e-06	8.64e-05
210729_at	NPY2R	3.06	7.26e-06	0.00026
241962_at	---	3.06	2.25e-05	0.000586
227663_at	---	3.06	0.000185	0.00272
239265_at	SLC35G1	3.05	2.2e-06	0.00011
235698_at	ZFP90	3.05	3.25e-05	0.000756
239486_at	---	3.05	0.0001	0.00174
206731_at	CNKSR2	3.04	1.3e-06	7.6e-05
235051_at	CCDC50	3.04	4.16e-05	0.000905
228396_at	PRKG1	3.03	2.29e-08	4.56e-06
241772_at	---	3.03	0.000563	0.00618
239515_at	SPA17	3.02	8.81e-08	1.14e-05
226113_at	ZNF436	3.02	2.73e-07	2.59e-05
228792_at	---	3.02	1.81e-06	9.59e-05
233908_x_at	---	3.02	7.45e-06	0.000265
227056_at	KIAA0141	3.02	0.000123	0.00203
243244_at	CACNB4	3.01	8.22e-05	0.00149
238520_at	TRERF1	3.01	0.00034	0.00422
226112_at	SGCB	3	3.19e-08	5.71e-06
236322_at	---	3	6.98e-07	4.82e-05
223119_s_at	USP47	3	2.67e-06	0.000126
205030_at	FABP7	3	6.67e-06	0.000245
232183_at	SERAC1	3	5.28e-05	0.00107
239252_at	COX7B	3	0.000167	0.00252
235493_at	---	3	0.00052	0.00582
223487_x_at	GNB4	2.99	6.75e-08	9.43e-06
211057_at	ROR1	2.99	2.48e-07	2.41e-05
206669_at	GAD1	2.99	4.33e-06	0.000179
233611_at	---	2.99	9.39e-06	0.000312
231807_at	KIAA1217	2.99	9.78e-06	0.00032
215164_at	---	2.99	1.07e-05	0.00034
243737_at	ATP1B4	2.99	0.000117	0.00194
206652_at	ZMYM5	2.99	0.000393	0.00471
220360_at	THAP9	2.99	0.00054	0.00599
1564580_at	---	2.98	4.11e-05	0.000897
201372_s_at	CUL3	2.98	4.23e-05	0.000916
238318_at	---	2.97	8.69e-07	5.65e-05
219338_s_at	LRRC49	2.97	1.09e-06	6.68e-05
219506_at	C1ORF54	2.97	1.09e-05	0.000344
1558444_at	---	2.97	7.19e-05	0.00135
242225_at	---	2.97	0.000126	0.00206
218468_s_at	GREM1	2.97	0.000285	0.00371
240652_at	---	2.96	6.78e-08	9.43e-06
238455_at	PLXDC2	2.96	3.48e-07	2.99e-05
228088_at	SESTD1	2.96	1.42e-06	8.03e-05
214012_at	ERAP1	2.96	5.66e-06	0.000217
219300_s_at	CNTNAP2	2.96	0.00013	0.00211
235408_x_at	---	2.95	8.17e-08	1.09e-05
207090_x_at	ZFP30	2.95	1.18e-07	1.41e-05
225491_at	SLC1A2	2.95	3.42e-07	2.98e-05
202254_at	SIPA1L1	2.95	8.83e-07	5.71e-05
239771_at	CAND1	2.95	2.1e-06	0.000106
205406_s_at	SPA17	2.95	8.26e-06	0.000284
1553247_a_at	CTD-2192J16.17	2.95	5.13e-05	0.00105
209504_s_at	PLEKHB1	2.95	9.42e-05	0.00165
209726_at	CA11	2.95	0.000792	0.00798
240395_at	---	2.94	2.59e-06	0.000124
229141_at	WDR33	2.94	1.35e-05	0.000403
226335_at	RPS6KA3	2.94	1.84e-05	0.000509
224219_s_at	TRPC4	2.94	0.000284	0.00369
227839_at	MBD5	2.94	0.000595	0.00644
206721_at	C1ORF114	2.93	1.43e-06	8.04e-05
205121_at	SGCB	2.93	2.63e-05	0.000656
241991_at	---	2.93	0.00014	0.00221
230570_at	EIF3H	2.93	0.000222	0.0031
206953_s_at	LPHN2	2.92	1.32e-09	7.43e-07
236465_at	RNF175	2.92	6.06e-07	4.4e-05
213201_s_at	TNNT1	2.92	5.05e-05	0.00103
243310_at	---	2.92	0.000641	0.0068
205893_at	NLGN1	2.91	2.18e-08	4.41e-06
221088_s_at	PPP1R9A	2.91	4.12e-07	3.38e-05
201579_at	FAT1	2.91	8.62e-07	5.61e-05
242592_at	GPR137C	2.91	4.31e-06	0.000178
223213_s_at	ZHX1	2.91	4.95e-06	0.000199
239571_at	---	2.91	3.8e-05	0.000851
214043_at	PTPRD	2.9	1.06e-06	6.58e-05
1556421_at	RP11-664D7.4	2.9	1.56e-05	0.000449
1559965_at	ZFHX4-AS1	2.9	4.71e-05	0.000986
240146_at	---	2.9	6.94e-05	0.00131
203801_at	MRPS14	2.9	9.06e-05	0.0016
235146_at	TMCC3	2.9	0.000122	0.00201
220887_at	C14ORF162	2.89	1.55e-08	3.52e-06
210281_s_at	ZMYM2	2.89	1.72e-08	3.78e-06
211352_s_at	NCOA3	2.89	2.87e-08	5.34e-06
244463_at	ADAM23	2.89	3.05e-08	5.53e-06
235564_at	---	2.89	4.29e-07	3.46e-05
242847_at	C11ORF30	2.89	3.75e-06	0.000161
221584_s_at	KCNMA1	2.89	2.69e-05	0.000665
225167_at	FRMD4A	2.89	5.66e-05	0.00113
215146_s_at	TTC28	2.89	0.000193	0.0028
224443_at	LINC00467	2.89	0.000652	0.00689
230680_at	SLITRK4	2.88	2.97e-07	2.71e-05
213358_at	SOGA2	2.88	3.49e-07	2.99e-05
214460_at	LSAMP	2.88	1.17e-06	7.04e-05
244744_at	RP11-89K21.1	2.88	5.25e-06	0.000206
227444_at	ARMCX4	2.88	6.89e-06	0.00025
229194_at	PCGF5	2.88	0.000858	0.00848
235273_at	DYX1C1	2.87	1.52e-07	1.68e-05
202609_at	EPS8	2.87	1.9e-07	1.98e-05
228749_at	ZDBF2	2.87	3.43e-07	2.98e-05
239129_at	---	2.87	4.07e-07	3.35e-05
232424_at	PRDM16	2.87	1.14e-06	6.89e-05
236219_at	SLC35G1	2.87	3.31e-06	0.000147
229506_at	PPM1L	2.87	4.8e-06	0.000194
241858_at	FPGT	2.87	8.88e-06	0.000299
222863_at	ZBTB10	2.87	0.000391	0.00469
208979_at	NCOA6	2.87	0.000556	0.00613
226868_at	GXYLT1	2.86	5.68e-09	1.81e-06
226713_at	CCDC50	2.86	1.05e-08	2.67e-06
223614_at	MMP16	2.86	6.05e-08	8.7e-06
1559861_at	RP11-342C23.4	2.86	5.21e-07	3.97e-05
204918_s_at	MLLT3	2.86	2.97e-06	0.000136
227112_at	TMCC1	2.86	1.41e-05	0.000415
219383_at	PRR5L	2.86	3.24e-05	0.000755
240105_at	---	2.86	0.000109	0.00184
230300_at	PSMA5	2.85	8.35e-08	1.1e-05
228812_at	---	2.85	6.29e-05	0.00122
242901_at	---	2.85	8.55e-05	0.00154
1570335_at	---	2.85	0.000454	0.00526
241469_at	HFM1	2.85	0.000483	0.0055
221965_at	MPHOSPH9	2.84	2.32e-09	1.08e-06
213351_s_at	TMCC1	2.84	1.19e-08	2.9e-06
239680_at	WDR76	2.84	1.96e-08	4.15e-06
229575_at	---	2.84	6.43e-08	9.09e-06
210867_at	CNOT4	2.84	3.8e-07	3.22e-05
232636_at	SLITRK4	2.84	1.19e-06	7.11e-05
244061_at	---	2.84	7.53e-06	0.000267
227494_at	NR6A1	2.84	6.08e-05	0.00119
215731_s_at	MPHOSPH9	2.83	3.09e-09	1.24e-06
234081_at	---	2.83	5.45e-08	8.24e-06
237245_at	---	2.83	9.32e-08	1.18e-05
203476_at	TPBG	2.83	4.09e-06	0.000172
1558103_a_at	---	2.83	9.47e-06	0.000314
206490_at	DLGAP1	2.83	0.000116	0.00194
236924_at	---	2.83	0.00107	0.00993
243463_s_at	RIT1	2.82	1.44e-07	1.62e-05
203902_at	HEPH	2.82	5.17e-07	3.95e-05
226183_at	GSK3B	2.82	1.4e-06	7.96e-05
219301_s_at	CNTNAP2	2.82	2.57e-06	0.000123
238803_at	HECTD2	2.82	6.21e-06	0.000233
231142_at	---	2.82	2.45e-05	0.000622
202630_at	APPBP2	2.82	3.93e-05	0.000872
219871_at	RP11-617D20.1	2.82	6.23e-05	0.00121
240143_at	---	2.82	0.000101	0.00174
244503_at	---	2.82	0.000521	0.00583
1554479_a_at	CARD8	2.82	0.000541	0.006
1558922_at	---	2.82	0.000992	0.00939
207700_s_at	NCOA3	2.81	4.01e-08	6.66e-06
227359_at	SNORA63	2.81	1.47e-07	1.65e-05
217862_at	---	2.81	7.51e-07	5.08e-05
244480_at	---	2.81	2.95e-06	0.000135
214920_at	---	2.81	6.11e-05	0.0012
203184_at	FBN2	2.81	0.000151	0.00234
219372_at	IFT81	2.8	8.61e-07	5.61e-05
201294_s_at	WSB1	2.8	7.87e-06	0.000275
239024_at	ZNF148	2.8	2.96e-05	0.00071
235473_at	---	2.8	0.000159	0.00242
1554629_at	EPHA7	2.79	1.23e-07	1.46e-05
205347_s_at	TMSB15A	2.79	3.55e-06	0.000155
209590_at	BMP7	2.79	0.000163	0.00246
227049_at	ZADH2	2.79	0.000336	0.00419
236222_at	C3ORF15	2.79	0.000643	0.00681
1563899_at	LCTL	2.78	7.24e-08	9.95e-06
1569315_s_at	RP13-507I23.1	2.78	2.17e-07	2.21e-05
203355_s_at	PSD3	2.78	3.43e-07	2.98e-05
212382_at	TCF4	2.78	1.67e-05	0.000473
237064_x_at	---	2.78	0.000965	0.00919
226157_at	TFDP2	2.77	1.22e-06	7.23e-05
204288_s_at	SORBS2	2.77	2.63e-05	0.000656
232226_at	LRRC4C	2.77	2.7e-05	0.000667
206214_at	PLA2G7	2.77	0.000456	0.00529
1553349_at	ARID2	2.77	0.000494	0.0056
209061_at	NCOA3	2.76	6.21e-09	1.92e-06
243387_at	---	2.76	4e-06	0.00017
241652_x_at	LIN7A	2.76	7.78e-05	0.00144
238992_at	POLI	2.76	0.000113	0.0019
219867_at	CHODL	2.76	0.000551	0.00608
1554178_a_at	FAM126B	2.75	2.97e-07	2.71e-05
230183_at	EXT1	2.75	4.58e-07	3.62e-05
1570048_at	DNAJC24	2.75	4.12e-06	0.000173
1558797_at	---	2.75	0.000104	0.00179
213016_at	BBX	2.74	1.21e-08	2.94e-06
227234_at	---	2.74	1.07e-07	1.32e-05
212930_at	ATP2B1	2.74	2.55e-06	0.000123
239561_at	---	2.74	6.63e-06	0.000244
217574_at	CDH8	2.74	7.26e-06	0.00026
212207_at	MED13L	2.74	9.11e-06	0.000305
204850_s_at	DCX	2.74	1.99e-05	0.000537
1553726_s_at	C6ORF170	2.74	8e-05	0.00146
227562_at	LAMTOR3	2.74	0.00014	0.00221
1556818_at	---	2.74	0.000413	0.00491
231866_at	LNPEP	2.73	2.43e-08	4.75e-06
218113_at	TMEM2	2.73	4.6e-05	0.00097
235308_at	ZBTB20	2.73	7.49e-05	0.00139
229315_at	---	2.73	0.000133	0.00214
237716_at	---	2.73	0.000504	0.00568
226096_at	FNDC5	2.72	3.54e-07	3.03e-05
213352_at	TMCC1	2.72	8.82e-07	5.71e-05
203153_at	IFIT1	2.72	2.68e-06	0.000127
226546_at	RP11-620J15.3	2.72	0.000135	0.00216
214663_at	DSTYK	2.72	0.000183	0.0027
239839_at	ZNF555	2.72	0.000261	0.00347
227255_at	PDIK1L	2.72	0.000789	0.00796
236018_at	ADAL	2.71	7.61e-08	1.03e-05
202336_s_at	PAM	2.71	4.19e-07	3.4e-05
204663_at	ME3	2.71	2.34e-06	0.000115
203029_s_at	PTPRN2	2.71	5.1e-05	0.00104
228630_at	ZNF84	2.7	1.31e-08	3.11e-06
229351_at	---	2.7	2.01e-08	4.21e-06
1557430_at	---	2.7	8.32e-08	1.1e-05
223472_at	WHSC1	2.7	9.02e-07	5.8e-05
229705_at	PIK3C3	2.7	1.88e-06	9.84e-05
230664_at	---	2.7	1.35e-05	0.000403
201581_at	TMX4	2.7	6.7e-05	0.00128
228149_at	C7ORF60	2.7	0.000283	0.00368
1552680_a_at	CASC5	2.7	0.000972	0.00924
228493_at	RP3-327A19.5	2.7	0.00101	0.00948
224835_at	RP11-1217F2.1	2.69	9.33e-10	6e-07
1558369_at	MPHOSPH9	2.69	2.29e-08	4.56e-06
223610_at	SEMA5B	2.69	2.9e-07	2.68e-05
219012_s_at	C11ORF30	2.69	9.75e-07	6.16e-05
235611_at	SREK1	2.69	1.39e-06	7.93e-05
238043_at	ARID1B	2.69	1.45e-06	8.14e-05
206022_at	NDP	2.69	2.89e-06	0.000133
238810_at	RFX3	2.69	1.01e-05	0.000327
36612_at	FAM168A	2.69	4.02e-05	0.000885
210665_at	TFPI	2.69	0.000114	0.00191
236435_at	---	2.69	0.000545	0.00604
230927_at	---	2.68	1.12e-07	1.37e-05
202921_s_at	ANK2	2.68	1.85e-06	9.73e-05
207016_s_at	ALDH1A2	2.68	3.51e-05	0.000803
210602_s_at	CDH6	2.68	3.75e-05	0.000844
235601_at	---	2.68	0.000275	0.00361
1553192_at	ZNF441	2.68	0.000582	0.00633
212135_s_at	ATP2B4	2.68	0.00064	0.00679
221618_s_at	TAF9B	2.68	0.000837	0.00832
234587_at	---	2.67	9.56e-07	6.05e-05
240637_at	WDR41	2.67	2.3e-06	0.000114
232489_at	TRMT13	2.67	3.95e-06	0.000168
204776_at	THBS4	2.67	4.84e-06	0.000196
238492_at	---	2.67	5.04e-06	0.000201
242110_at	---	2.67	6.54e-06	0.000241
239091_at	---	2.67	3.52e-05	0.000805
235123_at	---	2.67	9.4e-05	0.00165
236723_at	HNRNPU	2.67	0.000242	0.0033
242900_at	---	2.66	8.93e-07	5.76e-05
228184_at	DISP1	2.66	3.23e-06	0.000145
217585_at	NEBL	2.66	7.76e-06	0.000273
209443_at	SERPINA5	2.65	5.35e-07	4.04e-05
229084_at	CNTN4	2.65	4.37e-06	0.000181
224856_at	FKBP5	2.65	5.04e-06	0.000201
229017_s_at	DSTYK	2.65	7.85e-06	0.000275
205794_s_at	NOVA1	2.65	2.98e-05	0.000712
239778_x_at	---	2.65	0.000109	0.00185
1560171_at	SHPRH	2.65	0.00037	0.0045
230883_at	---	2.65	0.000599	0.00646
202265_at	BMI1	2.64	1.35e-08	3.16e-06
222778_s_at	WHSC1	2.64	3.13e-06	0.000142
242343_x_at	---	2.64	2.2e-05	0.000579
231235_at	NKTR	2.64	7.92e-05	0.00145
202283_at	SERPINF1	2.64	7.88e-05	0.00145
238681_at	GDPD1	2.64	0.000937	0.00902
205756_s_at	F8	2.63	1.31e-08	3.11e-06
222806_s_at	C11ORF30	2.63	1.66e-07	1.78e-05
232156_at	---	2.63	1.1e-06	6.7e-05
228545_at	ZNF148	2.63	1.59e-06	8.71e-05
242481_at	---	2.63	3.23e-06	0.000145
1552627_a_at	ARHGAP5	2.63	1.96e-05	0.00053
201280_s_at	DAB2	2.63	2.07e-05	0.000553
214930_at	SLITRK5	2.63	0.000134	0.00215
237107_at	PRKRA	2.63	0.000197	0.00284
239442_at	CEP68	2.63	0.000476	0.00545
1558747_at	SMCHD1	2.63	0.000577	0.00629
212158_at	SDC2	2.63	0.000828	0.00826
209788_s_at	ERAP1	2.62	6.27e-09	1.93e-06
203620_s_at	FCHSD2	2.62	1.94e-05	0.000527
222807_at	C11ORF30	2.61	1.32e-07	1.53e-05
1556257_at	RP11-33B1.1	2.61	5.83e-07	4.28e-05
232080_at	HECW2	2.61	7.09e-07	4.87e-05
236808_at	FGFR1OP2	2.61	3.22e-06	0.000144
227930_at	EIF2C4	2.61	7.43e-06	0.000265
238526_at	RAB3IP	2.61	0.000155	0.00238
238119_at	---	2.61	0.000236	0.00324
218471_s_at	CTD-3074O7.11	2.61	0.000254	0.00341
1569930_at	---	2.61	0.000716	0.00739
213400_s_at	TBL1X	2.61	0.000747	0.00764
225565_at	CREB1	2.6	4.67e-08	7.34e-06
229569_at	RP1-193H18.2	2.6	5.64e-07	4.21e-05
202341_s_at	TRIM2	2.6	9.19e-07	5.86e-05
244661_at	SOAT1	2.6	1.5e-06	8.34e-05
242324_x_at	CCBE1	2.6	3.28e-06	0.000146
220845_at	ACOXL	2.6	3.92e-06	0.000167
222820_at	TNRC6C	2.6	2.14e-05	0.000566
210114_at	INVS	2.6	3e-05	0.000716
1569372_at	RP1-40E16.9	2.6	4.13e-05	0.000898
1555719_a_at	C3ORF15	2.59	2.19e-06	0.00011
1556336_at	RBMX	2.59	4.23e-06	0.000176
230220_at	UNC80	2.59	5.09e-06	0.000202
202321_at	GGPS1	2.59	1.19e-05	0.000367
202686_s_at	AXL	2.59	1.62e-05	0.00046
239742_at	TULP4	2.59	0.000295	0.0038
215259_s_at	CADM4	2.59	0.000324	0.00408
228574_at	TMTC2	2.59	0.000502	0.00566
229983_at	TIGD2	2.58	4.5e-10	3.51e-07
204415_at	IFI6	2.58	2.52e-08	4.86e-06
228494_at	PPP1R9A	2.58	9.15e-08	1.17e-05
239240_at	---	2.58	8.09e-07	5.36e-05
213482_at	DOCK3	2.58	2.61e-06	0.000124
233219_at	---	2.58	2.82e-06	0.000131
242519_at	CCDC152	2.58	5.18e-06	0.000205
232297_at	---	2.58	8.68e-06	0.000294
232679_at	CTC-523E23.1	2.58	0.000112	0.00189
217897_at	FXYD6	2.58	0.000126	0.00206
204284_at	PPP1R3C	2.58	0.00099	0.00937
212905_at	CSTF2T	2.57	1.05e-08	2.67e-06
217936_at	ARHGAP5	2.57	5.87e-08	8.59e-06
212387_at	TCF4	2.57	1.59e-07	1.73e-05
228603_at	ACTR3	2.57	2.8e-07	2.62e-05
210871_x_at	SSX2IP	2.57	8.92e-07	5.76e-05
225923_at	VAPB	2.57	1.34e-06	7.75e-05
236561_at	---	2.57	1.22e-05	0.000375
222963_s_at	IL1RAPL1	2.57	3.25e-05	0.000756
225912_at	TP53INP1	2.57	8.83e-05	0.00157
41660_at	CELSR1	2.57	0.000634	0.00674
210306_at	L3MBTL1	2.57	0.000919	0.0089
212368_at	ZNF292	2.56	5.87e-07	4.31e-05
227982_at	SEPSECS	2.56	1.27e-06	7.45e-05
201278_at	DAB2	2.56	2.03e-06	0.000104
231424_at	SLC5A12	2.56	2.22e-06	0.000111
230187_s_at	RP11-457M11.5	2.56	4.08e-05	0.000893
208345_s_at	POU3F1	2.56	5.47e-05	0.0011
240370_at	---	2.56	9.52e-05	0.00167
209848_s_at	PMEL	2.56	0.000118	0.00196
242555_at	C16ORF87	2.56	0.000327	0.0041
203796_s_at	BCL7A	2.56	0.000388	0.00467
213015_at	BBX	2.55	3.07e-08	5.54e-06
223178_s_at	NT5DC1	2.55	2.37e-07	2.33e-05
235151_at	RP11-283I3.6	2.55	2.72e-07	2.59e-05
219833_s_at	EFHC1	2.55	4.65e-07	3.66e-05
215058_at	DENND5B	2.55	6.5e-07	4.63e-05
1553193_at	ZNF441	2.55	1.9e-06	9.91e-05
225176_at	LNPEP	2.55	2.56e-06	0.000123
243234_at	---	2.55	3.63e-05	0.000823
231927_at	ATF6	2.55	6.84e-05	0.0013
212599_at	AUTS2	2.55	0.000567	0.00621
236196_at	---	2.54	4.38e-06	0.000181
1557755_at	CEP128	2.54	5.18e-06	0.000205
210179_at	KCNJ13	2.54	5.35e-06	0.000209
212170_at	RBM12	2.54	6.93e-06	0.000251
230715_at	ZNF518B	2.54	8.52e-06	0.000291
222447_at	METTL9	2.54	0.000195	0.00282
243464_at	---	2.54	0.000252	0.0034
1560099_at	RP11-344E13.3	2.53	2.82e-07	2.64e-05
220474_at	SLC25A21	2.53	2.93e-07	2.69e-05
238686_at	FBXO3	2.53	3.94e-07	3.28e-05
205280_at	GLRB	2.53	5.52e-07	4.14e-05
211422_at	TRPM3	2.53	6.56e-05	0.00126
239682_at	---	2.53	0.00033	0.00413
219543_at	PBLD	2.53	0.000385	0.00464
218326_s_at	LGR4	2.52	3.53e-09	1.37e-06
237419_at	---	2.52	4.93e-09	1.68e-06
214102_at	---	2.52	2.87e-07	2.66e-05
236165_at	MSL3	2.52	1.27e-06	7.47e-05
226889_at	WDR35	2.52	1.43e-06	8.04e-05
218613_at	PSD3	2.52	2.57e-06	0.000123
224793_s_at	TGFBR1	2.52	4.07e-06	0.000172
226615_at	XPR1	2.52	1.07e-05	0.00034
229848_at	ZNF10	2.52	1.9e-05	0.00052
223125_s_at	C1ORF21	2.52	2.84e-05	0.000692
1554147_s_at	C3ORF15	2.52	3.12e-05	0.000735
1561754_at	---	2.52	0.000774	0.00785
209281_s_at	ATP2B1	2.51	5.3e-06	0.000208
221272_s_at	C1ORF21	2.51	1.39e-05	0.000414
235846_at	---	2.51	1.46e-05	0.000429
244133_at	USP49	2.51	4.13e-05	0.000898
1556414_at	LINC00515	2.51	6.68e-05	0.00128
215128_at	---	2.51	0.000111	0.00188
229234_at	ZC3H12B	2.5	7e-07	4.82e-05
220818_s_at	TRPC4	2.5	8.63e-06	0.000293
223366_at	ZNF704	2.5	1.52e-05	0.000441
202967_at	GSTA4	2.5	2.23e-05	0.000583
228981_at	TMEM169	2.5	5.53e-05	0.00111
1557073_s_at	TTBK2	2.5	5.95e-05	0.00117
226404_at	RP6-218J18.2	2.5	5.94e-05	0.00117
238711_s_at	ZNF148	2.5	0.000228	0.00317
1554638_at	ZFYVE16	2.5	0.000233	0.00321
218829_s_at	CHD7	2.5	0.000364	0.00444
206557_at	ZNF702P	2.49	5.05e-08	7.77e-06
202599_s_at	NRIP1	2.49	3.79e-07	3.21e-05
212366_at	ZNF292	2.49	3.92e-07	3.28e-05
232038_at	C6ORF170	2.49	6.55e-07	4.63e-05
214620_x_at	PAM	2.49	6.84e-07	4.74e-05
230556_at	IMMP1L	2.49	7.9e-07	5.26e-05
226124_at	ZFP90	2.49	1.22e-06	7.23e-05
1558606_s_at	TTC5	2.49	5.3e-06	0.000208
233815_at	NAALAD2	2.49	2.45e-05	0.000622
220253_s_at	LRP12	2.49	8.28e-05	0.0015
243817_at	---	2.49	0.000142	0.00223
240027_at	LIN7A	2.49	0.00016	0.00243
221234_s_at	BACH2	2.49	0.000223	0.00312
212690_at	DDHD2	2.49	0.000229	0.00317
218994_s_at	STAG3L4	2.49	0.00058	0.00632
63305_at	PKNOX2	2.48	2.12e-08	4.39e-06
227415_at	---	2.48	4.9e-08	7.58e-06
205642_at	CNTRL	2.48	2.63e-07	2.52e-05
226972_s_at	CCDC136	2.48	2.95e-07	2.71e-05
231399_at	RAB3IP	2.48	3.19e-06	0.000144
225886_at	DDX5	2.48	4.73e-05	0.000988
241434_at	RP11-767N6.7	2.48	9.07e-05	0.0016
212503_s_at	DIP2C	2.48	0.000123	0.00203
241863_x_at	TTC14	2.48	0.000149	0.00231
205514_at	ZNF415	2.48	0.000159	0.00243
229090_at	---	2.48	0.000884	0.00867
205433_at	BCHE	2.48	0.000956	0.00912
213591_at	ALDH7A1	2.47	7.8e-07	5.22e-05
241407_at	---	2.47	4.21e-06	0.000176
201649_at	UBE2L6	2.47	1.42e-05	0.000419
202998_s_at	LOXL2	2.47	2.56e-05	0.000644
234194_at	---	2.47	3.97e-05	0.000878
223189_x_at	MLL5	2.47	0.000189	0.00276
223345_at	HDAC8	2.47	0.000209	0.00297
57540_at	RBKS	2.47	0.000249	0.00337
222258_s_at	SH3BP4	2.47	0.000256	0.00342
219367_s_at	AC007362.1	2.47	0.000576	0.00628
212483_at	NIPBL	2.46	6.89e-09	2.03e-06
212215_at	PREPL	2.46	2.77e-08	5.2e-06
225710_at	---	2.46	7.55e-08	1.03e-05
238744_at	---	2.46	1.31e-07	1.53e-05
227550_at	GFRA1	2.46	9.19e-07	5.86e-05
209172_s_at	CENPF	2.46	1.31e-06	7.62e-05
243340_at	---	2.46	1.4e-06	7.96e-05
242186_x_at	---	2.46	3.75e-05	0.000843
236576_at	---	2.46	4.55e-05	0.000965
222357_at	ZBTB20	2.46	4.99e-05	0.00103
238122_at	RBM12B	2.46	5.57e-05	0.00111
241255_at	---	2.46	6.83e-05	0.0013
236917_at	LRRC34	2.46	0.000265	0.0035
242512_at	MYO9A	2.46	0.000478	0.00547
231484_at	---	2.46	0.000579	0.00631
227132_at	RP11-365O16.1	2.46	0.000861	0.0085
201737_s_at	MARCH6	2.45	9.29e-08	1.18e-05
228018_at	NKAIN4	2.45	2.18e-07	2.22e-05
212624_s_at	CHN1	2.45	2.48e-07	2.41e-05
206209_s_at	CA4	2.45	1.83e-06	9.63e-05
210721_s_at	PAK7	2.45	4.89e-06	0.000197
206310_at	SPINK2	2.45	1.34e-05	0.000401
218437_s_at	LZTFL1	2.45	4.5e-05	0.000958
235470_at	NAA38	2.45	0.000285	0.00371
207169_x_at	DDR1	2.45	0.000441	0.00516
1557121_s_at	HEATR6	2.44	3.36e-07	2.95e-05
238867_at	TMEM182	2.44	1.85e-06	9.73e-05
225112_at	ABI2	2.44	3.17e-06	0.000143
235762_at	TAS2R14	2.44	3.51e-06	0.000154
229603_at	BBS12	2.44	4.02e-06	0.00017
243682_at	---	2.44	4.22e-06	0.000176
213790_at	ADAM12	2.44	1.07e-05	0.00034
239545_at	---	2.44	1.82e-05	0.000503
203896_s_at	PLCB4	2.44	3.3e-05	0.000765
217863_at	PIAS1	2.44	6.51e-05	0.00125
232528_at	---	2.44	0.000128	0.00208
220666_at	---	2.44	0.000139	0.00221
219174_at	IFT74	2.44	0.00045	0.00523
226030_at	ACADSB	2.44	0.000761	0.00776
218204_s_at	FYCO1	2.44	0.000957	0.00913
213546_at	AC006978.6	2.43	1.38e-08	3.19e-06
232060_at	ROR1	2.43	4.64e-07	3.65e-05
220817_at	TRPC4	2.43	5.2e-07	3.96e-05
213243_at	VPS13B	2.43	7.92e-07	5.27e-05
210962_s_at	AKAP9	2.43	2.08e-06	0.000106
202156_s_at	CELF2	2.43	7.77e-06	0.000273
222271_at	---	2.43	1.73e-05	0.000484
226888_at	CSNK1G1	2.43	1.92e-05	0.000523
231920_s_at	CSNK1G1	2.43	7.41e-05	0.00138
212486_s_at	FYN	2.43	0.000178	0.00264
232305_at	HMGCLL1	2.43	0.00019	0.00277
230185_at	THAP9	2.43	0.00024	0.00327
221683_s_at	CEP290	2.43	0.000382	0.00461
226037_s_at	TAF9B	2.42	1.02e-07	1.27e-05
205372_at	PLAG1	2.42	4.6e-06	0.000188
207181_s_at	CASP7	2.42	8.42e-05	0.00152
239393_at	---	2.42	0.000111	0.00187
213293_s_at	TRIM22	2.42	0.000295	0.0038
222058_at	---	2.42	0.000394	0.00472
206440_at	LIN7A	2.42	0.00047	0.0054
1554636_at	AC004017.1	2.42	0.000596	0.00644
202994_s_at	FBLN1	2.42	0.000617	0.00661
1569142_at	---	2.42	0.000736	0.00756
201449_at	TIA1	2.41	4.49e-08	7.14e-06
237096_at	---	2.41	9.43e-08	1.19e-05
242007_at	---	2.41	2.31e-07	2.3e-05
211952_at	IPO5	2.41	3.04e-07	2.75e-05
203019_x_at	SSX2IP	2.41	3.07e-07	2.76e-05
202342_s_at	TRIM2	2.41	5.68e-07	4.22e-05
236264_at	---	2.41	2.31e-06	0.000115
233400_at	---	2.41	5.49e-06	0.000212
229878_at	KIAA1731	2.41	6.97e-06	0.000252
204950_at	CARD8	2.41	7.57e-06	0.000267
239556_at	---	2.41	1.37e-05	0.000408
226208_at	ZSWIM6	2.41	4.11e-05	0.000897
231862_at	CBX5	2.41	4.61e-05	0.000972
233614_at	---	2.41	0.000116	0.00193
224525_s_at	OLA1	2.41	0.000231	0.00319
1559332_at	---	2.41	0.000238	0.00326
219687_at	HHAT	2.41	0.000418	0.00494
203017_s_at	SSX2IP	2.4	1.11e-08	2.77e-06
202016_at	MEST	2.4	1.74e-08	3.79e-06
204920_at	CPS1	2.4	1.44e-07	1.62e-05
222237_s_at	ZFP112	2.4	4.72e-07	3.69e-05
201506_at	TGFBI	2.4	7.49e-07	5.07e-05
205150_s_at	TRIL	2.4	2.24e-05	0.000584
235675_at	DHFRL1	2.4	2.61e-05	0.000653
232794_at	---	2.4	2.74e-05	0.000674
207236_at	ZNF345	2.4	4.52e-05	0.000962
212217_at	PREPL	2.4	4.56e-05	0.000966
232061_at	SDK2	2.4	6.29e-05	0.00122
209655_s_at	TMEM47	2.4	0.000122	0.00201
203706_s_at	FZD7	2.4	0.000152	0.00235
229285_at	RNASEL	2.4	0.000969	0.00922
235240_at	ATXN3	2.39	1.41e-07	1.6e-05
224840_at	FKBP5	2.39	2.68e-07	2.55e-05
202959_at	MUT	2.39	2.53e-06	0.000122
228551_at	DENND5B	2.39	5.41e-06	0.00021
224220_x_at	TRPC4	2.39	5.06e-05	0.00103
213922_at	TTBK2	2.39	0.000147	0.0023
227339_at	RGMB	2.39	0.000295	0.0038
208241_at	---	2.39	0.0007	0.00727
1561206_at	---	2.39	0.000927	0.00896
228837_at	TCF4	2.38	4.85e-08	7.54e-06
219132_at	PELI2	2.38	1.38e-07	1.6e-05
239834_at	---	2.38	1.44e-07	1.62e-05
226981_at	MLL	2.38	2.62e-07	2.52e-05
233985_x_at	PPP1R9A	2.38	1.43e-06	8.05e-05
235654_at	TMEM218	2.38	2.17e-06	0.000109
244092_at	ZRANB3	2.38	4.27e-06	0.000177
1569385_s_at	TET2	2.38	6.16e-06	0.000232
235111_at	---	2.38	4.11e-05	0.000897
226080_at	SSH2	2.38	5.24e-05	0.00106
238317_x_at	---	2.38	0.000453	0.00526
227548_at	ORMDL1	2.38	0.000546	0.00605
209119_x_at	NR2F2	2.38	0.000716	0.00739
228086_at	STK33	2.38	0.000966	0.0092
239644_at	---	2.37	5.47e-08	8.25e-06
218259_at	MKL2	2.37	9.4e-08	1.19e-05
213644_at	CEP112	2.37	2.09e-05	0.000555
1563001_at	---	2.37	3.14e-05	0.000739
242486_at	---	2.37	3.88e-05	0.000864
241790_at	---	2.37	7.13e-05	0.00134
1554328_at	STXBP4	2.37	0.000374	0.00454
201105_at	LGALS1	2.37	0.000871	0.00857
233327_at	UBE3D	2.36	2.46e-07	2.41e-05
235304_at	CTD-2528L19.6	2.36	5.56e-06	0.000214
205805_s_at	ROR1	2.36	1.75e-05	0.00049
224964_s_at	GNG2	2.36	5.66e-05	0.00113
240141_at	---	2.36	0.000138	0.0022
243333_at	---	2.36	0.000213	0.00301
228816_at	ATP6AP1L	2.36	0.000288	0.00373
232307_at	---	2.36	0.000363	0.00444
229761_at	---	2.36	0.000602	0.00648
230201_at	---	2.36	0.00069	0.00718
215228_at	NHLH2	2.36	0.00108	0.00999
214764_at	RRP15	2.35	3.63e-07	3.09e-05
243836_at	UNC80	2.35	5.74e-07	4.25e-05
230360_at	GLDN	2.35	2.48e-06	0.000121
232940_s_at	MLL3	2.35	3.97e-06	0.000168
219464_at	CA14	2.35	8.8e-06	0.000297
238601_at	PHKB	2.35	1.12e-05	0.000351
236520_at	---	2.35	1.23e-05	0.000377
223118_s_at	USP47	2.35	1.41e-05	0.000415
204917_s_at	MLLT3	2.35	2.76e-05	0.000677
234998_at	RAB11A	2.35	4.89e-05	0.00101
235575_at	---	2.35	7.84e-05	0.00144
229083_at	HNRNPA0	2.35	0.00012	0.00198
225539_at	ZNF295	2.35	0.000151	0.00234
212414_s_at	2006-09-01	2.35	0.000171	0.00256
227620_at	SLC44A1	2.35	0.000252	0.00339
211480_s_at	SLCO1A2	2.35	0.000383	0.00462
1557065_at	YLPM1	2.35	0.000739	0.00758
230292_at	---	2.35	0.000771	0.00783
227776_at	ACER3	2.34	2.24e-08	4.52e-06
222843_at	FIGNL1	2.34	2.54e-08	4.89e-06
235366_at	ZNF10	2.34	1.31e-06	7.62e-05
223214_s_at	ZHX1	2.34	1.9e-06	9.91e-05
231789_at	PCDHB15	2.34	2.13e-06	0.000107
201431_s_at	DPYSL3	2.34	3.49e-06	0.000153
242899_at	SESN3	2.34	7.81e-06	0.000274
244662_at	MBD5	2.34	7.97e-06	0.000277
226653_at	MARK1	2.34	1.52e-05	0.000441
230020_at	---	2.34	3.86e-05	0.00086
1554930_a_at	FUT8	2.34	0.000245	0.00332
218102_at	DERA	2.34	0.000258	0.00345
214577_at	MAP1B	2.34	0.000367	0.00447
220117_at	ZNF385D	2.34	0.000574	0.00627
206382_s_at	BDNF	2.34	0.00079	0.00797
215578_at	---	2.34	0.000849	0.00841
233540_s_at	CDK5RAP2	2.33	2.91e-08	5.35e-06
227083_at	B3GALTL	2.33	6.27e-08	8.95e-06
217627_at	ZNF573	2.33	6.4e-08	9.07e-06
225406_at	TWSG1	2.33	8.84e-08	1.14e-05
232968_at	FANK1	2.33	6.3e-07	4.53e-05
228708_at	RAB27B	2.33	1.52e-06	8.41e-05
227565_at	---	2.33	2.76e-06	0.000129
1557215_at	LINC00648	2.33	3.21e-06	0.000144
1557538_at	---	2.33	3.65e-06	0.000158
220115_s_at	CDH10	2.33	6.06e-06	0.000229
235904_at	UGT3A1	2.33	1.04e-05	0.000335
239049_at	---	2.33	2.12e-05	0.000562
219778_at	ZFPM2	2.33	2.14e-05	0.000566
236353_at	---	2.33	3.06e-05	0.000725
212070_at	GPR56	2.33	0.000142	0.00224
232791_at	---	2.33	0.000152	0.00235
1556126_s_at	GPATCH2	2.33	0.000223	0.0031
233405_at	---	2.33	0.000376	0.00456
241403_at	CLK4	2.33	0.000521	0.00582
217838_s_at	EVL	2.33	0.000793	0.00798
231938_at	SGOL1	2.32	1.23e-07	1.46e-05
203354_s_at	PSD3	2.32	5.28e-07	4.01e-05
212958_x_at	PAM	2.32	8.22e-07	5.42e-05
222171_s_at	PKNOX2	2.32	4.1e-06	0.000172
235315_at	TSC22D1	2.32	5.07e-06	0.000201
231540_at	AC074286.1	2.32	6.95e-06	0.000252
227031_at	SNX13	2.32	8.5e-06	0.000291
241699_at	---	2.32	1.53e-05	0.000442
204279_at	PSMB9	2.32	1.78e-05	0.000496
212385_at	TCF4	2.32	4.56e-05	0.000965
218162_at	HIPK1	2.32	6.18e-05	0.00121
219583_s_at	SPATA7	2.32	0.000222	0.0031
227533_at	RALGPS2	2.32	0.000316	0.004
243760_at	---	2.32	0.000472	0.00542
238883_at	---	2.32	0.000583	0.00634
235609_at	BRIP1	2.31	1.69e-08	3.72e-06
226331_at	BBX	2.31	3.61e-07	3.08e-05
213959_s_at	RPGRIP1L	2.31	8.14e-07	5.39e-05
242248_at	PHKB	2.31	2.34e-06	0.000115
207068_at	ZFP37	2.31	4.68e-06	0.000191
232242_at	RP11-204J18.3	2.31	4.91e-06	0.000198
225098_at	ABI2	2.31	5.14e-06	0.000203
1555448_at	AP5M1	2.31	2.07e-05	0.000553
228667_at	AGPAT4	2.31	2.53e-05	0.00064
224002_s_at	FKBP7	2.31	4.22e-05	0.000916
237121_at	ADH5	2.31	6.41e-05	0.00124
230821_at	ZNF148	2.31	0.000143	0.00225
201843_s_at	EFEMP1	2.31	0.000163	0.00246
229272_at	FNBP4	2.31	0.000205	0.00293
219843_at	IPP	2.31	0.000443	0.00518
213839_at	---	2.31	0.000474	0.00544
237208_at	---	2.31	0.000586	0.00637
237591_at	LINC00173	2.31	0.000681	0.00712
239090_at	FAM161A	2.3	3.68e-07	3.13e-05
213686_at	VPS13A	2.3	5.71e-07	4.23e-05
204499_at	---	2.3	2.02e-06	0.000103
225968_at	PRICKLE2	2.3	2.1e-06	0.000106
236446_at	CLN5	2.3	3.42e-06	0.000151
200704_at	LITAF	2.3	8.96e-06	0.000301
204030_s_at	SCHIP1	2.3	9.62e-06	0.000317
229511_at	SMARCE1	2.3	1.55e-05	0.000446
228817_at	ALG9	2.3	4.54e-05	0.000963
220586_at	CHD9	2.3	7.45e-05	0.00138
226705_at	FGFR1	2.3	8.27e-05	0.0015
230163_at	GFRA1	2.3	8.73e-05	0.00156
223190_s_at	MLL5	2.3	9.33e-05	0.00164
242156_at	---	2.3	0.000593	0.00643
204759_at	RCBTB2	2.29	4.76e-08	7.45e-06
226844_at	MOB3B	2.29	2.38e-07	2.33e-05
218298_s_at	C14ORF159	2.29	2.85e-07	2.66e-05
238907_at	ZNF780A	2.29	2.56e-06	0.000123
242300_at	UBB	2.29	3.7e-06	0.00016
235606_at	RP11-446H18.3	2.29	1.35e-05	0.000404
1557066_at	LUC7L	2.29	1.42e-05	0.000419
230624_at	SLC25A27	2.29	4.91e-05	0.00101
242539_at	DIS3L2	2.29	5.05e-05	0.00103
221569_at	AHI1	2.29	5.58e-05	0.00112
1554277_s_at	FANCM	2.29	0.000141	0.00222
205028_at	TRO	2.29	0.000142	0.00224
226326_at	PCGF5	2.29	0.000181	0.00266
212981_s_at	FAM115A	2.29	0.0002	0.00287
240485_at	---	2.29	0.000261	0.00347
204671_s_at	ANKRD6	2.29	0.000268	0.00354
218184_at	TULP4	2.29	0.0003	0.00386
207034_s_at	GLI2	2.29	0.000504	0.00568
239504_at	---	2.29	0.000556	0.00613
210875_s_at	ZEB1	2.29	0.000561	0.00616
210945_at	COL4A6	2.28	6.49e-08	9.15e-06
227041_at	SESTD1	2.28	8.68e-08	1.12e-05
231361_at	NLGN1	2.28	2.33e-07	2.31e-05
217564_s_at	CPS1	2.28	1.75e-06	9.35e-05
239390_at	GTDC1	2.28	2.93e-06	0.000134
207417_s_at	ZNF177	2.28	1.16e-05	0.000361
1554447_at	JPX	2.28	2.43e-05	0.000619
1557852_at	---	2.28	2.8e-05	0.000685
212425_at	SCAMP1	2.28	3.02e-05	0.000719
225270_at	NEO1	2.28	3.32e-05	0.000768
235684_s_at	SESN3	2.28	3.63e-05	0.000823
210203_at	CNOT4	2.28	5.22e-05	0.00106
227605_at	AIMP1	2.28	7.91e-05	0.00145
236619_at	---	2.28	8.74e-05	0.00156
235223_at	---	2.28	9.07e-05	0.0016
1554910_at	PRKD3	2.28	0.000125	0.00204
243441_at	HOXB7	2.28	0.000218	0.00307
230129_at	PSTK	2.28	0.00055	0.00608
226447_at	ASH1L	2.27	6.27e-08	8.95e-06
232086_at	PIK3C3	2.27	1.83e-07	1.92e-05
213904_at	RP11-526J3.3	2.27	4.26e-07	3.44e-05
213248_at	---	2.27	5.13e-07	3.93e-05
235505_s_at	LRPAP1	2.27	7.86e-07	5.24e-05
230224_at	ZCCHC18	2.27	1.18e-06	7.05e-05
244043_at	TFDP2	2.27	4.09e-06	0.000172
236032_at	---	2.27	4.77e-06	0.000193
204731_at	TGFBR3	2.27	5.24e-06	0.000206
219747_at	NDNF	2.27	2.13e-05	0.000563
212899_at	CDK19	2.27	5.15e-05	0.00105
226362_at	---	2.27	0.000629	0.0067
1556821_x_at	DLEU2	2.27	0.000864	0.00852
229710_at	---	2.26	2.21e-07	2.23e-05
241834_at	SNHG14	2.26	6.67e-07	4.69e-05
229568_at	MOB3B	2.26	6.71e-07	4.71e-05
229243_at	---	2.26	1.61e-06	8.76e-05
210299_s_at	FHL1	2.26	8.58e-06	0.000292
225977_at	PCDH18	2.26	2.89e-05	0.000701
202561_at	TNKS	2.26	3.25e-05	0.000756
232659_at	---	2.26	3.27e-05	0.00076
225168_at	FRMD4A	2.26	8.97e-05	0.00159
236734_at	SLITRK1	2.26	0.000113	0.0019
235585_at	---	2.26	0.000124	0.00203
237560_at	MRPS5	2.26	0.000246	0.00333
243010_at	MSI2	2.26	0.000279	0.00364
217678_at	SLC7A11	2.26	0.000316	0.00401
212851_at	DCUN1D4	2.26	0.000681	0.00712
1560407_at	MARK1	2.26	0.000961	0.00916
204688_at	SGCE	2.25	8.36e-09	2.32e-06
240165_at	---	2.25	9.51e-07	6.03e-05
215358_x_at	ZNF37BP	2.25	2.33e-06	0.000115
214985_at	EXT1	2.25	4.45e-06	0.000183
1552782_at	SLC44A5	2.25	4.83e-06	0.000195
219882_at	TTLL7	2.25	5.84e-06	0.000222
203441_s_at	CDH2	2.25	0.000131	0.00212
235864_at	ATP6V1D	2.25	0.000166	0.0025
1558236_at	---	2.25	0.000178	0.00264
213865_at	DCBLD2	2.25	0.000528	0.00589
217671_at	---	2.25	0.000564	0.00619
220572_at	RP11-727A23.5	2.25	0.000834	0.0083
235118_at	CADM2	2.24	2.98e-07	2.71e-05
227854_at	---	2.24	4.59e-07	3.62e-05
225572_at	CREB1	2.24	6.61e-07	4.66e-05
219631_at	LRP12	2.24	7.57e-07	5.11e-05
238792_at	PCNX	2.24	2.38e-06	0.000117
209588_at	EPHB2	2.24	1.4e-05	0.000415
242607_at	SNOU13	2.24	1.48e-05	0.000431
232049_at	CTB-36H16.2	2.24	3.09e-05	0.00073
226100_at	MLL5	2.24	4.89e-05	0.00101
230815_at	RP11-213G2.3	2.24	7.58e-05	0.00141
1561985_at	C14ORF39	2.24	8.82e-05	0.00157
236417_at	---	2.24	0.000102	0.00176
239160_at	---	2.24	0.000109	0.00185
202555_s_at	MYLK	2.24	0.00015	0.00233
1556425_a_at	---	2.24	0.000168	0.00252
226893_at	ABL2	2.24	0.000186	0.00273
203705_s_at	FZD7	2.24	0.00024	0.00327
210664_s_at	TFPI	2.24	0.0003	0.00385
205672_at	XPA	2.24	0.000328	0.00411
233772_at	---	2.24	0.000453	0.00526
219536_s_at	ZFP64	2.24	0.000585	0.00636
238860_at	C6ORF130	2.24	0.000762	0.00776
212976_at	LRRC8B	2.23	2.81e-06	0.000131
235685_at	---	2.23	4.38e-05	0.000939
230149_at	---	2.23	0.000154	0.00237
227351_at	C16ORF52	2.23	0.00017	0.00255
232095_at	---	2.23	0.000188	0.00275
203278_s_at	PHF21A	2.23	0.000233	0.00321
223547_at	JKAMP	2.23	0.000399	0.00477
227156_at	CASK	2.23	0.000501	0.00565
244703_x_at	IPO9	2.23	0.000928	0.00896
229460_at	---	2.22	7.61e-08	1.03e-05
203078_at	CUL2	2.22	3.55e-07	3.04e-05
219495_s_at	ZNF180	2.22	5.79e-07	4.27e-05
235158_at	TMEM209	2.22	7.01e-07	4.82e-05
239050_s_at	---	2.22	4.55e-06	0.000187
211713_x_at	KIAA0101	2.22	5.2e-06	0.000205
229193_at	LUC7L3	2.22	5.97e-06	0.000226
222364_at	SLC44A1	2.22	6.83e-06	0.000248
1556121_at	NAP1L1	2.22	7.52e-06	0.000267
229111_at	---	2.22	1.04e-05	0.000332
235347_at	LRCH3	2.22	1.86e-05	0.000512
227728_at	PPM1A	2.22	3.65e-05	0.000826
206636_at	RASA2	2.22	4.42e-05	0.000946
229303_at	---	2.22	6.33e-05	0.00123
235031_at	---	2.22	6.8e-05	0.00129
214761_at	ZNF423	2.22	8.66e-05	0.00155
213135_at	TIAM1	2.22	0.00015	0.00233
224826_at	RP11-1217F2.1	2.22	0.000157	0.0024
229810_at	---	2.22	0.000161	0.00244
212079_s_at	MLL	2.22	0.000313	0.00398
239563_at	RP11-517B11.7	2.22	0.000322	0.00406
222941_at	USP46	2.22	0.000337	0.00419
213938_at	ERC2	2.22	0.000427	0.00502
212205_at	H2AFV	2.21	3.18e-07	2.83e-05
219353_at	NHLRC2	2.21	6.83e-07	4.74e-05
209867_s_at	LPHN3	2.21	1.89e-06	9.86e-05
223134_at	BBX	2.21	1.93e-06	0.0001
1557174_a_at	---	2.21	7.08e-06	0.000254
239280_at	---	2.21	3.08e-05	0.000729
209060_x_at	NCOA3	2.21	3.77e-05	0.000846
230809_at	---	2.21	4.08e-05	0.000893
213703_at	LINC00342	2.21	4.39e-05	0.000942
240433_x_at	CADM2	2.21	6.6e-05	0.00126
1556826_s_at	DRAXIN	2.21	6.86e-05	0.0013
230375_at	---	2.21	0.000153	0.00236
232013_at	ERCC6L2	2.21	0.000265	0.0035
219232_s_at	EGLN3	2.21	0.00036	0.00441
220432_s_at	CYP39A1	2.21	0.000788	0.00795
244047_at	---	2.21	0.000812	0.00814
1557137_at	TMEM17	2.21	0.000843	0.00836
239387_at	---	2.21	0.000853	0.00844
221768_at	SFPQ	2.2	8.25e-08	1.09e-05
217922_at	MAN1A2	2.2	2.75e-06	0.000129
1556043_a_at	TTN-AS1	2.2	2.98e-06	0.000136
228699_at	---	2.2	1.07e-05	0.000339
235092_at	---	2.2	1.49e-05	0.000434
1562775_at	---	2.2	1.5e-05	0.000435
215241_at	ANO3	2.2	2.64e-05	0.000658
227293_at	---	2.2	7.34e-05	0.00137
236476_at	---	2.2	8.7e-05	0.00156
236302_at	---	2.2	0.000102	0.00176
224728_at	ATPAF1	2.2	0.000287	0.00373
211535_s_at	FGFR1	2.2	0.000302	0.00387
243579_at	MSI2	2.2	0.000601	0.00647
226885_at	RNF217	2.19	1.25e-06	7.37e-05
241360_at	CCDC15	2.19	2.59e-06	0.000124
217550_at	ATF6	2.19	7.85e-06	0.000275
236918_s_at	LRRC34	2.19	9.89e-06	0.000322
204967_at	SHROOM2	2.19	1.21e-05	0.000373
212206_s_at	H2AFV	2.19	1.67e-05	0.000472
219201_s_at	TWSG1	2.19	4.69e-05	0.000983
238466_at	---	2.19	6.34e-05	0.00123
209285_s_at	FAM208A	2.19	6.58e-05	0.00126
237292_at	---	2.19	0.000158	0.00241
232020_at	SMURF2	2.19	0.000192	0.00279
229732_at	ZNF823	2.19	0.000335	0.00418
1563259_at	---	2.19	0.00035	0.0043
239819_at	---	2.19	0.000574	0.00627
242532_at	---	2.19	0.000764	0.00778
224685_at	MLLT4	2.18	1.24e-06	7.35e-05
229078_s_at	KIAA1704	2.18	1.94e-06	0.0001
233068_at	---	2.18	1.98e-06	0.000102
1562497_at	---	2.18	3.49e-06	0.000153
204076_at	ENTPD4	2.18	4.3e-06	0.000178
215945_s_at	TRIM2	2.18	6.6e-06	0.000243
231504_at	CCDC148	2.18	6.68e-06	0.000245
229376_at	PROX1	2.18	7.62e-06	0.000269
206006_s_at	KIAA1009	2.18	9.04e-06	0.000303
209632_at	PPP2R3A	2.18	9.71e-06	0.000319
233576_at	HMGCLL1	2.18	1.44e-05	0.000422
225735_at	ANKRD50	2.18	2.04e-05	0.000547
207822_at	FGFR1	2.18	2.68e-05	0.000664
235782_at	---	2.18	2.83e-05	0.00069
225421_at	PM20D2	2.18	3.1e-05	0.000733
1556021_at	GPR180	2.18	4.74e-05	0.00099
238937_at	ZNF420	2.18	5.75e-05	0.00114
236650_at	---	2.18	0.000113	0.0019
235227_at	RP11-361F15.2	2.18	0.000115	0.00192
225926_at	VTI1B	2.18	0.000245	0.00332
226018_at	C7ORF41	2.18	0.000642	0.00681
232632_at	---	2.18	0.000649	0.00687
233070_at	ZNF197	2.18	0.00072	0.00743
210749_x_at	DDR1	2.18	0.000783	0.00791
204085_s_at	CLN5	2.18	0.001	0.00947
230667_at	FAM204A	2.17	9.09e-08	1.16e-05
200816_s_at	PAFAH1B1	2.17	4.35e-07	3.48e-05
1554251_at	---	2.17	1.29e-05	0.000391
1554528_at	C3ORF15	2.17	1.48e-05	0.000432
223552_at	LRRC4	2.17	1.63e-05	0.000463
1563720_at	---	2.17	2.25e-05	0.000585
228941_at	---	2.17	2.75e-05	0.000675
220917_s_at	WDR19	2.17	3.02e-05	0.000719
226941_at	ATF6	2.17	5.77e-05	0.00114
228400_at	SHROOM3	2.17	6.35e-05	0.00123
213271_s_at	DOPEY1	2.17	7.18e-05	0.00135
1565975_at	---	2.17	7.76e-05	0.00143
244027_at	---	2.17	0.000177	0.00263
223155_at	HDHD2	2.17	0.000288	0.00373
205296_at	RBL1	2.17	0.000338	0.0042
200986_at	SERPING1	2.17	0.000565	0.0062
213891_s_at	TCF4	2.16	2.6e-07	2.51e-05
226688_at	TCAIM	2.16	3.1e-07	2.77e-05
226993_at	---	2.16	3.48e-07	2.99e-05
225856_at	CLOCK	2.16	4.7e-07	3.68e-05
1552347_at	CRYZL1	2.16	3.11e-06	0.000141
241459_at	---	2.16	6.43e-06	0.000239
239133_at	CTDSPL2	2.16	1.51e-05	0.000437
233438_at	---	2.16	1.85e-05	0.000509
231175_at	BEND6	2.16	1.9e-05	0.00052
214202_at	CTC-428G20.3	2.16	1.91e-05	0.000521
238311_at	---	2.16	2.42e-05	0.000618
236231_at	ZNF271	2.16	2.94e-05	0.000707
229699_at	---	2.16	3.18e-05	0.000747
230893_at	DNAJC21	2.16	4.86e-05	0.00101
215285_s_at	PHTF1	2.16	6.44e-05	0.00124
243888_at	---	2.16	8.87e-05	0.00158
205198_s_at	ATP7A	2.16	0.000116	0.00194
212357_at	FAM168A	2.16	0.000153	0.00236
223818_s_at	RSF1	2.16	0.00016	0.00243
229431_at	RFXAP	2.16	0.000205	0.00293
206583_at	ZNF673	2.16	0.000235	0.00323
239447_at	TRA2B	2.16	0.000562	0.00618
229138_at	PARP11	2.16	0.000901	0.00877
222956_at	FIGN	2.15	8.1e-08	1.08e-05
232008_s_at	BBX	2.15	1.55e-07	1.7e-05
244324_at	C18ORF54	2.15	6.29e-07	4.53e-05
228711_at	ZNF37A	2.15	5.02e-06	0.0002
209740_s_at	PNPLA4	2.15	1.25e-05	0.00038
244045_at	---	2.15	2.61e-05	0.000653
232125_at	---	2.15	3.53e-05	0.000806
1553148_a_at	SNX13	2.15	0.000264	0.0035
225725_at	ZMAT3	2.15	0.000351	0.00431
230072_at	TBC1D15	2.15	0.000508	0.0057
235324_at	SRSF3	2.15	0.000707	0.00732
223608_at	EFCAB2	2.14	9.78e-08	1.22e-05
212836_at	POLD3	2.14	1.61e-07	1.75e-05
238952_x_at	ZNF829	2.14	2.33e-07	2.31e-05
231179_at	IP6K3	2.14	2.7e-06	0.000127
206982_at	CRYBA1	2.14	2.75e-06	0.000129
224593_at	ZNF664	2.14	2.81e-06	0.000131
226625_at	TGFBR3	2.14	5.39e-06	0.00021
230779_at	TNRC6B	2.14	1.19e-05	0.000369
240239_at	ZNF566	2.14	1.34e-05	0.000401
238472_at	FBXO9	2.14	1.46e-05	0.000429
218783_at	INTS7	2.14	4.96e-05	0.00102
229247_at	FBLN7	2.14	7.82e-05	0.00144
1554340_a_at	DRAXIN	2.14	8.88e-05	0.00158
238669_at	PTGS1	2.14	0.000112	0.00189
243998_at	KRT222	2.14	0.000155	0.00239
231102_at	CROT	2.14	0.000177	0.00262
206806_at	DGKI	2.14	0.0002	0.00287
236204_at	COPS8	2.14	0.000232	0.0032
226547_at	KAT6A	2.14	0.00101	0.00952
212653_s_at	EHBP1	2.13	9.56e-08	1.2e-05
235290_at	ZNF782	2.13	1.02e-07	1.27e-05
202304_at	FNDC3A	2.13	1.4e-07	1.6e-05
1559006_at	NUP155	2.13	1.42e-07	1.61e-05
206005_s_at	KIAA1009	2.13	1.91e-07	1.98e-05
226429_at	KIAA1704	2.13	4.57e-07	3.61e-05
1558250_s_at	RP11-350F4.2	2.13	7.44e-06	0.000265
238775_at	ITFG1	2.13	1.22e-05	0.000374
202100_at	RALB	2.13	1.43e-05	0.000421
226807_at	ZFP1	2.13	2.81e-05	0.000688
227259_at	CD47	2.13	2.89e-05	0.000701
238005_s_at	SIN3A	2.13	3.82e-05	0.000854
227630_at	PPP2R5E	2.13	4.56e-05	0.000965
238656_at	RAD50	2.13	8.61e-05	0.00155
230720_at	RNF182	2.13	9.61e-05	0.00168
210694_s_at	---	2.13	0.000139	0.00221
209890_at	TSPAN5	2.13	0.000146	0.00229
238488_at	IPO11	2.13	0.000573	0.00627
209866_s_at	LPHN3	2.12	4.92e-07	3.8e-05
223135_s_at	BBX	2.12	1.64e-06	8.9e-05
243566_at	RP11-324J3.1	2.12	5.7e-06	0.000218
233700_at	---	2.12	6.47e-06	0.00024
222266_at	---	2.12	6.79e-06	0.000248
1556061_at	RPP30	2.12	9.63e-06	0.000317
39582_at	CYLD	2.12	9.76e-06	0.00032
242982_x_at	ITGB8	2.12	2.81e-05	0.000688
233632_s_at	XRN1	2.12	4.04e-05	0.000887
226776_at	ENY2	2.12	4.43e-05	0.000949
213262_at	SACS	2.12	0.000142	0.00223
229956_at	---	2.12	0.000171	0.00256
239537_at	ST8SIA2	2.12	0.000413	0.0049
235360_at	AC096772.6	2.12	0.000531	0.00591
232094_at	C15ORF29	2.12	0.000535	0.00594
235709_at	GAS2L3	2.12	0.000878	0.00862
235381_at	RSF1	2.11	7.57e-08	1.03e-05
1556060_a_at	ZNF451	2.11	1.27e-07	1.5e-05
212586_at	CAST	2.11	7.09e-07	4.87e-05
204038_s_at	LPAR1	2.11	7.77e-07	5.21e-05
243137_at	---	2.11	1.43e-06	8.04e-05
238030_at	ZNF268	2.11	2.34e-06	0.000115
240153_at	---	2.11	4.95e-06	0.000199
207231_at	DZIP3	2.11	7.98e-06	0.000278
222784_at	SMOC1	2.11	8.24e-06	0.000283
221524_s_at	RRAGD	2.11	2.82e-05	0.00069
213411_at	ADAM22	2.11	3.23e-05	0.000753
1558077_s_at	MDH1B	2.11	3.24e-05	0.000754
226252_at	---	2.11	5.73e-05	0.00114
226114_at	ZNF436	2.11	5.87e-05	0.00116
228495_at	CCDC75	2.11	6.22e-05	0.00121
203753_at	TCF4	2.11	0.000106	0.0018
201869_s_at	TBL1X	2.11	0.000449	0.00523
1553191_at	DST	2.11	0.000467	0.00538
219978_s_at	NUSAP1	2.11	0.00069	0.00718
231822_at	CTTNBP2NL	2.11	0.000724	0.00746
208109_s_at	---	2.11	0.000827	0.00824
235791_x_at	CHD1	2.1	6.54e-08	9.2e-06
225917_at	---	2.1	6.18e-07	4.47e-05
243806_at	---	2.1	1.95e-06	0.000101
230511_at	CREM	2.1	2.32e-06	0.000115
230918_at	GALK2	2.1	3.73e-06	0.000161
213197_at	ASTN1	2.1	1.14e-05	0.000356
219676_at	ZSCAN16	2.1	3.2e-05	0.000748
230932_at	---	2.1	4.89e-05	0.00101
208498_s_at	AMY2B	2.1	9.68e-05	0.00169
212755_at	MON2	2.1	0.000124	0.00204
235242_at	RP11-373L24.1	2.1	0.000168	0.00253
225494_at	DYNLL2	2.1	0.000254	0.00341
202172_at	VEZF1	2.1	0.000278	0.00363
221207_s_at	NBEA	2.1	0.00034	0.00422
213438_at	NFASC	2.1	0.000586	0.00637
232890_at	---	2.1	0.000732	0.00753
233180_at	---	2.1	0.000782	0.00791
235138_at	---	2.1	0.000864	0.00852
214374_s_at	PPFIBP1	2.1	0.00098	0.00929
226934_at	CPSF6	2.09	5.35e-07	4.04e-05
222687_s_at	ACER3	2.09	1.38e-06	7.89e-05
243502_at	GJC1	2.09	2.78e-06	0.00013
202157_s_at	CELF2	2.09	8.05e-06	0.000279
236241_at	MED31	2.09	1.01e-05	0.000325
238868_at	UACA	2.09	1.11e-05	0.000348
1558102_at	---	2.09	1.4e-05	0.000414
211165_x_at	EPHB2	2.09	1.74e-05	0.000487
240450_at	---	2.09	2.44e-05	0.000622
218376_s_at	MICAL1	2.09	2.91e-05	0.000703
213075_at	OLFML2A	2.09	4.53e-05	0.000962
204153_s_at	MFNG	2.09	7.68e-05	0.00142
228427_at	FBXO16	2.09	0.000113	0.0019
212076_at	MLL	2.09	0.000116	0.00193
242120_at	USP49	2.09	0.000119	0.00197
244370_at	KIAA2022	2.09	0.00016	0.00243
222273_at	PAPOLG	2.09	0.000255	0.00342
227979_at	RP11-658F2.8	2.09	0.000305	0.0039
239830_at	ETFA	2.09	0.000347	0.00428
244180_at	ZNF793	2.09	0.000522	0.00583
220390_at	AGBL2	2.09	0.000541	0.006
222751_at	HERPUD2	2.09	0.00101	0.00948
1568951_at	ZNF280D	2.08	1.31e-07	1.53e-05
243362_s_at	LEF1-AS1	2.08	1.77e-07	1.87e-05
203989_x_at	F2R	2.08	6.23e-07	4.5e-05
211137_s_at	ATP2C1	2.08	7.57e-07	5.11e-05
1569311_at	---	2.08	1.6e-06	8.73e-05
239178_at	FGF9	2.08	2.56e-06	0.000123
216185_at	FUT9	2.08	3.08e-06	0.00014
228141_at	GPX8	2.08	4.06e-06	0.000171
225674_at	BCAP29	2.08	8.03e-06	0.000279
226864_at	PKIA	2.08	1.92e-05	0.000522
235067_at	MKLN1	2.08	7.71e-05	0.00142
204635_at	RPS6KA5	2.08	0.000228	0.00316
227626_at	PAQR8	2.08	0.000641	0.00679
221593_s_at	RPL31	2.08	0.000799	0.00803
222688_at	ACER3	2.07	2.45e-08	4.76e-06
51228_at	RBM12B	2.07	1.23e-07	1.46e-05
217721_at	2007-09-01	2.07	3.95e-07	3.28e-05
203018_s_at	SSX2IP	2.07	6.53e-07	4.63e-05
230668_at	NKAIN4	2.07	1.19e-06	7.11e-05
226577_at	PSEN1	2.07	2.62e-06	0.000124
215043_s_at	GUSBP3	2.07	2.84e-06	0.000131
205139_s_at	UST	2.07	3e-06	0.000137
221703_at	BRIP1	2.07	7.7e-06	0.000271
243791_at	---	2.07	1.24e-05	0.00038
235918_x_at	CEP97	2.07	1.42e-05	0.000418
228354_at	MORN4	2.07	1.77e-05	0.000493
230874_at	SLC36A4	2.07	1.84e-05	0.000509
238420_at	TAOK1	2.07	2.4e-05	0.000616
226285_at	CAPRIN1	2.07	4.39e-05	0.000941
224943_at	BTBD7	2.07	5.13e-05	0.00105
206122_at	SOX15	2.07	5.6e-05	0.00112
201540_at	FHL1	2.07	7.39e-05	0.00138
205656_at	PCDH17	2.07	8.79e-05	0.00157
235007_at	BBS7	2.07	0.00011	0.00186
211597_s_at	HOPX	2.07	0.000146	0.00228
235017_s_at	CSRNP3	2.07	0.000257	0.00344
226084_at	MAP1B	2.07	0.000264	0.0035
213567_at	KPNA4	2.07	0.000379	0.00458
1559400_s_at	PAPPA	2.07	0.000382	0.00461
226137_at	ZFHX3	2.07	0.000388	0.00467
241903_at	---	2.07	0.000717	0.0074
209982_s_at	NRXN2	2.07	0.000787	0.00794
234995_at	SPICE1	2.06	3.48e-07	2.99e-05
226561_at	---	2.06	4.1e-07	3.37e-05
229355_at	UBE2D3	2.06	6.32e-07	4.54e-05
1564139_at	A2M-AS1	2.06	5.97e-06	0.000226
232754_at	---	2.06	9.19e-06	0.000307
219366_at	AVEN	2.06	3.18e-05	0.000747
240321_at	---	2.06	3.29e-05	0.000762
212549_at	STAT5B	2.06	7.99e-05	0.00146
225429_at	PPP6C	2.06	8.4e-05	0.00152
1552921_a_at	FIGNL1	2.06	0.000104	0.00179
212611_at	DTX4	2.06	0.00012	0.00199
227705_at	TCEAL7	2.06	0.000458	0.0053
1559589_a_at	---	2.06	0.000935	0.009
226563_at	SMAD2	2.05	1.74e-07	1.85e-05
225108_at	AGPS	2.05	2.78e-07	2.61e-05
202903_at	LSM5	2.05	3.37e-07	2.95e-05
227022_at	GNPDA2	2.05	3.7e-07	3.14e-05
212554_at	CAP2	2.05	4.28e-07	3.45e-05
214850_at	RP11-589F5.4	2.05	1.21e-06	7.19e-05
244455_at	KCNT2	2.05	1.51e-06	8.38e-05
215698_at	KDM5A	2.05	7.08e-06	0.000254
1558097_at	PRR14L	2.05	8.01e-06	0.000278
238243_at	RASA1	2.05	8.7e-06	0.000295
204560_at	FKBP5	2.05	8.7e-06	0.000295
224719_s_at	C12ORF57	2.05	1.1e-05	0.000345
214212_x_at	FERMT2	2.05	1.3e-05	0.000393
239861_at	---	2.05	2.93e-05	0.000706
205902_at	KCNN3	2.05	3.05e-05	0.000724
236682_at	---	2.05	4.06e-05	0.000889
237040_at	CWF19L2	2.05	4.45e-05	0.00095
204793_at	GPRASP1	2.05	5.74e-05	0.00114
228070_at	PPP2R5E	2.05	6.91e-05	0.00131
204161_s_at	ENPP4	2.05	7.24e-05	0.00136
200810_s_at	CIRBP	2.05	0.000151	0.00234
229766_at	ZNF445	2.05	0.000174	0.0026
235960_at	RP11-436A20.4	2.05	0.000302	0.00388
203903_s_at	HEPH	2.05	0.000381	0.0046
229244_at	---	2.05	0.000614	0.00658
224983_at	SCARB2	2.05	0.00065	0.00687
230056_at	BPTF	2.05	0.000962	0.00917
1556054_at	---	2.05	0.000986	0.00934
222809_x_at	CCDC85C	2.05	0.00104	0.00975
203080_s_at	BAZ2B	2.04	4.3e-07	3.46e-05
227276_at	PLXDC2	2.04	1.1e-06	6.7e-05
214250_at	NUMA1	2.04	1.53e-06	8.46e-05
214874_at	PKP4	2.04	6.23e-06	0.000234
228529_at	---	2.04	7.6e-06	0.000268
225814_at	XRN1	2.04	8.09e-06	0.00028
238722_x_at	NAPEPLD	2.04	8.8e-06	0.000297
204160_s_at	ENPP4	2.04	1.05e-05	0.000336
235520_at	ZNF280C	2.04	1.95e-05	0.000529
234929_s_at	SPATA7	2.04	2.71e-05	0.000669
222403_at	MTCH2	2.04	3.24e-05	0.000755
226808_at	---	2.04	6.19e-05	0.00121
222835_at	THSD4	2.04	6.68e-05	0.00128
233852_at	POLH	2.04	0.000104	0.00179
235166_at	ZNF148	2.04	0.000107	0.00182
228796_at	CPNE4	2.04	0.000375	0.00455
227150_at	---	2.04	0.000471	0.00541
235355_at	CSRNP3	2.04	0.000627	0.00669
224722_at	MIB1	2.03	2.17e-07	2.21e-05
212386_at	TCF4	2.03	2.27e-07	2.27e-05
235876_at	---	2.03	3.49e-07	2.99e-05
232033_at	USP37	2.03	9.15e-07	5.84e-05
219294_at	CENPQ	2.03	1.16e-06	7.01e-05
219060_at	WDYHV1	2.03	1.23e-06	7.28e-05
212897_at	CDK19	2.03	1.28e-06	7.47e-05
219736_at	TRIM36	2.03	2.13e-06	0.000107
212435_at	TRIM33	2.03	2.67e-06	0.000126
228366_at	---	2.03	5.33e-06	0.000208
243323_s_at	---	2.03	5.52e-06	0.000213
212551_at	CAP2	2.03	1.26e-05	0.000382
206874_s_at	SLK	2.03	2.14e-05	0.000565
226747_at	TXNDC16	2.03	3.16e-05	0.000742
212179_at	PNISR	2.03	3.4e-05	0.000782
242446_at	---	2.03	3.51e-05	0.000803
232429_at	RP11-353B9.1	2.03	5.24e-05	0.00106
225339_at	SPAG9	2.03	8.31e-05	0.00151
212289_at	ANKRD12	2.03	0.000137	0.00219
213115_at	ATG4A	2.03	0.000177	0.00263
242630_at	AC073415.2	2.03	0.000241	0.00328
242563_at	---	2.03	0.000259	0.00345
243491_at	---	2.03	0.000323	0.00407
226965_at	FAM116A	2.03	0.00106	0.00986
229984_at	DTWD1	2.02	8.24e-08	1.09e-05
209989_at	ZNF268	2.02	3.96e-07	3.28e-05
212441_at	KIAA0232	2.02	6.55e-07	4.63e-05
228060_at	SLC35F1	2.02	2.71e-06	0.000127
226415_at	VAT1L	2.02	3.66e-06	0.000159
229504_at	RAB23	2.02	4.49e-06	0.000185
1552735_at	---	2.02	8.65e-06	0.000293
242856_at	AL132709.8	2.02	9.75e-06	0.00032
235230_at	---	2.02	1.48e-05	0.000432
204604_at	CDK14	2.02	1.89e-05	0.000519
204573_at	CROT	2.02	2.35e-05	0.000603
232028_at	ZNF678	2.02	3.09e-05	0.000731
231874_at	FAM126B	2.02	3.73e-05	0.000841
228115_at	FAM59A	2.02	5.16e-05	0.00105
225388_at	TSPAN5	2.02	8.26e-05	0.0015
222413_s_at	MLL3	2.02	0.000103	0.00177
228917_at	ZNF510	2.02	0.000133	0.00214
228628_at	---	2.02	0.000203	0.0029
232641_at	ZNF596	2.02	0.000239	0.00327
226571_s_at	PTPRS	2.02	0.000307	0.00392
228012_at	MATR3	2.02	0.000308	0.00393
221908_at	RNFT2	2.02	0.00031	0.00395
201060_x_at	STOM	2.02	0.000448	0.00522
226590_at	ZNF618	2.02	0.000499	0.00563
227048_at	LAMA1	2.02	0.000548	0.00607
227531_at	CLOCK	2.01	1.1e-06	6.7e-05
225837_at	RHNO1	2.01	3.26e-06	0.000146
240548_at	---	2.01	5.5e-06	0.000212
237240_at	---	2.01	7.16e-06	0.000257
226109_at	C21ORF91	2.01	7.88e-06	0.000275
206513_at	AIM2	2.01	2.83e-05	0.00069
230669_at	RASA2	2.01	3.61e-05	0.000821
231471_at	---	2.01	5.29e-05	0.00107
210191_s_at	PHTF1	2.01	5.37e-05	0.00108
226367_at	KDM5A	2.01	7.83e-05	0.00144
214248_s_at	TRIM2	2.01	0.000126	0.00206
205043_at	CFTR	2.01	0.000151	0.00234
222476_at	CNOT6	2.01	0.000154	0.00237
208779_x_at	DDR1	2.01	0.00023	0.00318
1560814_a_at	C15ORF57	2.01	0.000254	0.00341
233205_at	RP11-385J1.2	2.01	0.000299	0.00385
204373_s_at	CEP350	2	9.21e-08	1.17e-05
212498_at	---	2	8.53e-07	5.57e-05
212736_at	C16ORF45	2	1.07e-06	6.63e-05
225915_at	CAB39L	2	3.81e-06	0.000164
241713_s_at	CCPG1	2	5.97e-06	0.000226
222824_at	NUDT5	2	7.52e-06	0.000267
234299_s_at	NIN	2	1.02e-05	0.000329
213073_at	ZFYVE26	2	1.6e-05	0.000458
217833_at	SYNCRIP	2	2.2e-05	0.000579
228152_s_at	DDX60L	2	2.27e-05	0.00059
235182_at	ISM1	2	3.16e-05	0.000743
222605_at	RCOR3	2	3.66e-05	0.000827
235506_at	---	2	6.08e-05	0.00119
222776_at	---	2	7.74e-05	0.00143
241998_at	C2ORF80	2	9.78e-05	0.0017
231860_at	BRWD1	2	0.000119	0.00198
239594_at	RP11-279F6.1	2	0.000172	0.00256
1555803_a_at	C11ORF57	2	0.000194	0.00281
226123_at	CHD7	2	0.000237	0.00325
203640_at	MBNL2	2	0.000263	0.00349
238468_at	TNRC6B	2	0.000484	0.00551
239339_at	---	2	0.000484	0.00551
226619_at	SENP1	1.99	1.46e-06	8.2e-05
230314_at	---	1.99	3.01e-06	0.000137
203016_s_at	SSX2IP	1.99	3.88e-06	0.000166
229637_at	RIC8B	1.99	5.7e-06	0.000218
1558142_at	TNRC6B	1.99	9.32e-06	0.00031
1558368_s_at	DRAXIN	1.99	9.68e-06	0.000318
213939_s_at	RUFY3	1.99	1.85e-05	0.000511
228091_at	---	1.99	3.12e-05	0.000736
1556487_a_at	C3ORF15	1.99	3.29e-05	0.000762
226041_at	NAPEPLD	1.99	4.44e-05	0.00095
213058_at	TTC28	1.99	9.32e-05	0.00164
225346_at	MTERFD3	1.99	0.000123	0.00203
222663_at	RIOK2	1.99	0.000156	0.00239
214608_s_at	EYA1	1.99	0.000216	0.00305
238117_at	PPOX	1.99	0.000246	0.00333
210631_at	NF1	1.99	0.000336	0.00419
225698_at	EPB41L4A-AS1	1.99	0.000339	0.00421
222797_at	DPYSL5	1.99	0.000347	0.00428
220911_s_at	NYNRIN	1.99	0.000826	0.00824
241425_at	NUPL1	1.99	0.000873	0.00859
233730_at	FAM135A	1.99	0.000885	0.00867
210830_s_at	PON2	1.98	7.62e-08	1.03e-05
201448_at	TIA1	1.98	2.69e-07	2.55e-05
229062_at	ARL9	1.98	9.24e-07	5.88e-05
218528_s_at	RNF38	1.98	1.79e-06	9.51e-05
228548_at	RAP1A	1.98	6.66e-06	0.000245
218252_at	CKAP2	1.98	8.62e-06	0.000293
1560156_at	RP11-705C15.3	1.98	1.59e-05	0.000455
212307_s_at	OGT	1.98	2.54e-05	0.000642
202443_x_at	NOTCH2	1.98	3.65e-05	0.000826
211473_s_at	COL4A6	1.98	6.77e-05	0.00129
222026_at	---	1.98	7.17e-05	0.00135
226289_at	CAPRIN1	1.98	0.000124	0.00204
215022_x_at	ZNF33B	1.98	0.000141	0.00223
235939_at	RP1-228H13.5	1.98	0.000156	0.00239
222800_at	TRNAU1AP	1.98	0.000212	0.003
230469_at	RTKN2	1.98	0.000943	0.00905
229442_at	C18ORF54	1.97	8.46e-07	5.55e-05
204258_at	CHD1	1.97	8.97e-07	5.77e-05
226990_at	CAPRIN1	1.97	1.41e-06	7.98e-05
229305_at	MLF1IP	1.97	3.7e-06	0.00016
216305_s_at	GCFC2	1.97	1.45e-05	0.000426
222520_s_at	IFT57	1.97	1.89e-05	0.00052
227986_at	ZNF343	1.97	1.91e-05	0.000521
225299_at	MYO5B	1.97	2.08e-05	0.000554
213761_at	MDM1	1.97	9.94e-05	0.00172
239597_at	---	1.97	0.000113	0.0019
207172_s_at	CDH11	1.97	0.000116	0.00193
222444_at	RP4-545K15.5	1.97	0.000153	0.00236
226962_at	---	1.97	0.000161	0.00245
227760_at	---	1.97	0.00021	0.00298
225334_at	C10ORF32	1.97	0.000265	0.0035
236911_at	RIMKLB	1.97	0.000316	0.00401
201129_at	SRSF7	1.97	0.000322	0.00405
232912_at	---	1.97	0.000346	0.00427
213416_at	---	1.97	0.000404	0.00481
238963_at	RBM18	1.97	0.000406	0.00484
240910_at	---	1.97	0.000598	0.00646
204314_s_at	CREB1	1.97	0.000895	0.00873
225219_at	SMAD5	1.96	2.84e-07	2.65e-05
214109_at	LRBA	1.96	6.1e-07	4.42e-05
201876_at	PON2	1.96	1.17e-06	7.04e-05
225051_at	EPB41	1.96	3.29e-06	0.000146
244288_s_at	---	1.96	5.53e-06	0.000213
238550_at	RUFY2	1.96	7.8e-06	0.000274
209883_at	GLT25D2	1.96	8.65e-06	0.000293
204742_s_at	PDS5B	1.96	9.38e-06	0.000312
236208_at	MOCS2	1.96	1.56e-05	0.000449
236698_at	---	1.96	2.73e-05	0.000673
224952_at	TANC2	1.96	2.95e-05	0.000708
226892_at	RP11-175O19.4	1.96	3.07e-05	0.000727
1563724_at	---	1.96	3.9e-05	0.000866
213295_at	CYLD	1.96	3.98e-05	0.00088
222627_at	---	1.96	4.13e-05	0.000898
210033_s_at	SPAG6	1.96	4.78e-05	0.000994
239711_at	ADAL	1.96	5.99e-05	0.00118
231112_at	SNRPE	1.96	8.61e-05	0.00155
229969_at	SEC63	1.96	8.86e-05	0.00158
231215_at	CTD-2086O20.3	1.96	0.000108	0.00184
212427_at	KIAA0368	1.96	0.000137	0.00219
236636_at	---	1.96	0.000159	0.00242
1562229_at	---	1.96	0.000194	0.00281
226085_at	CBX5	1.96	0.000312	0.00397
229891_x_at	KIAA1704	1.96	0.000315	0.00399
220462_at	CSRNP3	1.96	0.000396	0.00474
1554455_at	LINS	1.96	0.00061	0.00655
212413_at	2006-09-01	1.96	0.000753	0.0077
233849_s_at	ARHGAP5	1.95	3.29e-07	2.9e-05
228987_at	---	1.95	1.34e-06	7.71e-05
225684_at	SKA2	1.95	1.93e-06	0.0001
221258_s_at	KIF18A	1.95	3.84e-06	0.000165
225677_at	BCAP29	1.95	3.87e-06	0.000166
212852_s_at	TROVE2	1.95	7.56e-06	0.000267
242289_at	---	1.95	7.85e-06	0.000275
242705_x_at	LRPAP1	1.95	9.78e-06	0.00032
217282_at	MAN1A2	1.95	1.21e-05	0.000373
238501_at	---	1.95	1.47e-05	0.00043
209479_at	CCDC28A	1.95	3.01e-05	0.000719
236909_at	CCDC173	1.95	3.3e-05	0.000764
202136_at	AL589988.1	1.95	4.69e-05	0.000983
232878_at	NR2F2-AS1	1.95	4.76e-05	0.000992
222156_x_at	CCPG1	1.95	7.51e-05	0.00139
221726_at	RPL22	1.95	8.47e-05	0.00153
242628_at	---	1.95	0.000111	0.00187
212358_at	CLIP3	1.95	0.00022	0.00308
231964_at	BICD1	1.95	0.000851	0.00843
227692_at	GNAI1	1.95	0.000915	0.00887
229869_at	---	1.94	1.52e-06	8.41e-05
228282_at	MFSD8	1.94	1.64e-06	8.89e-05
225050_at	ZNF512	1.94	1.81e-06	9.59e-05
212867_at	NCOA2	1.94	2.07e-06	0.000105
214436_at	FBXL2	1.94	3.27e-06	0.000146
243905_at	RP11-173C20.2	1.94	4.15e-06	0.000174
218396_at	VPS13C	1.94	6.5e-06	0.00024
244646_at	---	1.94	8.9e-06	0.0003
223582_at	GPR98	1.94	1.2e-05	0.00037
241590_at	---	1.94	1.9e-05	0.00052
222133_s_at	PHF20L1	1.94	2.08e-05	0.000555
235301_at	KIAA1324L	1.94	2.75e-05	0.000677
211200_s_at	EFCAB2	1.94	2.93e-05	0.000706
241749_at	MURC	1.94	4e-05	0.000882
215716_s_at	ATP2B1	1.94	4.08e-05	0.000894
212377_s_at	NOTCH2	1.94	5.68e-05	0.00113
228555_at	CAMK2D	1.94	7.84e-05	0.00144
240859_at	ZFYVE16	1.94	9.17e-05	0.00162
212560_at	SORL1	1.94	0.000281	0.00367
238566_at	---	1.94	0.000287	0.00372
243719_at	XXBAC-BPG116M5.15	1.94	0.000355	0.00436
218314_s_at	C11ORF57	1.94	0.000636	0.00676
202051_s_at	ZMYM4	1.93	3.23e-07	2.86e-05
242648_at	KLHL8	1.93	7.76e-07	5.21e-05
242086_at	SPATA6	1.93	2.2e-06	0.00011
231869_at	KIAA1586	1.93	2.45e-06	0.000119
225731_at	ANKRD50	1.93	5.01e-06	0.0002
242418_at	C2ORF27A	1.93	1.01e-05	0.000325
227575_s_at	C14ORF102	1.93	1.1e-05	0.000346
228448_at	MAP6	1.93	1.25e-05	0.00038
212310_at	MIA3	1.93	1.58e-05	0.000452
242965_at	---	1.93	1.67e-05	0.000472
233530_at	RP11-314N13.3	1.93	1.9e-05	0.00052
226098_at	IFT80	1.93	4.04e-05	0.000887
206744_s_at	ZMYM5	1.93	4.34e-05	0.000934
226634_at	METTL10	1.93	8.71e-05	0.00156
36499_at	CELSR2	1.93	0.000138	0.00219
224724_at	SULF2	1.93	0.000195	0.00282
207076_s_at	ASS1	1.93	0.000242	0.00329
[truncated: 3,074 more rows]

## Sheet: DoD6
Supplementary Table S1	Developmentally regulated PS at DoD6
To avoid data distortion due to different replicate numbers at day 0 (hESC) and DoD6, all n = 7 DNA microarrays (DMA) for hESC were used for the calculations, and n = 7 DMA were randomly chosen from the 15 DoD6 DMA. This statistical test was repeated for possible permutations of the DoD6 DMA, and in the end the PS were selected that proved to be significant in at least 10 permutations. The p-valu…
Probe sets	Gene names	Fold change	max. adj.p Value
230865_at	LIX1	234.264	1.80976e-15
235795_at	PAX6	133.93	4.783e-08
221950_at	EMX2	121.301	2.31543e-13
243908_at	---	120.439	2.26062e-12
209120_at	NR2F2	106.718	4.08936e-09
229073_at	PRTG	105.715	1.03509e-07
229178_at	PRTG	101.024	9.71864e-09
225540_at	MAP2	93.1226	1.12748e-10
238727_at	RP11-384O8.1	85.9943	8.64275e-13
210302_s_at	MAB21L2	83.6161	2.63735e-11
209505_at	NR2F1	77.778	3.01607e-09
215073_s_at	NR2F2	70.3878	7.71456e-13
209560_s_at	DLK1	68.4133	4.28253e-07
236163_at	LIX1	67.3127	8.71214e-13
221958_s_at	WLS	65.7516	7.59273e-07
203603_s_at	ZEB2	59.3511	1.21196e-10
206349_at	LGI1	57.5395	1.08272e-10
238878_at	ARX	56.7186	4.40774e-11
227195_at	ZNF503	53.8123	1.36673e-06
241700_at	ZFHX4	53.7888	2.07595e-12
221086_s_at	FEZF2	53.7359	6.92098e-11
210179_at	KCNJ13	52.4356	1.05637e-12
228915_at	DACH1	51.2733	4.68009e-11
237449_at	---	50.747	1.02498e-06
212764_at	ZEB1	50.1721	6.63023e-12
211341_at	POU4F1	49.756	1.1776e-08
227812_at	TNFRSF19	48.1805	5.88974e-09
226677_at	ZNF521	45.6033	5.71558e-09
227449_at	EPHA4	45.102	7.8876e-08
233257_at	---	44.4599	4.88102e-10
228854_at	---	44.4322	6.99277e-12
205472_s_at	DACH1	44.3535	1.85138e-12
230863_at	LRP2	44.0897	2.15501e-11
237472_at	SOX1	42.7232	3.59686e-11
205646_s_at	PAX6	42.7205	1.21505e-09
233972_s_at	FEZF2	41.4413	5.82511e-10
211427_s_at	KCNJ13	41.3947	2.88593e-11
204457_s_at	GAS1	39.0364	1.65409e-06
1559965_at	ZFHX4-AS1	38.0789	3.9919e-11
226279_at	PRSS23	37.2382	2.88748e-11
228333_at	---	37.1396	3.67381e-12
231666_at	PAX3	37.0611	8.76953e-09
219557_s_at	NRIP3	36.4848	4.0253e-10
212353_at	SULF1	36.2373	1.43934e-10
242193_at	RP11-32K4.2	35.8395	8.5228e-11
218870_at	ARHGAP15	34.9444	2.78763e-13
219779_at	ZFHX4	34.8739	2.6221e-11
1555801_s_at	ZNF385B	34.1584	7.28351e-12
205471_s_at	DACH1	34.0852	1.76482e-11
242064_at	SDK2	33.9462	2.44451e-10
206940_s_at	POU4F1	33.831	5.2227e-09
224215_s_at	DLL1	33.776	3.4274e-07
206140_at	LHX2	33.6083	2.01521e-06
219197_s_at	SCUBE2	33.1608	2.45016e-10
243930_x_at	---	32.9756	3.25928e-08
229092_at	NR2F2	32.9637	3.15936e-13
226676_at	ZNF521	31.6092	9.47129e-10
238661_at	RP11-32K4.2	31.4632	4.0316e-11
209121_x_at	NR2F2	29.8776	1.09112e-13
228948_at	EPHA4	29.3061	7.52036e-11
228950_s_at	WLS	28.8512	6.79818e-07
224771_at	NAV1	27.3622	1.17343e-09
1552575_a_at	C6ORF141	27.3271	6.70268e-10
230258_at	GLIS3	26.539	3.73362e-10
239903_at	TPBG	26.537	4.0316e-11
242455_at	POU3F2	26.0136	9.86771e-12
1556378_a_at	AL078621.3	25.8696	1.38524e-09
1554526_at	OLFM3	25.8651	3.2713e-10
222900_at	NRIP3	24.9991	5.64242e-09
221029_s_at	WNT5B	24.8927	1.32462e-12
1554524_a_at	OLFM3	24.0152	8.74918e-10
224772_at	NAV1	23.6552	8.28731e-10
230472_at	IRX1	23.6071	2.42214e-06
202207_at	ARL4C	23.4501	7.83536e-07
212354_at	SULF1	23.2669	2.85248e-09
238009_at	SOX5	23.192	2.6551e-11
229435_at	GLIS3	22.8858	4.24461e-11
1553614_a_at	RP11-394A14.2	22.5096	2.42597e-09
206114_at	EPHA4	22.4071	1.03834e-10
228218_at	---	22.2922	1.29344e-11
202206_at	ARL4C	22.1735	7.49071e-09
205710_at	LRP2	22.1523	2.22724e-12
1559266_s_at	SKIDA1	21.924	4.13032e-10
1554012_at	RSPO2	21.8271	8.27264e-10
206157_at	PTX3	21.6899	5.06338e-10
1559265_at	SKIDA1	21.6474	9.9964e-11
224901_at	SCD5	21.3795	2.17454e-09
1555800_at	ZNF385B	21.2873	4.06882e-12
229380_at	---	21.0343	2.14568e-11
233327_at	UBE3D	20.2979	4.5581e-10
229019_at	ZNF385B	20.2374	1.91827e-11
225990_at	BOC	20.1542	2.58241e-09
238484_s_at	SSBP2	19.8036	1.16577e-08
228407_at	SCUBE3	19.7209	2.56478e-09
238533_at	EPHA7	18.4824	1.24233e-09
1558388_a_at	---	18.4802	1.22608e-09
220087_at	BCMO1	18.2891	1.03519e-08
204424_s_at	LMO3	17.9019	2.96196e-10
209220_at	GPC3	17.7857	4.25884e-08
231929_at	IKZF2	17.7826	4.79376e-10
204602_at	DKK1	17.6024	1.05149e-05
213492_at	COL2A1	17.4076	1.84833e-09
221558_s_at	LEF1	17.264	7.2295e-12
228949_at	WLS	17.2552	2.15843e-05
235664_at	---	17.16	5.78154e-09
1554314_at	C6ORF141	16.8807	9.6879e-09
213994_s_at	SPON1	16.8631	4.80186e-11
1563022_at	CCDC160	16.8093	6.84926e-12
224568_x_at	MALAT1	16.5312	0.000132964
204105_s_at	NRCAM	16.4446	6.48713e-10
227376_at	GLI3	16.1858	6.04967e-10
227361_at	HS3ST3B1	16.0122	2.11604e-09
213353_at	ABCA5	15.9687	1.16966e-09
209841_s_at	LRRN3	15.8589	8.60414e-08
212344_at	SULF1	15.7895	2.01002e-08
202766_s_at	FBN1	15.738	1.39145e-11
207002_s_at	PLAGL1	15.5227	3.32444e-07
242054_s_at	SIX3	15.4581	5.27478e-06
1554507_at	NAALAD2	15.0635	1.68663e-10
206852_at	EPHA7	15.027	1.15236e-08
213661_at	PAMR1	15.0017	2.55764e-10
210220_at	FZD2	14.9778	2.49786e-05
238512_at	---	14.8472	1.68549e-07
227955_s_at	EFNA5	14.6007	8.74821e-11
237322_at	MIAT	14.5771	5.79837e-07
228658_at	MIAT	14.5504	3.53556e-06
233814_at	---	14.4217	1.35669e-08
229288_at	EPHA7	14.1396	6.62932e-10
206935_at	PCDH8	14.068	1.31193e-05
209318_x_at	PLAGL1	13.9603	1.63624e-07
209840_s_at	LRRN3	13.8834	7.54199e-08
202458_at	PRSS23	13.8123	9.81062e-11
205883_at	ZBTB16	13.5087	4.65345e-10
1553202_at	STOX1	13.2914	4.27602e-09
223940_x_at	MALAT1	13.2904	6.26621e-05
227963_at	---	13.0032	4.85559e-06
231899_at	ZC3H12C	12.8487	5.05602e-11
224774_s_at	NAV1	12.6902	2.11142e-11
204913_s_at	SOX11	12.6523	6.94324e-08
202765_s_at	FBN1	12.6489	8.80818e-09
213993_at	SPON1	12.6148	2.68519e-11
212758_s_at	ZEB1	12.5757	1.61112e-08
223673_at	RFX4	12.5606	1.38456e-06
213156_at	MIR568	12.5065	2.49508e-09
203476_at	TPBG	12.4507	2.59013e-12
243194_at	---	12.4367	2.17182e-07
229086_at	C1ORF213	12.2437	4.02287e-08
224773_at	NAV1	12.0603	3.68728e-11
229378_at	STOX1	12.0233	1.07919e-09
227498_at	SOX6	12.0025	1.43281e-10
237435_at	---	11.9675	8.89287e-08
230147_at	F2RL2	11.7954	3.37938e-10
207943_x_at	PLAGL1	11.7143	2.9559e-07
1566152_a_at	AP000662.4	11.6949	8.58193e-09
232424_at	PRDM16	11.5127	1.22145e-10
218468_s_at	GREM1	11.4716	7.73904e-08
222161_at	NAALAD2	11.4688	1.06403e-10
203697_at	FRZB	11.3994	0.000506388
235004_at	RBM24	11.3746	3.50563e-05
239230_at	HES5	11.2862	6.77393e-08
230493_at	SHISA2	11.2467	8.96566e-06
207336_at	SOX5	11.2193	1.56749e-09
223854_at	PCDHB10	11.189	4.24377e-07
227168_at	MIAT	11.1543	5.95999e-07
203296_s_at	ATP1A2	11.1371	1.13974e-06
1561969_at	ZPLD1	11.1362	3.65682e-07
211559_s_at	CCNG2	11.094	5.99516e-05
218980_at	FHOD3	11.0364	2.01491e-11
200974_at	ACTA2	10.92	1.06744e-06
204069_at	MEIS1	10.9071	8.07404e-12
231230_at	KCNK10	10.877	4.1757e-08
241853_at	---	10.8269	1.72227e-07
204914_s_at	SOX11	10.8071	1.08085e-08
207480_s_at	MEIS2	10.7167	1.26829e-05
213158_at	MIR568	10.6917	7.73242e-09
229085_at	LRRC3B	10.5345	4.46959e-09
218469_at	GREM1	10.4611	1.45902e-06
209119_x_at	NR2F2	10.3644	8.1511e-09
229441_at	PRSS23	10.3532	6.43964e-08
1552766_at	HS6ST2	10.3055	1.12895e-06
1557765_at	RP11-46C20.1	10.2356	6.917e-07
202208_s_at	ARL4C	10.2108	7.77884e-08
1570515_a_at	FILIP1	10.2069	0.000117899
238129_s_at	---	10.1994	3.19694e-10
244008_at	PARP8	10.1589	9.2175e-09
1552521_a_at	TMEM74	10.1202	5.39104e-10
1560652_at	RP6-24A23.7	10.1083	1.04264e-11
222853_at	FLRT3	10.0644	0.000217465
227762_at	---	10.046	1.67252e-09
220727_at	KCNK10	9.97314	5.18569e-07
236179_at	CDH11	9.9541	2.39751e-08
204114_at	NID2	9.92054	1.60116e-09
202770_s_at	CCNG2	9.87397	1.15625e-06
230030_at	HS6ST2	9.85847	4.0889e-08
214036_at	EFNA5	9.81686	1.20724e-11
220977_x_at	EPB41L5	9.79901	4.30868e-09
241835_at	---	9.78353	8.65384e-05
238483_at	SSBP2	9.77303	1.05851e-08
1559966_a_at	ZFHX4-AS1	9.76554	2.85129e-08
229374_at	EPHA4	9.75277	1.45447e-10
232531_at	---	9.63869	1.21505e-09
237413_at	MAPK10	9.593	5.83834e-12
225807_at	AJUBA	9.57094	1.86726e-07
222783_s_at	SMOC1	9.4999	2.01264e-09
225782_at	MSRB3	9.43652	2.73569e-09
1553447_at	AGBL1	9.36116	7.76476e-07
1552520_at	TMEM74	9.31587	4.93743e-10
207084_at	POU3F2	9.31127	3.90335e-08
204915_s_at	SOX11	9.3018	6.34112e-08
206209_s_at	CA4	9.29282	2.7137e-08
220979_s_at	ST6GALNAC5	9.27528	2.24024e-07
228762_at	LFNG	9.25925	6.66192e-08
202664_at	WIPF1	9.25517	2.75224e-07
1552767_a_at	HS6ST2	9.22375	2.76613e-08
203698_s_at	FRZB	9.18643	0.000589984
210015_s_at	MAP2	9.17494	9.63924e-08
205532_s_at	CDH6	9.148	5.73822e-07
221234_s_at	BACH2	9.1424	6.80188e-08
205201_at	GLI3	9.14004	1.09305e-10
223168_at	RHOU	9.09947	1.50936e-07
218380_at	NLRP1	9.08535	2.94441e-08
205442_at	MFAP3L	9.04667	5.9184e-09
214451_at	TFAP2B	9.02446	0.000411125
226814_at	ADAMTS9	8.89451	1.01285e-08
218974_at	SOBP	8.87635	3.0952e-09
213913_s_at	TBC1D30	8.85094	1.49086e-08
209292_at	ID4	8.83467	0.00319141
235593_at	ZEB2	8.83142	3.06381e-10
1554629_at	EPHA7	8.81373	6.9972e-10
205278_at	GAD1	8.80236	1.65016e-08
209436_at	SPON1	8.76415	5.35508e-12
220519_s_at	LIM2	8.75666	8.57598e-08
227524_at	FZD3	8.72041	3.47909e-11
231361_at	NLGN1	8.71948	5.9938e-10
233977_at	GREB1L	8.68311	2.26277e-07
238861_at	SSBP2	8.66125	7.0762e-11
1557545_s_at	RNF165	8.65858	1.43281e-10
215108_x_at	TOX3	8.64822	1.23904e-06
203845_at	KAT2B	8.62028	5.75827e-11
210875_s_at	ZEB1	8.60616	1.47339e-07
202769_at	CCNG2	8.59217	4.17954e-06
213145_at	---	8.59206	1.16743e-07
237885_at	SOX21-AS1	8.56001	1.37286e-09
218541_s_at	C8ORF4	8.55076	6.21004e-06
219250_s_at	FLRT3	8.52413	0.000518745
205330_at	MN1	8.45619	2.06208e-06
227478_at	SETBP1	8.45089	1.54146e-08
225502_at	DOCK8	8.42887	1.58229e-05
226016_at	CD47	8.35506	6.74822e-10
202035_s_at	SFRP1	8.29728	0.000781186
227499_at	FZD3	8.27473	2.90339e-11
205373_at	CTNNA2	8.25751	3.05694e-06
214774_x_at	TOX3	8.25587	1.28847e-06
239082_at	FZD3	8.25371	1.04415e-10
215306_at	---	8.24289	9.26695e-10
216623_x_at	TOX3	8.1967	8.93923e-07
224242_at	GALP	8.18565	2.94498e-07
205143_at	NCAN	8.17864	7.24715e-09
206373_at	ZIC1	8.08376	5.03106e-05
1559360_at	---	8.06733	4.23659e-08
232313_at	TMEM132C	8.06141	2.95182e-08
227929_at	LIN7A	8.04952	1.1938e-07
205893_at	NLGN1	7.98211	2.1224e-09
207729_at	CDH9	7.92251	1.26254e-06
230482_at	ST6GALNAC5	7.90769	1.95806e-08
230403_at	RFX3	7.89518	3.45149e-11
236105_at	ZBTB10	7.86894	8.10351e-08
227082_at	---	7.86713	1.0567e-09
202920_at	ANK2	7.85697	7.29111e-11
210303_at	MAB21L2	7.84325	4.76482e-07
204671_s_at	ANKRD6	7.82021	8.36811e-09
225855_at	EPB41L5	7.81383	7.35877e-12
203295_s_at	ATP1A2	7.80652	1.1378e-08
207757_at	ZFP2	7.79596	1.46512e-09
1555448_at	AP5M1	7.77292	3.12667e-09
225123_at	SESN3	7.76314	3.00868e-07
227719_at	SMAD9	7.76168	8.92093e-06
1568868_at	CYP27C1	7.75143	8.03737e-10
202036_s_at	SFRP1	7.72959	0.000881636
239537_at	ST8SIA2	7.6668	4.1046e-09
217404_s_at	COL2A1	7.65718	2.57302e-08
235494_at	---	7.65206	7.84223e-10
1561759_at	RP11-33B1.1	7.63765	1.07093e-05
200907_s_at	PALLD	7.62694	1.04081e-06
203868_s_at	VCAM1	7.61301	1.91847e-08
227584_at	NAV1	7.61095	3.09242e-11
203817_at	GUCY1B3	7.61034	3.90992e-08
227510_x_at	---	7.60247	0.000323301
212805_at	PRUNE2	7.59517	7.72793e-10
207443_at	NR2E1	7.57352	1.3732e-05
203787_at	SSBP2	7.53534	2.73976e-06
203485_at	RTN1	7.51623	7.31259e-07
228693_at	CCDC50	7.5106	1.98003e-09
212468_at	SPAG9	7.50828	1.25684e-08
226435_at	PAPLN	7.50737	7.64678e-07
219895_at	FAM70A	7.46299	1.79078e-09
219415_at	TTYH1	7.41548	9.58725e-08
201295_s_at	WSB1	7.30525	4.57579e-07
229160_at	MUM1L1	7.30232	1.31352e-07
203961_at	NEBL	7.29047	4.29421e-08
212706_at	AC093668.3	7.28588	1.34185e-05
223169_s_at	RHOU	7.25073	6.03481e-08
209684_at	RIN2	7.20217	6.8107e-08
204872_at	TLE4	7.19296	9.63501e-09
229774_at	CXXC4	7.17364	4.09312e-08
239725_at	PGAP1	7.13598	5.635e-10
205501_at	PDE10A	7.11796	1.4376e-09
230844_at	AC010980.2	7.10895	2.10542e-10
209618_at	CTNND2	7.09943	4.87572e-06
241506_at	---	7.08963	2.47789e-06
201008_s_at	TXNIP	7.0586	0.00115632
228377_at	KLHL14	7.03307	0.000519984
204672_s_at	ANKRD6	6.93825	9.14366e-08
209506_s_at	NR2F1	6.93701	3.65645e-08
215307_at	ZNF529	6.91088	3.26286e-10
1557215_at	LINC00648	6.90103	2.44378e-10
228582_x_at	---	6.89395	8.88956e-05
232156_at	---	6.88808	2.18927e-09
210306_at	L3MBTL1	6.88386	3.69756e-07
235765_at	TLE4	6.87124	9.1259e-05
210665_at	TFPI	6.81527	4.27951e-08
215259_s_at	CADM4	6.80601	5.45578e-08
204036_at	LPAR1	6.79164	9.24159e-08
231731_at	OTX2	6.7872	0.00014165
200919_at	PHC2	6.77844	1.15329e-08
230653_at	RP11-974F13.6	6.77413	2.79707e-07
239278_at	---	6.77084	3.56041e-06
203640_at	MBNL2	6.75532	1.4161e-09
210829_s_at	SSBP2	6.74498	2.82688e-06
202965_s_at	CAPN6	6.70608	0.000194339
227448_at	ARGLU1	6.7023	2.01491e-11
223843_at	SCARA3	6.69361	5.60318e-06
208965_s_at	IFI16	6.68495	0.000609849
204813_at	MAPK10	6.67791	2.48203e-09
244112_x_at	---	6.66194	9.3455e-06
215146_s_at	TTC28	6.64822	1.20632e-07
1552578_a_at	MYO3B	6.63783	1.49861e-09
205659_at	HDAC9	6.62599	2.36635e-07
226113_at	ZNF436	6.62302	4.0316e-11
227870_at	IGDCC4	6.62174	9.44416e-06
206197_at	NME5	6.61874	1.32428e-10
201641_at	BST2	6.611	0.000682423
206634_at	SIX3	6.58206	0.000207566
230319_at	---	6.5796	2.44227e-06
204042_at	WASF3	6.57676	9.28507e-08
232004_at	HNRNPR	6.55141	9.74186e-07
203000_at	STMN2	6.54139	2.62052e-08
228081_at	CCNG2	6.50374	1.95898e-09
214460_at	LSAMP	6.49141	5.9801e-09
203001_s_at	STMN2	6.48758	5.16081e-08
226713_at	CCDC50	6.48197	8.93434e-11
231726_at	PCDHB14	6.47446	3.43585e-10
214376_at	RP13-514E23.1	6.46917	3.91531e-09
233401_at	---	6.45503	8.83324e-06
1569262_x_at	UBE3D	6.45208	5.86345e-06
227839_at	MBD5	6.44706	6.8328e-07
234103_at	---	6.41766	0.000200207
209357_at	CITED2	6.40894	6.47735e-05
236264_at	---	6.40057	2.01086e-07
244660_at	ELAVL1	6.39141	4.02799e-07
215717_s_at	FBN2	6.38979	1.08895e-05
219683_at	FZD3	6.37833	3.11269e-09
210409_at	MLLT4-AS1	6.35712	3.83285e-07
210319_x_at	MSX2	6.3568	2.88388e-06
202219_at	SLC6A8	6.34971	1.80624e-06
227481_at	CNKSR3	6.34433	5.28697e-06
229273_at	SALL1	6.34417	0.000113727
203962_s_at	NEBL	6.33923	1.4146e-07
1569342_at	GLI3	6.3142	8.813e-10
242186_x_at	---	6.29663	4.23339e-07
203562_at	FEZ1	6.28417	0.000415371
224558_s_at	MALAT1	6.27997	3.53508e-05
228740_at	RP11-999E24.3	6.25747	2.14417e-08
200906_s_at	PALLD	6.23071	9.1108e-07
209098_s_at	JAG1	6.22412	4.46815e-05
202037_s_at	SFRP1	6.2199	0.00136508
200897_s_at	PALLD	6.21935	5.86164e-07
235408_x_at	---	6.20887	1.57758e-09
209032_s_at	CADM1	6.20323	1.7272e-08
209617_s_at	CTNND2	6.19494	6.94021e-06
213912_at	TBC1D30	6.18156	1.69121e-07
204731_at	TGFBR3	6.18082	1.12268e-08
243547_at	ZNF263	6.17496	2.53902e-06
209031_at	CADM1	6.16787	1.09641e-08
229596_at	AMDHD1	6.15076	7.63216e-08
213258_at	TFPI	6.15046	3.17413e-08
239503_at	C10ORF114	6.14474	0.000936772
225806_at	AJUBA	6.12208	6.27571e-06
210037_s_at	NOS2	6.11726	1.90933e-06
1553764_a_at	AJUBA	6.11458	8.39427e-06
228108_at	PPM1L	6.11401	2.88722e-06
218309_at	CAMK2N1	6.10972	4.6933e-07
228885_at	MAMDC2	6.10538	6.6486e-07
208966_x_at	IFI16	6.0988	0.000681201
218113_at	TMEM2	6.0894	7.99177e-09
230664_at	---	6.08767	1.18556e-08
213992_at	COL4A6	6.07256	0.000186973
228981_at	TMEM169	6.05169	3.66894e-09
224823_at	MYLK	6.04978	8.28612e-08
213056_at	FRMD4B	6.04033	1.82525e-09
228905_at	---	6.03356	3.81162e-10
227049_at	ZADH2	6.03088	2.36676e-07
231945_at	FILIP1	6.01751	1.80684e-05
238441_at	PRKAA2	5.9947	8.46492e-08
223213_s_at	ZHX1	5.99448	1.80609e-07
230425_at	EPHB1	5.98551	1.0179e-05
226856_at	MUSTN1	5.96035	1.3658e-07
204359_at	FLRT2	5.93252	2.8926e-05
229084_at	CNTN4	5.93025	2.12189e-07
238620_at	---	5.92474	3.08878e-08
203424_s_at	IGFBP5	5.92014	0.00639897
1557430_at	---	5.9119	2.11201e-10
205814_at	GRM3	5.89579	7.63058e-09
229346_at	NES	5.87086	0.00147037
217574_at	CDH8	5.86371	1.11313e-08
201372_s_at	CUL3	5.85838	7.18127e-09
216268_s_at	JAG1	5.8163	9.15226e-07
206960_at	LPAR4	5.80285	4.87721e-07
1558678_s_at	MALAT1	5.79755	7.80648e-05
220269_at	ZBBX	5.79733	1.12815e-07
218559_s_at	MAFB	5.79168	0.000378885
204796_at	EML1	5.78329	1.23897e-08
209099_x_at	JAG1	5.77819	1.1899e-06
236123_at	WNT2B	5.77199	0.000159744
229271_x_at	COL11A1	5.77146	0.000108317
206332_s_at	IFI16	5.76733	0.000506388
37892_at	COL11A1	5.7608	0.00132058
209866_s_at	LPHN3	5.75987	1.1133e-09
206326_at	GRP	5.75969	1.04841e-06
230849_at	KCNA1	5.74006	1.70242e-05
222777_s_at	WHSC1	5.73242	1.39187e-06
217862_at	---	5.72478	1.85398e-08
202600_s_at	NRIP1	5.72005	2.30275e-07
229669_at	RP11-344E13.3	5.71867	2.7151e-06
235278_at	MACROD2	5.71042	1.05878e-07
203604_at	ZNF516	5.70762	6.87973e-05
1556257_at	RP11-33B1.1	5.70745	3.79781e-09
228017_s_at	NKAIN4	5.68911	2.07211e-08
233139_at	---	5.68614	6.35781e-07
233309_at	---	5.68597	1.13223e-07
235150_at	SESN3	5.68391	1.22621e-05
244133_at	USP49	5.66817	1.15056e-07
204400_at	EFS	5.65109	1.13561e-05
244802_at	---	5.63721	1.11121e-05
1562275_at	---	5.63423	1.6496e-06
1559270_at	ZFHX4	5.63199	2.89289e-06
229649_at	NRXN3	5.61316	1.39519e-07
232826_at	---	5.60299	1.82675e-07
213469_at	PGAP1	5.5986	1.79416e-09
232843_s_at	DOCK8	5.59822	4.72119e-05
231183_s_at	---	5.59811	2.1467e-05
235051_at	CCDC50	5.59245	2.63747e-07
243391_x_at	---	5.58692	2.49942e-06
1566557_at	BAIAP2-AS1	5.57777	5.64928e-06
225921_at	NIN	5.57692	9.7231e-10
243310_at	---	5.56648	2.08686e-06
227081_at	DNALI1	5.55174	1.23621e-07
239556_at	---	5.54021	3.53097e-05
243869_at	CCDC88C	5.54017	4.39684e-08
236202_at	---	5.52597	2.48977e-08
210729_at	NPY2R	5.50163	0.000126774
1558387_at	---	5.48465	3.94065e-07
241782_at	NEBL	5.4811	2.14675e-07
226931_at	TMTC1	5.47703	2.20173e-07
228999_at	CHD2	5.47025	3.05991e-08
231800_s_at	DMRT3	5.46713	1.10837e-08
232679_at	CTC-523E23.1	5.46108	7.04579e-08
239014_at	---	5.45356	1.80223e-05
209348_s_at	MAF	5.44393	0.000913741
208979_at	NCOA6	5.43996	1.48156e-06
211685_s_at	NCALD	5.42658	7.99852e-08
225496_s_at	SYTL2	5.40304	0.000583079
238787_at	DENND1B	5.38184	9.07748e-07
228032_s_at	DENND1B	5.37391	1.05479e-07
227351_at	C16ORF52	5.35893	4.85112e-08
201010_s_at	TXNIP	5.35753	0.00450713
227192_at	CTD-2574D22.6	5.35416	8.97087e-06
202743_at	PIK3R3	5.33748	1.22866e-09
237301_at	---	5.33016	5.56477e-07
205932_s_at	MSX1	5.32999	0.000208151
244534_at	---	5.31887	1.59721e-07
235079_at	ZNF704	5.31566	7.02656e-08
209676_at	TFPI	5.31026	1.79438e-07
228788_at	YPEL1	5.2934	0.000209466
235564_at	---	5.28787	4.46453e-08
225242_s_at	CCDC80	5.28416	2.46937e-07
212843_at	NCAM1	5.28358	3.99184e-09
226250_at	---	5.28042	4.33592e-07
226096_at	FNDC5	5.26597	3.39215e-09
242586_at	FSD1L	5.26363	7.00473e-09
230904_at	FSD1L	5.2559	9.47027e-06
1556696_s_at	RP11-65F13.2	5.24724	8.83465e-08
219696_at	DENND1B	5.24483	1.26965e-06
213241_at	PLXNC1	5.23592	3.40372e-07
235318_at	FBN1	5.23505	1.53204e-06
238076_at	GATAD2B	5.23182	8.69011e-08
226134_s_at	MSI2	5.22749	8.96179e-05
222871_at	KLHDC8A	5.22463	3.82073e-08
209395_at	CHI3L1	5.22441	3.21008e-06
241473_at	---	5.21627	1.80166e-05
220117_at	ZNF385D	5.21496	2.23853e-07
227624_at	TET2	5.212	3.78142e-07
230435_at	FAM228B	5.20568	1.37605e-06
209815_at	PTCH1	5.20565	5.68559e-06
235775_at	TMTC2	5.19339	2.41124e-05
1556695_a_at	RP11-65F13.2	5.18444	5.39539e-09
225240_s_at	MSI2	5.17982	0.000401487
240545_at	---	5.1793	1.14928e-06
213424_at	KIAA0895	5.17228	0.000159057
213139_at	SNAI2	5.16979	0.000410537
228245_s_at	RP11-551L14.1	5.15974	1.82151e-05
238810_at	RFX3	5.15845	3.39543e-07
1554638_at	ZFYVE16	5.15612	4.76002e-07
214723_x_at	ANKRD36BP2	5.15561	6.0365e-05
229090_at	---	5.14295	1.99686e-06
224370_s_at	CAPS2	5.13805	1.72243e-08
206208_at	CA4	5.138	3.7426e-07
242028_at	CTD-2192J16.17	5.13164	1.27743e-07
206343_s_at	NRG1	5.12913	3.2927e-05
243184_at	---	5.12559	7.60957e-06
213808_at	ADAM23	5.1158	3.83297e-08
200962_at	RPL31	5.11138	7.86123e-06
241044_x_at	---	5.10348	7.36575e-06
205830_at	CLGN	5.10007	6.20183e-07
241991_at	---	5.09194	6.5594e-07
238318_at	---	5.0753	2.766e-08
210664_s_at	TFPI	5.05821	7.83427e-08
226322_at	TMTC1	5.05537	1.00026e-06
236004_at	---	5.0512	2.72837e-08
213222_at	PLCB1	5.04867	6.97431e-06
236297_at	---	5.03849	3.08401e-07
235831_at	---	5.03674	8.60057e-08
212690_at	DDHD2	5.03102	1.54497e-07
238625_at	C1ORF168	5.02796	0.000648128
206893_at	SALL1	5.02455	0.00188233
220340_at	GREB1L	5.02083	1.60475e-06
1561690_at	---	5.01869	0.000202362
205795_at	NRXN3	5.01684	3.29307e-07
243941_at	---	5.00296	3.15584e-06
235635_at	ARHGAP5	5.00253	5.69858e-09
212062_at	ATP9A	5.0001	4.66267e-08
241469_at	HFM1	4.99967	7.85943e-06
203441_s_at	CDH2	4.99914	1.20872e-08
236215_at	---	4.99388	2.47281e-05
225283_at	ARRDC4	4.99289	0.000689427
232606_at	---	4.98791	1.9802e-05
228724_at	TTLL7	4.9871	9.8763e-07
203264_s_at	ARHGEF9	4.98211	9.56564e-09
228156_at	---	4.96856	1.75847e-05
226143_at	RAI1	4.95914	0.00014792
231262_at	---	4.95337	4.68373e-08
1561761_x_at	RP11-33B1.1	4.95237	0.000116587
202669_s_at	EFNB2	4.94989	2.05513e-05
206652_at	ZMYM5	4.94721	1.28172e-05
1556883_a_at	AL078621.3	4.94509	4.75348e-05
206404_at	FGF9	4.93436	1.36855e-05
1558922_at	---	4.93324	3.13166e-05
224184_s_at	BOC	4.93296	4.52864e-07
1553106_at	C5ORF24	4.93144	0.000968044
210601_at	CDH6	4.92643	4.54341e-07
223472_at	WHSC1	4.92319	3.26605e-09
236261_at	OSBPL6	4.9191	4.88102e-10
242828_at	FIGN	4.91518	3.59306e-10
217863_at	PIAS1	4.91448	1.00976e-07
235456_at	---	4.90529	1.26775e-08
201294_s_at	WSB1	4.90299	4.55303e-06
237305_at	---	4.89339	8.84405e-06
205933_at	SETBP1	4.88038	9.77259e-10
210033_s_at	SPAG6	4.87228	1.09034e-07
209867_s_at	LPHN3	4.87221	1.18198e-08
1558924_s_at	CLIP1	4.87128	0.000906246
219687_at	HHAT	4.86821	1.25293e-07
243484_x_at	NBPF20	4.8628	2.31398e-06
229014_at	RP11-65F13.2	4.86262	1.69437e-09
204320_at	COL11A1	4.85569	0.00204247
226625_at	TGFBR3	4.84973	9.36044e-09
229452_at	TMEM88	4.83904	1.18715e-06
242906_at	SESN3	4.83021	7.93876e-05
204076_at	ENTPD4	4.82546	2.22343e-09
202630_at	APPBP2	4.82505	9.81279e-08
220497_at	ZNF214	4.81754	3.2653e-08
226137_at	ZFHX3	4.80738	2.64103e-07
228375_at	IGSF11	4.78653	7.76374e-09
206458_s_at	WNT2B	4.78312	8.77406e-05
230040_at	ADAMTS18	4.77158	7.66104e-06
1559496_at	---	4.76692	7.99388e-07
242128_at	OTX2	4.76059	1.06103e-05
215143_at	---	4.75912	1.6882e-07
223214_s_at	ZHX1	4.74858	9.65308e-08
233400_at	---	4.74608	5.86408e-08
1558604_a_at	SSBP2	4.74298	4.60167e-07
238964_at	FIGN	4.74051	7.97655e-10
241780_at	---	4.73944	1.22577e-07
220663_at	IL1RAPL1	4.73806	3.06708e-07
1561895_at	---	4.72746	0.000598726
230022_at	CLEC18B	4.72491	2.29418e-05
241739_at	---	4.72462	1.0774e-07
242481_at	---	4.72447	3.70177e-09
214807_at	---	4.7224	2.19146e-07
229111_at	---	4.72178	1.77589e-08
227121_at	---	4.71853	5.92832e-08
213362_at	PTPRD	4.71818	1.57763e-06
202935_s_at	SOX9	4.71593	0.00186886
205699_at	MAP2K6	4.70981	0.000152337
239951_at	---	4.70504	8.76061e-08
226365_at	---	4.70364	4.8841e-07
229053_at	SYT17	4.70018	9.95137e-06
220254_at	LRP12	4.69556	6.6416e-05
214933_at	CACNA1A	4.69535	1.25309e-06
238956_at	EFNA2	4.69119	2.92727e-05
228569_at	PAPOLA	4.68718	0.000233436
203675_at	NUCB2	4.68711	1.36794e-06
209030_s_at	CADM1	4.6856	8.07747e-09
45288_at	ABHD6	4.678	1.70709e-05
241017_at	RPL31	4.67545	7.63909e-07
202986_at	ARNT2	4.67311	2.43443e-07
231235_at	NKTR	4.66932	2.50043e-05
211555_s_at	GUCY1B3	4.66334	1.68456e-06
204451_at	FZD1	4.66302	1.97999e-05
229351_at	---	4.66298	2.31511e-10
235183_at	---	4.66054	3.43048e-06
228214_at	SOX6	4.66032	1.34476e-06
1555719_a_at	C3ORF15	4.6558	4.28905e-06
1554636_at	AC004017.1	4.64932	1.81902e-06
227231_at	---	4.64803	9.08314e-07
223578_x_at	---	4.648	0.000100188
224770_s_at	NAV1	4.64782	1.80435e-07
235683_at	SESN3	4.64585	1.57244e-08
235308_at	ZBTB20	4.64511	2.02762e-07
244014_x_at	---	4.64413	1.37139e-06
204663_at	ME3	4.64349	9.84638e-08
212677_s_at	CEP68	4.64125	4.39639e-07
227554_at	MAGI2-AS3	4.63483	4.02432e-09
226122_at	PLEKHG1	4.63421	3.22377e-08
203140_at	BCL6	4.63245	9.15791e-05
221019_s_at	COLEC12	4.63138	0.00504363
232794_at	---	4.62746	1.43436e-07
242916_at	CNTRL	4.62188	1.47997e-06
232914_s_at	SYTL2	4.62095	0.00141362
229243_at	---	4.62025	8.1651e-09
230932_at	---	4.61706	8.85159e-09
229247_at	FBLN7	4.60758	2.65977e-08
222784_at	SMOC1	4.60499	5.97728e-09
219685_at	TMEM35	4.60354	2.59645e-08
203413_at	NELL2	4.60185	5.44083e-09
1561985_at	C14ORF39	4.59823	9.93948e-06
213413_at	STON1	4.59653	1.18638e-05
231735_s_at	---	4.59324	8.72284e-05
227572_at	USP30	4.58422	1.0179e-06
235919_at	CEP78	4.5703	1.78399e-08
201867_s_at	TBL1X	4.55819	0.000158913
204860_s_at	RP11-1319K7.1	4.55775	4.01996e-06
230624_at	SLC25A27	4.55283	6.14078e-08
205347_s_at	TMSB15A	4.54519	8.20065e-09
225339_at	SPAG9	4.5403	1.46755e-07
228562_at	ZBTB10	4.53714	5.21037e-05
220717_at	ADAMTS20	4.53544	1.08708e-06
238455_at	PLXDC2	4.5336	1.38524e-09
1554528_at	C3ORF15	4.53247	7.01145e-06
204918_s_at	MLLT3	4.52876	5.66735e-08
216247_at	RPS20	4.52588	5.25546e-06
222171_s_at	PKNOX2	4.51519	9.05939e-08
210602_s_at	CDH6	4.51482	2.41629e-06
232805_at	---	4.50898	0.000106562
223126_s_at	C1ORF21	4.50139	2.9964e-08
223552_at	LRRC4	4.50063	1.27019e-08
205029_s_at	FABP7	4.49517	1.7752e-06
231898_x_at	SOX2-OT	4.4941	3.51023e-05
230712_at	---	4.49403	3.07891e-05
229569_at	RP1-193H18.2	4.4885	2.78089e-09
205862_at	GREB1	4.48358	2.12213e-06
226425_at	CLIP4	4.48134	1.14229e-06
203881_s_at	DMD	4.47237	3.34776e-08
202265_at	BMI1	4.46887	9.21266e-10
203829_at	ELP4	4.46812	6.13846e-08
229327_s_at	---	4.46639	0.000254687
222863_at	ZBTB10	4.46288	6.92312e-06
207980_s_at	CITED2	4.46194	0.000405054
1556927_at	KCNK10	4.45934	8.31449e-08
228529_at	---	4.45426	8.7043e-09
201009_s_at	TXNIP	4.45001	0.00095589
1555579_s_at	PTPRM	4.4464	6.25538e-09
219381_at	C5ORF42	4.44115	3.50929e-07
206306_at	RYR3	4.44066	3.83919e-07
220987_s_at	NUAK2	4.43965	0.000659654
221139_s_at	CSAD	4.42861	1.6732e-07
212930_at	ATP2B1	4.42829	4.32605e-08
223468_s_at	RGMA	4.4259	1.64121e-08
1569315_s_at	RP13-507I23.1	4.42133	4.03364e-09
209568_s_at	RGL1	4.41403	5.54743e-06
1557953_at	ZKSCAN1	4.41269	9.41173e-05
229641_at	---	4.4114	3.90782e-10
227526_at	CDON	4.40875	5.23424e-07
220055_at	ZNF287	4.40295	4.11421e-08
209883_at	GLT25D2	4.40262	1.54753e-07
226183_at	GSK3B	4.40051	4.80963e-09
241801_at	PGAP1	4.39951	1.68891e-09
232305_at	HMGCLL1	4.39634	4.2986e-08
209871_s_at	APBA2	4.39602	2.73029e-08
230296_at	C16ORF52	4.39584	1.11143e-09
1564220_a_at	RP11-438N16.1	4.39111	1.36402e-07
215145_s_at	CNTNAP2	4.38149	7.28495e-06
222877_at	AC007362.1	4.38136	1.7016e-05
204463_s_at	EDNRA	4.381	0.0013011
228427_at	FBXO16	4.37142	3.76472e-07
235286_at	---	4.37137	2.06208e-05
1556488_s_at	C3ORF15	4.36908	6.19658e-06
220302_at	MAK	4.3655	3.34804e-08
1557667_at	---	4.3645	5.16617e-07
230815_at	RP11-213G2.3	4.36001	4.1501e-08
227746_at	ELAVL1	4.35988	4.84361e-07
235763_at	SLC44A5	4.35833	4.52031e-05
204917_s_at	MLLT3	4.35717	6.5385e-08
203889_at	SCG5	4.35706	4.92426e-05
240867_at	---	4.35407	0.000134993
229287_at	PCNX	4.35288	4.28791e-08
226865_at	---	4.35217	1.4996e-08
209281_s_at	ATP2B1	4.34823	3.61531e-07
63305_at	PKNOX2	4.34767	7.18562e-08
202555_s_at	MYLK	4.34346	1.49743e-07
1566558_x_at	BAIAP2-AS1	4.34033	1.41746e-05
201280_s_at	DAB2	4.3399	4.59532e-07
229244_at	---	4.33815	2.47579e-07
244156_at	---	4.335	4.78848e-05
244455_at	KCNT2	4.33185	3.01517e-07
242239_at	---	4.32376	1.41754e-07
227497_at	SOX6	4.32371	1.84552e-07
228194_s_at	---	4.32091	0.00011078
1558508_a_at	C1ORF53	4.31525	3.45815e-05
232061_at	SDK2	4.31055	5.12839e-07
239710_at	FIGN	4.30452	2.88326e-10
212979_s_at	FAM115A	4.30206	0.000158373
235146_at	TMCC3	4.30031	1.27775e-06
202283_at	SERPINF1	4.29799	4.28936e-06
226972_s_at	CCDC136	4.29468	2.49903e-10
226208_at	ZSWIM6	4.29004	3.87993e-08
214500_at	H2AFY	4.28989	1.32398e-05
223119_s_at	USP47	4.28547	3.06174e-08
207826_s_at	ID3	4.28312	0.00668037
225016_at	APCDD1	4.28074	0.000619296
219338_s_at	LRRC49	4.2781	6.09389e-08
237741_at	SLC25A36	4.27733	3.36626e-06
212991_at	FBXO9	4.26808	4.24322e-10
231130_at	FKBP7	4.26396	3.34946e-07
212820_at	DMXL2	4.26123	3.75034e-09
1563209_a_at	MACROD2	4.261	2.13461e-08
208886_at	H1F0	4.2582	0.000619584
226808_at	---	4.25736	2.41954e-08
229145_at	ANAPC16	4.25507	0.000259149
214769_at	CLCN4	4.25459	2.02353e-07
232125_at	---	4.25026	4.61834e-07
207173_x_at	CDH11	4.24953	0.000243077
240105_at	---	4.24763	7.46163e-06
214670_at	ZKSCAN1	4.24715	0.000544197
242899_at	SESN3	4.24651	4.90193e-06
231484_at	---	4.24428	1.96644e-05
241705_at	---	4.24351	5.05706e-07
220735_s_at	SENP7	4.2433	0.000124781
212594_at	MIR4680	4.23595	0.000134817
213058_at	TTC28	4.2307	1.43715e-08
1554250_s_at	---	4.22567	9.37096e-06
225656_at	EFHC1	4.22308	0.000277825
1554147_s_at	C3ORF15	4.21623	2.64356e-06
1564139_at	A2M-AS1	4.21308	9.45904e-09
239515_at	SPA17	4.2092	4.23352e-08
238029_s_at	SLC16A14	4.20871	0.000696445
1552347_at	CRYZL1	4.20824	1.19788e-08
225524_at	ANTXR2	4.20253	1.80925e-07
239295_at	SRSF12	4.20107	9.89314e-08
231111_at	---	4.1996	2.41811e-07
241434_at	RP11-767N6.7	4.19903	1.49193e-06
204547_at	RAB40B	4.19698	7.50784e-06
202663_at	WIPF1	4.19388	3.32366e-05
238472_at	FBXO9	4.1928	8.97417e-09
242358_at	RP11-877E17.2	4.19204	1.05428e-05
230715_at	ZNF518B	4.18955	6.86668e-08
202668_at	EFNB2	4.18949	4.0698e-05
235575_at	---	4.18835	1.46766e-05
203184_at	FBN2	4.18828	1.54274e-05
221272_s_at	C1ORF21	4.18715	6.30949e-08
224973_at	FAM46A	4.18493	2.37448e-07
219800_s_at	THNSL1	4.18047	4.35422e-07
231789_at	PCDHB15	4.17048	2.80729e-08
238785_at	---	4.17047	4.53126e-07
201324_at	EMP1	4.16802	0.000101599
215169_at	SLC35E2	4.16782	2.42942e-06
232369_at	---	4.15838	4.77794e-06
204396_s_at	GRK5	4.15505	5.21487e-06
228792_at	---	4.14825	9.89865e-07
233202_at	CNTNAP3B	4.1462	1.92609e-06
242562_at	DNAJC24	4.13796	8.27651e-05
202657_s_at	SERTAD2	4.13774	0.000260738
218793_s_at	SCML1	4.1356	2.68309e-08
219300_s_at	CNTNAP2	4.12832	2.82553e-06
212593_s_at	MIR4680	4.1267	5.25498e-05
1552327_at	ARMCX4	4.12264	1.61673e-07
1570388_a_at	AL078621.3	4.12228	3.85518e-06
235111_at	---	4.12205	7.71778e-08
235172_at	---	4.12103	3.21982e-06
1555318_at	---	4.12082	7.32152e-06
1558605_at	TTC5	4.12002	1.37878e-06
225627_s_at	CACHD1	4.11744	3.12496e-06
227900_at	CBLB	4.11292	4.80284e-10
201425_at	ALDH2	4.1121	1.1967e-05
243793_at	AHDC1	4.1113	8.3497e-05
227394_at	NCAM1	4.11056	6.19501e-08
226665_at	AHSA2	4.10667	0.00538598
223701_s_at	USP47	4.10523	0.000232608
236046_at	---	4.10466	0.000213556
236214_at	FAM71F1	4.10404	0.000204826
219522_at	FJX1	4.10172	0.00100247
1565595_at	---	4.09505	1.61153e-07
228894_at	NR6A1	4.0754	1.20483e-05
1554479_a_at	CARD8	4.07414	8.30537e-06
243387_at	---	4.06932	1.47545e-06
236016_at	RP5-1028K7.3	4.06649	2.14966e-05
201951_at	ALCAM	4.06486	6.66347e-06
240259_at	FLRT2	4.06368	1.0629e-06
206706_at	NTF3	4.05838	3.45987e-07
212792_at	AC018648.5	4.05121	1.11084e-06
240153_at	---	4.04674	2.26323e-07
1562590_at	PRTG	4.04231	0.000187038
236222_at	C3ORF15	4.04137	1.42839e-05
220576_at	PGAP1	4.03936	1.11427e-05
216997_x_at	TLE4	4.03639	0.000933522
208131_s_at	---	4.03436	0.00016263
204201_s_at	PTPN13	4.03265	1.79634e-08
214633_at	SOX3	4.0306	1.51965e-05
219372_at	IFT81	4.02973	1.65406e-08
235023_at	VPS13C	4.02805	0.00206298
1553192_at	ZNF441	4.02456	3.00157e-05
233536_at	ASXL3	4.02438	0.000364605
235347_at	LRCH3	4.02435	7.95387e-08
1557383_a_at	---	4.02307	4.91845e-07
238117_at	PPOX	4.02297	9.67501e-07
210447_at	GLUD2	4.0197	1.27975e-06
232989_s_at	CCDC136	4.0188	5.58412e-07
222778_s_at	WHSC1	4.01869	5.1939e-08
229817_at	ZNF608	4.01708	1.37045e-09
235556_at	CREBRF	4.01417	1.28847e-06
204464_s_at	EDNRA	4.00844	0.00143215
213197_at	ASTN1	4.00825	1.27078e-08
212157_at	SDC2	4.00174	2.57355e-09
239839_at	ZNF555	3.99627	1.25807e-05
211022_s_at	ATRX	3.99594	0.00847246
203440_at	CDH2	3.98543	4.45624e-06
228584_at	SGCB	3.98454	7.63156e-08
202731_at	MIR4680	3.98422	0.000355998
1561198_at	RP11-111M22.2	3.98412	2.3464e-07
212675_s_at	CEP68	3.98261	1.11968e-05
1565149_at	DYNC2H1	3.98246	4.65925e-05
201278_at	DAB2	3.98233	6.39437e-08
223577_x_at	---	3.98184	4.95156e-05
204743_at	TAGLN3	3.98133	1.01993e-06
242974_at	---	3.97866	7.51872e-05
225270_at	NEO1	3.97861	8.01224e-08
226909_at	ZNF518B	3.9754	1.25145e-07
220940_at	---	3.97154	5.15304e-06
1553247_a_at	CTD-2192J16.17	3.9705	1.87499e-06
202149_at	NEDD9	3.96967	7.4318e-05
65472_at	C2ORF68	3.96601	7.17745e-06
1557066_at	LUC7L	3.9648	1.56017e-06
225237_s_at	MSI2	3.96263	0.000568976
217897_at	FXYD6	3.96138	1.2733e-06
232238_at	ASPM	3.9605	0.00191452
229225_at	NRP2	3.96028	0.000671098
236520_at	---	3.9594	2.48932e-08
1563975_at	---	3.9515	9.73015e-05
228057_at	DDIT4L	3.95144	4.48691e-05
207183_at	GPR19	3.94519	2.45905e-07
216361_s_at	KAT6A	3.94485	8.69405e-05
232878_at	NR2F2-AS1	3.94467	5.99711e-07
204062_s_at	ULK2	3.93847	4.55559e-05
242352_at	NIPBL	3.93835	0.00269873
214745_at	PLCH1	3.93707	6.36693e-06
227191_at	ITFG1	3.93573	5.57098e-06
204037_at	LPAR1	3.93348	1.05902e-06
227710_s_at	TPT1-AS1	3.93232	1.96458e-06
1556338_at	---	3.93021	1.01285e-05
227259_at	CD47	3.92742	1.4165e-06
233899_x_at	ZBTB10	3.92522	0.00048128
235698_at	ZFP90	3.92464	9.3031e-07
205109_s_at	ARHGEF4	3.92366	4.15962e-07
210222_s_at	RTN1	3.92339	4.0407e-07
219301_s_at	CNTNAP2	3.92124	4.56704e-08
244065_at	RP11-203I2.1	3.91999	5.75671e-08
205257_s_at	AMPH	3.91828	3.94314e-08
228186_s_at	RSPO3	3.91232	0.00068489
236229_at	---	3.90901	3.30863e-06
202730_s_at	MIR4680	3.90522	4.96726e-05
227307_at	TSPAN18	3.89968	3.02143e-07
235031_at	---	3.89658	3.09315e-05
212855_at	DCUN1D4	3.89432	3.30204e-10
227930_at	EIF2C4	3.89206	1.54605e-07
226571_s_at	PTPRS	3.88946	1.44722e-07
239024_at	ZNF148	3.88734	1.40793e-06
208760_at	UBE2I	3.88527	3.594e-05
227347_x_at	HES4	3.8827	0.000148312
219012_s_at	C11ORF30	3.88193	4.74076e-08
210631_at	NF1	3.87591	2.7001e-07
1555363_s_at	---	3.86926	6.35129e-05
227368_at	---	3.86722	0.000219558
243244_at	CACNB4	3.86613	4.75287e-05
226303_at	PGM5	3.86559	7.12531e-06
228255_at	TMEM237	3.8639	3.29495e-09
229638_at	IRX3	3.85919	9.59673e-07
235970_at	LCORL	3.85833	7.48229e-08
231868_at	HOMEZ	3.84196	9.57891e-09
221683_s_at	CEP290	3.84123	1.14193e-05
226114_at	ZNF436	3.83612	5.51209e-08
235018_at	CSRNP3	3.83549	2.53106e-07
238466_at	---	3.83299	2.63701e-08
215768_at	---	3.83091	0.000212841
226847_at	FST	3.82694	0.000321213
228493_at	RP3-327A19.5	3.82573	9.8055e-05
220887_at	C14ORF162	3.82269	8.21691e-10
228718_at	---	3.81937	0.000707206
212486_s_at	FYN	3.81894	4.86648e-06
238902_at	---	3.81514	2.43342e-06
229315_at	---	3.81433	2.81466e-06
239300_at	PIK3C3	3.814	3.18345e-08
235729_at	ZNF514	3.81177	1.64299e-05
228816_at	ATP6AP1L	3.81144	1.37735e-06
223627_at	MEX3B	3.80715	2.59777e-06
241863_x_at	TTC14	3.805	1.07464e-06
1565436_s_at	MLL	3.80363	0.000411647
242847_at	C11ORF30	3.80233	2.72885e-07
1569940_at	---	3.80107	5.39717e-05
242208_at	---	3.79856	4.11697e-06
244159_at	RP11-384O8.1	3.79767	1.10447e-05
219383_at	PRR5L	3.79677	2.94498e-07
208325_s_at	AKAP13	3.79583	0.000298911
223122_s_at	SFRP2	3.79262	1.29209e-06
208215_x_at	DRD4	3.79257	5.28301e-06
235846_at	---	3.7849	2.20127e-07
244849_at	---	3.78322	5.28546e-05
228314_at	LRRC8C	3.78251	7.88916e-09
211081_s_at	MAP4K5	3.78059	0.0059715
217856_at	RBM8A	3.77925	0.000196082
202966_at	CAPN6	3.7622	0.000557105
227132_at	RP11-365O16.1	3.752	6.90577e-06
239291_at	---	3.74913	1.33679e-05
222520_s_at	IFT57	3.74775	1.25781e-06
204072_s_at	FRY	3.7469	1.49116e-05
239049_at	---	3.7469	6.12681e-06
202599_s_at	NRIP1	3.74653	2.05807e-08
228088_at	SESTD1	3.74579	1.79728e-07
214250_at	NUMA1	3.74015	3.25549e-06
212358_at	CLIP3	3.74006	1.72031e-07
1561361_at	ZNF660	3.73973	0.00104924
235050_at	SLC2A12	3.73884	5.77999e-06
205433_at	BCHE	3.72607	0.000650293
204920_at	CPS1	3.72361	5.24346e-10
238893_at	---	3.72317	0.000486512
239265_at	SLC35G1	3.72239	1.135e-07
230183_at	EXT1	3.72165	2.93247e-08
226885_at	RNF217	3.72012	1.8662e-08
241745_at	RP11-545I5.3	3.71925	5.43888e-08
233575_s_at	TLE4	3.71911	0.00050149
213271_s_at	DOPEY1	3.71755	5.5854e-07
242120_at	USP49	3.7175	7.32597e-08
209890_at	TSPAN5	3.71424	2.54088e-07
202936_s_at	SOX9	3.71191	0.000481619
243010_at	MSI2	3.70959	3.27421e-06
235944_at	HMCN1	3.7061	0.000123764
230187_s_at	RP11-457M11.5	3.70543	8.28787e-07
240592_at	LCORL	3.70525	4.6307e-07
236862_at	---	3.70244	7.26526e-05
212234_at	ASXL1	3.70086	7.76503e-10
221768_at	SFPQ	3.69946	6.42604e-09
207090_x_at	ZFP30	3.6992	1.96389e-07
221217_s_at	RBFOX1	3.69335	1.55259e-05
239280_at	---	3.68966	1.23569e-05
200816_s_at	PAFAH1B1	3.68389	4.08371e-10
220253_s_at	LRP12	3.67815	2.23289e-06
236795_at	---	3.67398	3.58856e-08
202656_s_at	SERTAD2	3.67383	9.85408e-05
241953_at	RP11-394A14.2	3.66893	4.78809e-05
1560099_at	RP11-344E13.3	3.66735	1.68944e-09
220384_at	NME8	3.66648	0.000403822
228302_x_at	CAMK2N1	3.66521	5.19115e-05
230892_at	---	3.66502	3.46822e-06
213392_at	IQCK	3.66491	0.000455885
228742_at	---	3.66437	8.45674e-05
230960_at	IGDCC3	3.66203	2.50503e-06
220436_at	RP11-292B8.1	3.65983	3.11898e-08
217838_s_at	EVL	3.6594	4.7727e-06
236916_at	STRAP	3.65667	1.04732e-05
215358_x_at	ZNF37BP	3.65417	2.60937e-06
220462_at	CSRNP3	3.64779	5.49555e-07
242024_at	---	3.64745	0.000650491
1563321_s_at	MLLT10	3.64577	0.000318797
205030_at	FABP7	3.64517	8.02935e-07
1561760_s_at	RP11-33B1.1	3.64235	6.12353e-06
217506_at	---	3.64226	1.0429e-06
227496_at	NR6A1	3.64175	8.54e-07
229163_at	---	3.64067	1.15696e-05
201843_s_at	EFEMP1	3.63978	4.53856e-06
227454_at	TAOK1	3.63703	9.60609e-05
236270_at	NFATC4	3.6342	3.59214e-09
236165_at	MSL3	3.63396	4.45612e-08
209589_s_at	EPHB2	3.63117	1.2354e-05
241774_at	---	3.62148	1.60205e-06
202254_at	SIPA1L1	3.61855	6.9478e-08
213110_s_at	COL4A5	3.61739	5.71163e-07
241962_at	---	3.61729	3.37293e-06
202177_at	GAS6	3.61721	7.28328e-07
201645_at	TNC	3.61154	0.000515956
230809_at	---	3.60868	8.14988e-08
229130_at	RP11-774O3.3	3.60724	7.73137e-06
208664_s_at	TTC3	3.60508	0.000328496
203638_s_at	FGFR2	3.59925	2.75768e-05
227709_at	TPT1-AS1	3.59537	1.87189e-07
243909_x_at	GUSBP4	3.5941	8.83113e-05
228479_at	SOAT1	3.59303	2.15348e-07
227533_at	RALGPS2	3.5903	9.47726e-07
236255_at	PLEKHG4B	3.58914	5.57924e-05
221766_s_at	FAM46A	3.5882	1.60082e-06
225755_at	KLHDC8B	3.58801	3.65979e-05
215483_at	AKAP9	3.58761	0.000412642
1553726_s_at	C6ORF170	3.58587	1.64362e-06
218983_at	C1RL	3.5849	0.00320363
235611_at	SREK1	3.58176	7.78568e-08
244655_at	---	3.58145	6.35509e-06
224463_s_at	C11ORF70	3.58048	7.78922e-05
203903_s_at	HEPH	3.5799	9.73589e-07
241699_at	---	3.57835	3.6288e-07
230785_at	---	3.57778	0.000340218
238803_at	HECTD2	3.57519	3.74936e-07
230369_at	GPR161	3.57265	4.30979e-05
244383_at	---	3.57226	2.67246e-06
221833_at	LONP2	3.56731	2.6761e-06
203896_s_at	PLCB4	3.56328	3.25085e-06
229956_at	---	3.56212	2.34071e-06
210694_s_at	---	3.56109	2.19385e-07
229679_at	C12ORF76	3.56009	0.00353112
226157_at	TFDP2	3.55915	1.06718e-07
244353_s_at	SLC2A12	3.55366	1.04501e-08
1556325_at	FILIP1	3.55255	5.69948e-05
203801_at	MRPS14	3.55211	3.80592e-06
226520_at	LCOR	3.54935	1.86916e-08
239761_at	GCNT1	3.54761	0.00166638
214177_s_at	PBXIP1	3.54676	5.74412e-06
1562194_at	---	3.54663	0.000184083
225303_at	KIRREL	3.54516	7.02661e-08
238115_at	DNAJC18	3.54432	4.49717e-08
201150_s_at	TIMP3	3.54259	4.77905e-05
202686_s_at	AXL	3.54046	2.09466e-07
205121_at	SGCB	3.53538	1.84625e-05
229927_at	LEMD1	3.53493	0.00043936
221878_at	C2ORF68	3.53316	3.67983e-05
226334_s_at	AHSA2	3.53177	1.38445e-06
203796_s_at	BCL7A	3.5316	9.08417e-06
210281_s_at	ZMYM2	3.53012	3.02294e-07
217564_s_at	CPS1	3.52958	1.07053e-08
204573_at	CROT	3.52816	6.9763e-09
230821_at	ZNF148	3.52767	5.37431e-07
232038_at	C6ORF170	3.52575	1.04621e-07
212551_at	CAP2	3.52464	3.91297e-08
242343_x_at	---	3.52318	1.10629e-05
231950_at	CTD-2173L22.4	3.52194	7.42065e-06
219871_at	RP11-617D20.1	3.51814	1.69639e-05
212256_at	GALNT10	3.51731	3.71165e-05
237803_x_at	---	3.51347	0.000130498
228819_at	TSPAN18	3.51333	4.23537e-07
219232_s_at	EGLN3	3.51279	2.99571e-06
205280_at	GLRB	3.51207	3.35589e-06
232021_at	GXYLT1	3.50787	0.000244832
232323_s_at	TTC17	3.50576	4.78948e-07
232297_at	---	3.50524	3.67919e-06
227892_at	PRKAA2	3.50509	2.91357e-07
227663_at	---	3.50146	4.18685e-05
230180_at	DDX17	3.49982	0.0054557
223588_at	THAP2	3.49894	0.000156748
229866_at	STK32A	3.4985	6.89314e-06
242766_at	ERLEC1P1	3.49328	4.86219e-05
230497_at	CELF5	3.48822	0.000141513
228465_at	---	3.48795	2.64149e-06
207012_at	MMP16	3.48522	0.000565625
235798_at	TMEM170B	3.48188	1.21149e-05
238536_at	RP11-88I18.2	3.48186	7.55662e-08
201811_x_at	SH3BP5	3.47748	1.92095e-06
238114_at	PCMTD1	3.47662	1.56507e-05
235685_at	---	3.47485	5.3522e-07
238688_at	---	3.47231	0.000227785
244116_at	---	3.47135	1.4964e-05
228573_at	ANTXR2	3.46993	3.72595e-08
227506_at	SLC16A9	3.46806	4.93421e-05
238081_at	WDFY3-AS2	3.46419	0.00064422
212554_at	CAP2	3.46143	1.02758e-09
239636_at	MCF2L	3.46045	1.24323e-06
203620_s_at	FCHSD2	3.45959	6.44864e-07
202082_s_at	SEC14L1	3.45881	1.35946e-05
202549_at	VAPB	3.45847	0.000192542
228709_at	---	3.457	8.32512e-06
242555_at	C16ORF87	3.45428	2.46249e-05
243649_at	---	3.45272	0.00611542
229705_at	PIK3C3	3.45231	4.92803e-07
230076_at	PITPNM3	3.4483	5.95746e-06
215058_at	DENND5B	3.44822	3.23825e-07
1554249_a_at	ZNF638	3.44525	0.00171083
227074_at	RP4-717I23.3	3.44316	8.10189e-08
212070_at	GPR56	3.44252	8.45667e-07
222420_s_at	UBE2H	3.44245	5.69267e-05
236563_at	RD3	3.43956	8.06468e-08
214985_at	EXT1	3.43492	1.28678e-06
235960_at	RP11-436A20.4	3.4323	8.84776e-06
216086_at	SV2C	3.43082	0.000135244
226715_at	FOXK1	3.42587	2.67565e-05
216218_s_at	PLCL2	3.42502	0.000396886
1558512_at	RP11-819C21.1	3.42359	9.27544e-08
225221_at	ZKSCAN1	3.42247	5.70547e-05
222807_at	C11ORF30	3.42077	3.74396e-09
228574_at	TMTC2	3.42041	1.52985e-05
231102_at	CROT	3.41676	1.06012e-06
228993_s_at	BBIP1	3.41503	3.37213e-06
230680_at	SLITRK4	3.41377	6.43149e-07
214577_at	MAP1B	3.41088	5.01778e-05
214121_x_at	PDLIM7	3.40996	2.59578e-07
204082_at	PBX3	3.40711	4.19366e-06
227230_s_at	KIAA1211	3.40511	0.000100628
228667_at	AGPAT4	3.40138	8.84841e-07
203902_at	HEPH	3.39953	7.82956e-07
34726_at	CACNB3	3.39923	9.41897e-06
236808_at	FGFR1OP2	3.3957	1.36866e-05
205430_at	BMP5	3.39201	0.000254055
223189_x_at	MLL5	3.39044	5.8803e-06
204948_s_at	FST	3.38925	0.000110523
232847_at	---	3.3878	0.00185076
232968_at	FANK1	3.38748	1.68121e-07
203329_at	PTPRM	3.38654	3.70669e-08
218994_s_at	STAG3L4	3.38636	5.49693e-06
1567101_at	---	3.38271	6.99617e-06
206891_at	ACTN3	3.37961	0.000541017
229831_at	CNTN3	3.37614	4.54503e-05
239644_at	---	3.37474	3.93284e-08
1554592_a_at	SLC1A6	3.37335	7.72674e-05
213657_s_at	RP11-617F23.1	3.37265	1.12051e-07
227173_s_at	BACH2	3.37207	8.0544e-06
1564039_at	---	3.36987	0.00851455
235473_at	---	3.3688	4.71433e-06
212708_at	MSL1	3.36604	4.17591e-05
229034_at	SOBP	3.36584	6.24411e-06
225886_at	DDX5	3.36369	8.35805e-07
210282_at	ZMYM2	3.36199	9.94963e-05
1563899_at	LCTL	3.36193	3.0119e-08
231979_at	---	3.36136	2.90503e-06
217594_at	ZCCHC11	3.36083	4.44078e-06
1558747_at	SMCHD1	3.3596	0.00141221
229312_s_at	GKAP1	3.3585	1.73652e-05
1554588_a_at	TTC30B	3.3556	0.000353683
233908_x_at	---	3.34776	8.12488e-06
223118_s_at	USP47	3.34738	1.03675e-06
208663_s_at	TTC3	3.34724	0.000115396
205794_s_at	NOVA1	3.34605	6.8452e-07
223041_at	CD99L2	3.34454	2.1899e-05
239742_at	TULP4	3.34395	7.49081e-06
227565_at	---	3.34379	1.10046e-06
225388_at	TSPAN5	3.3404	8.67525e-08
230045_at	CNTN2	3.33916	3.12068e-06
211219_s_at	LHX2	3.33485	0.00323711
203029_s_at	PTPRN2	3.33466	4.22576e-06
224875_at	C5ORF24	3.33455	7.17295e-07
232105_at	---	3.33375	0.0015499
225975_at	PCDH18	3.33078	1.03551e-08
243673_at	---	3.32798	0.000226988
241372_at	ZC3H6	3.32695	0.000863919
227979_at	RP11-658F2.8	3.32594	1.52854e-06
221088_s_at	PPP1R9A	3.32556	8.09965e-07
228817_at	ALG9	3.32253	3.9514e-07
242476_at	---	3.32125	0.00015389
204797_s_at	EML1	3.31956	2.45388e-07
235017_s_at	CSRNP3	3.31907	3.92878e-06
1558699_a_at	HERPUD2	3.31878	0.000779276
213267_at	DOPEY1	3.3163	1.94536e-06
226615_at	XPR1	3.31569	7.49999e-07
225380_at	PKDCC	3.31512	0.00286263
234105_at	---	3.31508	7.65158e-05
213194_at	ROBO1	3.31323	8.51294e-07
218376_s_at	MICAL1	3.31226	1.06776e-06
1552388_at	---	3.31008	2.47579e-07
209682_at	CBLB	3.30893	2.98333e-08
1569472_s_at	TTC3	3.30788	0.0034948
234192_s_at	GKAP1	3.30549	7.96839e-05
223422_s_at	ARHGAP24	3.30438	0.0012371
1569372_at	RP1-40E16.9	3.30366	2.77093e-05
214803_at	CDH6	3.30317	0.000234723
207172_s_at	CDH11	3.30316	3.19125e-06
243672_at	SALL3	3.30105	6.14707e-05
213273_at	ODZ4	3.29967	7.66156e-05
243836_at	UNC80	3.29951	1.83191e-07
213400_s_at	TBL1X	3.29907	4.16148e-05
242607_at	SNOU13	3.2989	6.62101e-07
204793_at	GPRASP1	3.2989	4.45103e-08
238681_at	GDPD1	3.29816	6.6783e-05
213922_at	TTBK2	3.29649	2.81466e-06
222806_s_at	C11ORF30	3.29297	8.11863e-09
222421_at	UBE2H	3.29221	6.90495e-06
225327_at	FAM214A	3.29219	1.84399e-05
206805_at	SEMA3A	3.28859	2.90958e-05
228630_at	ZNF84	3.2884	2.34302e-09
228365_at	CPNE8	3.287	1.54013e-05
236885_at	---	3.28593	0.000154463
232429_at	RP11-353B9.1	3.28332	6.19752e-06
229285_at	RNASEL	3.28281	4.6198e-05
205150_s_at	TRIL	3.2821	9.32753e-07
218471_s_at	CTD-3074O7.11	3.28156	6.51212e-06
243748_at	---	3.28054	4.70054e-08
1556414_at	LINC00515	3.28016	7.17085e-07
244605_at	---	3.27947	0.000168137
232773_at	---	3.27832	9.79269e-05
222830_at	GRHL1	3.27735	5.94356e-07
1562848_at	IST1	3.27703	1.54532e-05
201952_at	ALCAM	3.27486	3.15407e-06
219843_at	IPP	3.27423	1.81342e-05
209197_at	SYT11	3.27249	2.25229e-05
221886_at	---	3.27241	3.03821e-05
214016_s_at	SFPQ	3.27165	2.37458e-09
238098_at	---	3.27158	7.94469e-06
232269_x_at	METRN	3.27057	0.000177499
222963_s_at	IL1RAPL1	3.27008	5.65294e-06
228454_at	LCOR	3.26782	1.21545e-06
229879_at	---	3.2655	2.40503e-07
236962_at	---	3.26385	0.00194973
1554726_at	ZNF655	3.26311	0.00146424
242539_at	DIS3L2	3.26069	1.03493e-05
208797_s_at	GOLGA8B	3.25884	0.000335952
232023_at	TMEM67	3.25725	1.86501e-07
230570_at	EIF3H	3.25414	2.75014e-05
239046_at	---	3.24948	0.000782161
222286_at	SNAPC3	3.24835	3.26378e-05
219736_at	TRIM36	3.24609	2.57616e-09
229413_s_at	---	3.24567	0.00170221
201646_at	SCARB2	3.24386	0.000467135
204953_at	SNAP91	3.24166	1.77245e-06
239843_at	RIT1	3.24146	0.000465525
230285_at	SVIP	3.23931	1.09641e-08
217122_s_at	SLC35E2B	3.23913	8.96962e-07
208661_s_at	TTC3	3.23901	8.41406e-05
237096_at	---	3.23891	8.00008e-07
222797_at	DPYSL5	3.23872	1.34349e-07
235505_s_at	LRPAP1	3.23769	1.39757e-07
229234_at	ZC3H12B	3.23703	1.84688e-08
210962_s_at	AKAP9	3.23646	4.64226e-06
206238_s_at	YAF2	3.23515	4.18763e-07
232094_at	C15ORF29	3.23465	1.69534e-05
224443_at	LINC00467	3.2324	0.000104594
201449_at	TIA1	3.23001	3.02059e-09
238631_at	---	3.22927	4.5765e-05
226831_at	SLC25A46	3.22809	7.4852e-08
229141_at	WDR33	3.22785	4.62403e-05
222156_x_at	CCPG1	3.22754	4.04905e-06
221908_at	RNFT2	3.2262	4.05741e-07
213856_at	---	3.22519	7.90615e-05
224763_at	RPL37	3.21867	6.62218e-06
235355_at	CSRNP3	3.21718	2.42796e-05
228545_at	ZNF148	3.21568	4.2537e-07
230360_at	GLDN	3.21415	2.72191e-08
36499_at	CELSR2	3.21323	1.27108e-07
231911_at	ERMN	3.21296	0.000172728
226335_at	RPS6KA3	3.21061	2.83718e-06
244061_at	---	3.21043	0.000525651
226975_at	AMY2B	3.20993	1.33027e-06
207308_at	SLCO1A2	3.20741	6.09793e-07
242665_at	FMNL2	3.20721	0.00709925
1558626_at	---	3.20508	4.27082e-05
243562_at	KNG1	3.20505	3.04243e-05
222820_at	TNRC6C	3.20477	1.25544e-06
239240_at	---	3.20368	2.2355e-08
205406_s_at	SPA17	3.20365	6.49449e-07
230860_at	CEP19	3.20306	0.00021548
236723_at	HNRNPU	3.20244	5.44369e-05
239682_at	---	3.2015	1.11539e-05
201810_s_at	SH3BP5	3.20037	6.22768e-06
227875_at	KLHL13	3.19694	4.19267e-08
244419_at	FRZB	3.19664	0.000139345
232049_at	CTB-36H16.2	3.19538	6.07177e-06
239160_at	---	3.19466	2.36128e-05
217538_at	SGSM2	3.19415	3.85258e-06
231466_at	FAM71F1	3.19354	0.000101207
227041_at	SESTD1	3.19287	7.52776e-10
229078_s_at	KIAA1704	3.19244	1.80004e-07
206059_at	ZNF91	3.1916	0.00022458
219312_s_at	ZBTB10	3.19089	0.00526255
226325_at	ADSSL1	3.1893	0.000650285
220572_at	RP11-727A23.5	3.18575	6.21808e-05
212503_s_at	DIP2C	3.18488	4.65513e-06
229810_at	---	3.18458	3.43059e-06
218048_at	COMMD3	3.18439	8.92758e-05
221569_at	AHI1	3.18412	1.91993e-06
243692_at	---	3.18393	2.87092e-05
212158_at	SDC2	3.18389	5.16746e-05
228913_at	---	3.18275	7.85508e-09
219631_at	LRP12	3.1827	1.26886e-08
232242_at	RP11-204J18.3	3.17566	5.09267e-08
209403_at	TBC1D3	3.17409	7.64846e-08
238992_at	POLI	3.17261	8.94752e-06
205613_at	SYT17	3.16803	3.27562e-05
228551_at	DENND5B	3.16223	3.67101e-07
219635_at	ZNF606	3.16171	2.20499e-08
202259_s_at	N4BP2L2	3.15736	1.21707e-05
203988_s_at	FUT8	3.15472	0.00176752
1557073_s_at	TTBK2	3.15439	2.06556e-06
225163_at	FRMD4A	3.15436	8.39368e-06
239050_s_at	---	3.15358	1.27886e-06
243791_at	---	3.15264	1.05141e-06
229184_at	CCNT2	3.15165	3.04374e-08
226316_at	RBM26	3.15154	3.71983e-06
1570335_at	---	3.15086	0.000806434
218437_s_at	LZTFL1	3.14993	1.49514e-06
208662_s_at	TTC3	3.14837	6.32381e-05
239654_at	---	3.14803	0.00640948
215339_at	NKTR	3.14617	0.000445225
1556054_at	---	3.14344	1.84096e-05
202336_s_at	PAM	3.14248	1.30479e-07
218824_at	PNMAL1	3.14222	1.37333e-05
204063_s_at	ULK2	3.14218	8.978e-07
209848_s_at	PMEL	3.14148	1.43714e-05
232489_at	TRMT13	3.14133	1.26677e-06
227562_at	LAMTOR3	3.14106	1.40381e-05
214850_at	RP11-589F5.4	3.14046	1.00772e-07
213644_at	CEP112	3.1404	1.25203e-05
227494_at	NR6A1	3.14022	3.56106e-06
226429_at	KIAA1704	3.13987	1.22882e-07
222058_at	---	3.1384	0.00203287
228476_at	KIAA1407	3.13766	6.83929e-08
202073_at	OPTN	3.13692	2.18878e-05
41660_at	CELSR1	3.1369	5.72378e-05
221834_at	LONP2	3.13586	7.93561e-07
224755_at	TM9SF3	3.13583	2.28543e-08
205288_at	CDC14A	3.13464	2.79775e-05
37547_at	BBS9	3.13311	0.00140291
241060_x_at	---	3.13257	0.00411453
243260_x_at	---	3.13153	6.36801e-07
220301_at	CCDC102B	3.13	1.58175e-05
219670_at	BEND5	3.12912	8.34342e-05
219506_at	C1ORF54	3.12812	1.22889e-05
225912_at	TP53INP1	3.128	2.77966e-06
223190_s_at	MLL5	3.12761	4.80526e-06
222357_at	ZBTB20	3.12737	7.76182e-05
228149_at	C7ORF60	3.12595	3.44546e-05
230645_at	FRMD3	3.12576	1.99106e-06
231807_at	KIAA1217	3.12557	6.48657e-07
239486_at	---	3.12432	0.00142997
212976_at	LRRC8B	3.12397	2.96683e-07
214693_x_at	NBPF20	3.12327	0.000226755
213364_s_at	SNX1	3.12182	4.60136e-08
241652_x_at	LIN7A	3.11992	0.00019594
239252_at	COX7B	3.11966	8.69951e-05
213652_at	PCSK5	3.11752	8.23107e-07
225112_at	ABI2	3.11738	6.69518e-08
236254_at	VPS13B	3.11613	2.72783e-05
208345_s_at	POU3F1	3.11419	7.40598e-06
226112_at	SGCB	3.11399	2.63201e-08
242273_at	---	3.11332	0.000225562
222787_s_at	TMEM106B	3.11256	0.000320358
229266_at	SHISA6	3.11191	0.00956832
228812_at	---	3.11117	2.6466e-05
203724_s_at	RUFY3	3.10915	0.000348287
241858_at	FPGT	3.10911	1.81181e-05
212276_at	LPIN1	3.10898	2.91219e-07
236273_at	NBPF1	3.10897	1.15901e-07
220390_at	AGBL2	3.10794	5.01026e-06
206502_s_at	INSM1	3.10782	0.000470267
226954_at	UBE2R2	3.1078	1.17354e-05
236396_at	---	3.10654	3.7103e-06
209655_s_at	TMEM47	3.10596	7.9684e-06
225008_at	ASPH	3.10422	9.85943e-06
1554593_s_at	SLC1A6	3.10264	0.00039435
217593_at	---	3.1012	7.30862e-07
227860_at	CPXM1	3.10048	1.4701e-05
228494_at	PPP1R9A	3.10041	1.43199e-07
218748_s_at	EXOC5	3.09867	0.00102722
225956_at	CREBRF	3.09803	0.00118249
212875_s_at	C2CD2	3.09741	2.46091e-05
207236_at	ZNF345	3.09424	2.5196e-06
244407_at	---	3.09381	4.1338e-06
226875_at	DOCK11	3.09268	2.65407e-05
225957_at	CREBRF	3.09172	0.00236688
220946_s_at	SETD2	3.08943	0.00249942
242305_at	RP11-33B1.1	3.08886	5.81018e-06
221031_s_at	APOLD1	3.08797	1.71281e-05
223641_at	---	3.08633	1.13915e-05
1552627_a_at	ARHGAP5	3.08372	7.02995e-05
224822_at	DLC1	3.08179	0.0044904
212909_at	LYPD1	3.081	0.00118591
236196_at	---	3.08029	1.1581e-06
206953_s_at	LPHN2	3.07866	4.87056e-09
212451_at	SECISBP2L	3.07699	0.000622361
235782_at	---	3.07626	1.38504e-06
204688_at	SGCE	3.07622	1.59401e-10
224525_s_at	OLA1	3.07554	3.39803e-06
217864_s_at	PIAS1	3.07268	2.24728e-06
230220_at	UNC80	3.0726	1.97301e-06
211352_s_at	NCOA3	3.06959	8.13757e-09
1557267_s_at	---	3.06956	0.0058048
243817_at	---	3.0682	1.05334e-05
223614_at	MMP16	3.06747	8.24956e-08
229575_at	---	3.06601	3.46024e-08
226458_at	RP1-39G22.7	3.06599	0.000458427
232366_at	KIAA0232	3.06556	7.95428e-08
214094_at	FUBP1	3.06451	9.48373e-09
230764_at	---	3.06336	1.94526e-05
227961_at	CTSB	3.06317	0.000182331
229891_x_at	KIAA1704	3.06316	2.42528e-06
236219_at	SLC35G1	3.06247	4.95399e-06
222293_at	---	3.05719	0.000100313
1552628_a_at	HERPUD2	3.05681	0.000144997
201996_s_at	SPEN	3.05517	0.00196682
226546_at	RP11-620J15.3	3.05503	8.71385e-05
235747_at	RP11-9E13.2	3.05466	2.02264e-07
201147_s_at	TIMP3	3.05378	7.75953e-05
1564164_at	DENND1B	3.05337	0.00323931
219833_s_at	EFHC1	3.05278	8.20675e-08
219174_at	IFT74	3.05144	4.93327e-05
229201_at	---	3.0512	0.000132318
227101_at	ZNF800	3.05006	0.000266351
230773_at	ZNF385D	3.04835	4.36532e-06
231540_at	AC074286.1	3.04831	1.26334e-07
244163_at	SEMA3A	3.04814	1.04412e-05
1557852_at	---	3.04299	0.000109156
218851_s_at	WDR33	3.04276	0.00505251
243719_at	XXBAC-BPG116M5.15	3.04234	9.31525e-06
244401_at	LCA5	3.0422	5.096e-05
228720_at	SORCS2	3.04081	1.2169e-05
235803_at	---	3.03989	0.000837413
218487_at	ALAD	3.03933	0.000331061
215719_x_at	FAS	3.0388	0.000387375
222444_at	RP4-545K15.5	3.03877	4.18022e-07
223882_at	FAM172A	3.03713	0.00098998
225864_at	FAM84B	3.03695	5.59505e-05
225098_at	ABI2	3.03527	8.1415e-08
235123_at	---	3.03469	3.71149e-05
230198_at	---	3.03379	8.4143e-07
227982_at	SEPSECS	3.03313	5.16758e-08
212079_s_at	MLL	3.03231	0.000196401
238444_at	ZNF618	3.03191	8.83448e-06
212580_at	CAST	3.03117	9.13002e-06
1560023_x_at	---	3.03075	0.000344184
226420_at	MECOM	3.03057	7.37261e-05
219583_s_at	SPATA7	3.03028	1.11914e-05
227359_at	SNORA63	3.02896	7.64474e-08
227019_at	C1ORF226	3.02811	6.35489e-07
243540_at	---	3.02735	1.87114e-08
210778_s_at	MXD4	3.02733	4.36218e-06
227923_at	SHANK3	3.02732	6.65161e-06
226124_at	ZFP90	3.02628	7.14758e-08
236322_at	---	3.02468	2.19714e-05
207700_s_at	NCOA3	3.02369	1.78341e-08
224852_at	TTC17	3.02369	4.29433e-06
1557797_a_at	---	3.02237	0.000111479
229761_at	---	3.02091	1.66673e-05
221552_at	ABHD6	3.0202	1.34043e-05
234299_s_at	NIN	3.01801	7.22217e-06
229465_s_at	---	3.01786	4.96205e-06
1554178_a_at	FAM126B	3.01661	5.39277e-07
212899_at	CDK19	3.01632	2.3679e-06
237448_at	---	3.01606	2.33696e-06
230149_at	---	3.01382	5.65594e-06
230668_at	NKAIN4	3.01354	1.76958e-07
204823_at	NAV3	3.01195	0.000381078
229506_at	PPM1L	3.01139	3.63561e-06
227504_s_at	---	3.01074	1.49389e-06
1552782_at	SLC44A5	3.00913	3.63902e-07
229376_at	PROX1	3.00842	5.03476e-06
1558937_s_at	---	3.00787	0.0014065
236465_at	RNF175	3.00581	2.37267e-07
206070_s_at	EPHA3	3.00549	0.000679187
214930_at	SLITRK5	3.00425	2.63333e-05
239091_at	---	3.00089	4.89361e-05
226362_at	---	3.00066	3.75152e-05
213839_at	---	3.00007	1.41746e-05
217627_at	ZNF573	2.99963	9.2307e-07
235273_at	DYX1C1	2.99921	4.42295e-07
235762_at	TAS2R14	2.99827	4.40903e-07
207417_s_at	ZNF177	2.9977	3.65393e-07
211422_at	TRPM3	2.99753	0.000152034
202877_s_at	AL118508.1	2.9971	0.0052864
212650_at	EHBP1	2.9967	0.00204591
213309_at	PLCL2	2.99669	7.32067e-06
225629_s_at	ZBTB4	2.99436	0.000387314
227162_at	ZBTB26	2.99329	1.17623e-07
216059_at	PAX3	2.99317	1.5401e-05
1568803_at	---	2.9898	0.00510357
244662_at	MBD5	2.98725	5.05384e-08
204653_at	TFAP2A	2.98651	0.00354986
1557283_a_at	ZNF519	2.98402	1.2905e-06
240165_at	---	2.98363	2.66895e-05
236636_at	---	2.98106	0.000122715
220770_s_at	C5ORF54	2.98024	7.45254e-06
213482_at	DOCK3	2.97978	1.32822e-06
232293_at	LCORL	2.9782	0.00562909
239207_at	KDM5C	2.97687	2.37152e-06
204165_at	WASF1	2.97555	5.28651e-06
231927_at	ATF6	2.9742	2.05483e-05
202181_at	KIAA0247	2.97295	4.85753e-07
221973_at	AC159540.1	2.97272	0.000199284
223924_at	TTC25	2.97267	0.000221617
228184_at	DISP1	2.97218	5.68525e-06
238868_at	UACA	2.97123	3.62977e-06
226346_at	---	2.97107	0.000151734
208228_s_at	FGFR2	2.97099	0.000358593
1556043_a_at	TTN-AS1	2.96973	1.34119e-06
1554277_s_at	FANCM	2.9681	0.000636814
233819_s_at	LTN1	2.96761	0.0067576
221679_s_at	ABHD6	2.96694	0.000442192
231967_at	PHF20L1	2.96512	8.51182e-06
201299_s_at	MOB1A	2.96502	0.00267015
222508_s_at	ARGLU1	2.96452	0.00277321
225308_s_at	TANC1	2.96291	6.32154e-07
208070_s_at	REV3L	2.9567	1.19624e-06
202925_s_at	PLAGL2	2.95566	4.59138e-06
213351_s_at	TMCC1	2.95556	1.91154e-08
213135_at	TIAM1	2.95512	3.54971e-06
219469_at	DYNC2H1	2.95489	2.76939e-06
207808_s_at	PROS1	2.95465	0.00956358
211165_x_at	EPHB2	2.95377	2.08475e-07
220917_s_at	WDR19	2.95375	7.08437e-07
217890_s_at	PARVA	2.95148	3.07092e-06
229138_at	PARP11	2.94542	9.24457e-06
225509_at	---	2.94464	1.07869e-05
236386_at	---	2.94416	0.000214816
205514_at	ZNF415	2.94283	6.05924e-05
203608_at	ALDH5A1	2.94275	0.000172262
1557167_at	HCG11	2.9422	0.00065154
204516_at	ATXN7	2.9416	1.1949e-07
241262_at	---	2.94155	2.05272e-05
212586_at	CAST	2.94058	1.90655e-07
235344_at	PPM1A	2.94038	9.36417e-06
230148_at	AHSA2	2.93768	9.03182e-08
225505_s_at	PCED1A	2.93724	3.55731e-05
203789_s_at	SEMA3C	2.93722	0.00410774
219451_at	MSRB2	2.93523	1.35243e-06
205383_s_at	ZBTB20	2.93485	5.4248e-06
239799_at	---	2.9338	1.88957e-05
228722_at	PRMT2	2.93205	4.48314e-06
201579_at	FAT1	2.93086	1.01156e-06
229017_s_at	DSTYK	2.93043	4.4528e-06
233068_at	---	2.93007	7.24952e-07
212830_at	MEGF9	2.93004	1.33741e-06
227255_at	PDIK1L	2.93001	0.000156638
222626_at	RBM26	2.92895	0.00130827
213352_at	TMCC1	2.92776	9.05838e-07
240027_at	LIN7A	2.92762	0.000189008
237560_at	MRPS5	2.92645	1.13254e-05
227728_at	PPM1A	2.92598	3.93135e-07
238907_at	ZNF780A	2.92407	7.44797e-08
204075_s_at	CEP104	2.92402	0.000496404
242592_at	GPR137C	2.92365	1.58087e-06
216452_at	TRPM3	2.92342	8.22392e-05
213155_at	WSCD1	2.92233	0.000285801
212913_at	MSH5	2.92225	3.16738e-06
214151_s_at	CCPG1	2.9221	3.22299e-06
228686_at	CTC-228N24.3	2.9212	5.51501e-05
205198_s_at	ATP7A	2.91979	1.09808e-06
218017_s_at	HGSNAT	2.91847	7.2881e-07
203639_s_at	FGFR2	2.91742	0.00208612
222847_s_at	EGLN3	2.91692	5.44263e-05
1557293_at	AC069513.3	2.91691	0.000260963
1555112_a_at	C1ORF114	2.91688	7.0382e-06
1556964_s_at	---	2.91633	0.000133788
224983_at	SCARB2	2.91605	7.11886e-06
232793_at	---	2.91591	0.00792026
1558143_a_at	BCL2L11	2.91502	0.00551986
235697_at	---	2.91419	1.40087e-06
239992_at	---	2.91123	0.000983448
229603_at	BBS12	2.91078	1.03081e-06
202644_s_at	TNFAIP3	2.90983	0.00292033
236562_at	ZNF439	2.90925	0.000538
224030_s_at	---	2.90905	0.000306898
235470_at	NAA38	2.90817	2.30216e-05
241091_at	---	2.90795	7.98872e-05
225387_at	TSPAN5	2.90795	9.4433e-09
234194_at	---	2.90683	0.000306246
210762_s_at	DLC1	2.90681	0.00578794
212382_at	TCF4	2.90613	2.32279e-05
1569311_at	---	2.90539	5.23573e-06
221718_s_at	AKAP13	2.90488	8.49981e-05
204557_s_at	DZIP1	2.90417	2.85438e-05
217498_at	---	2.90399	2.01582e-06
224849_at	TTC17	2.9035	2.91715e-07
235230_at	---	2.90094	2.51867e-07
213243_at	VPS13B	2.89949	3.47864e-07
230999_at	---	2.89866	4.14185e-06
224835_at	RP11-1217F2.1	2.89838	3.08528e-08
228387_at	RP5-1057J7.6	2.89755	0.00336378
238711_s_at	ZNF148	2.89565	6.14707e-05
212980_at	---	2.89521	5.22064e-05
233530_at	RP11-314N13.3	2.89519	7.71241e-07
219834_at	ALS2CR8	2.89511	0.000498617
214043_at	PTPRD	2.8951	1.39882e-06
242900_at	---	2.89469	1.35225e-06
242794_at	---	2.89415	0.000675683
243226_at	---	2.89385	0.000210844
240859_at	ZFYVE16	2.89331	1.15479e-05
219747_at	NDNF	2.89014	3.62894e-06
218312_s_at	ZSCAN18	2.8899	0.000317479
232911_at	ZFP14	2.88945	8.63739e-07
230963_at	EMX2OS	2.88922	1.14393e-06
229586_at	CHD9	2.88841	4.25147e-05
212209_at	MED13L	2.8875	1.12897e-06
222273_at	PAPOLG	2.88711	2.09619e-06
229331_at	SPATA18	2.88598	9.45198e-07
210880_s_at	EFS	2.88469	1.79853e-06
226252_at	---	2.88427	8.75089e-07
1557176_a_at	C14ORF37	2.88354	6.78038e-05
202007_at	NID1	2.88353	8.95133e-05
238021_s_at	CRNDE	2.88264	2.28879e-05
227112_at	TMCC1	2.88211	5.4131e-06
1554769_at	ZNF785	2.88169	9.62689e-07
211651_s_at	LAMB1	2.8804	0.00212318
244646_at	---	2.87969	1.39365e-05
228613_at	RAB11FIP3	2.87942	1.73331e-05
202565_s_at	SVIL	2.87867	3.34575e-06
231424_at	SLC5A12	2.87755	1.26125e-05
1552774_a_at	SLC25A27	2.87442	1.03944e-05
242396_at	---	2.87226	3.14391e-06
242007_at	---	2.87198	2.40708e-08
211502_s_at	CDK14	2.87116	0.000945744
235876_at	---	2.87068	7.95428e-08
234977_at	ZADH2	2.86998	0.000208078
228448_at	MAP6	2.86795	4.36566e-06
1558250_s_at	RP11-350F4.2	2.86788	9.38213e-07
218829_s_at	CHD7	2.86743	4.76563e-05
228131_at	ERCC1	2.86621	4.20355e-05
214012_at	ERAP1	2.86401	8.41757e-07
244043_at	TFDP2	2.86361	6.90934e-06
207195_at	CNTN6	2.8629	0.000116576
211000_s_at	IL6ST	2.86288	0.00139975
201446_s_at	TIA1	2.86281	1.02347e-05
1570507_at	SCAF11	2.86256	0.00235737
209561_at	THBS3	2.86171	1.30108e-07
203651_at	ZFYVE16	2.86169	7.63615e-07
212308_at	CLASP2	2.8615	0.000223147
214409_at	RFPL3-AS1	2.86029	8.2241e-06
225923_at	VAPB	2.86	3.60351e-07
212274_at	LPIN1	2.85917	1.47879e-07
210572_at	PCDHA2	2.85585	3.76796e-08
243959_at	---	2.85397	1.07054e-07
1564190_x_at	ZNF519	2.85244	1.17297e-06
1553158_at	CEP19	2.85239	2.1475e-05
201737_s_at	MARCH6	2.85157	1.86343e-07
230020_at	---	2.85068	1.27044e-06
221697_at	MAP1LC3C	2.85062	0.000613194
214620_x_at	PAM	2.8504	4.11776e-08
226590_at	ZNF618	2.84987	4.33942e-06
225078_at	EMP2	2.84976	8.29782e-05
239432_at	RP11-349A22.5	2.8497	0.000121882
212206_s_at	H2AFV	2.84848	3.48047e-07
231862_at	CBX5	2.8483	0.000802328
230418_s_at	GALNTL1	2.84784	6.7251e-05
205672_at	XPA	2.84684	1.3335e-05
223345_at	HDAC8	2.84655	1.33535e-05
211006_s_at	KCNB1	2.84558	7.67406e-05
204780_s_at	FAS	2.84534	0.00499723
236796_at	---	2.8447	0.000147579
213248_at	---	2.84275	5.06705e-08
227512_at	---	2.84223	0.000129135
203278_s_at	PHF21A	2.84212	8.77518e-06
236831_at	CCDC50	2.84211	0.000319587
236018_at	ADAL	2.84169	1.22025e-07
213761_at	MDM1	2.84093	2.23082e-06
204202_at	IQCE	2.83994	8.03988e-07
212179_at	PNISR	2.83844	9.35215e-07
228791_at	---	2.83793	1.20971e-05
229969_at	SEC63	2.83644	7.78117e-07
226800_at	EFCAB7	2.8353	2.5247e-05
228018_at	NKAIN4	2.83461	7.7215e-07
216870_x_at	DLEU2L	2.83382	8.65533e-07
235616_at	TSHZ2	2.83345	1.26428e-05
202561_at	TNKS	2.83114	3.90844e-07
224593_at	ZNF664	2.83093	3.89916e-08
244045_at	---	2.82968	5.82226e-06
225490_at	ARID2	2.82892	0.000138957
244092_at	ZRANB3	2.82879	1.57305e-06
212616_at	CHD9	2.82867	6.29209e-06
226675_s_at	MALAT1	2.82693	0.00115328
1553411_s_at	SALL3	2.82677	0.00211344
236379_at	---	2.82623	0.00237402
205787_x_at	ZC3H11A	2.82609	0.00437225
238768_at	C2ORF68	2.82322	0.000129681
214239_x_at	PCGF2	2.82231	0.00016451
236231_at	ZNF271	2.82167	3.62503e-05
231866_at	LNPEP	2.82093	6.0877e-07
219205_at	SRR	2.8196	3.11946e-09
226999_at	RNPC3	2.81836	0.000610165
232095_at	---	2.81804	5.47277e-05
202616_s_at	MECP2	2.81735	1.21761e-06
201842_s_at	EFEMP1	2.81605	0.000126371
235634_at	PURG	2.81511	3.44433e-05
239886_at	---	2.81467	0.0016381
201105_at	LGALS1	2.81453	0.00837164
1552680_a_at	CASC5	2.8141	0.00140976
1570039_at	TMSB15B	2.81283	8.00044e-06
201448_at	TIA1	2.8124	1.77837e-08
238919_at	---	2.81155	0.00802348
223698_at	SLC25A36	2.81027	0.000376517
214909_s_at	DDAH2	2.80953	0.0026082
233365_at	---	2.80866	0.000774062
217904_s_at	BACE1	2.8084	0.000203457
225178_at	TTC14	2.80777	4.13951e-07
202609_at	EPS8	2.807	7.29094e-07
242470_at	EID2B	2.80655	3.24727e-06
239545_at	---	2.80601	2.21988e-05
226547_at	KAT6A	2.80472	1.90856e-05
210721_s_at	PAK7	2.80331	1.0419e-05
1556551_s_at	SLC39A6	2.8031	0.00139383
241804_at	---	2.80193	1.86408e-06
206731_at	CNKSR2	2.80164	1.61134e-06
212208_at	MED13L	2.80113	1.56042e-07
209996_x_at	PCM1	2.80077	0.00258072
214266_s_at	PDLIM7	2.79814	2.37713e-06
226533_at	HINT3	2.79542	0.0050855
212798_s_at	ANKMY2	2.79442	3.8385e-06
230454_at	ICA1L	2.79433	0.000371289
232600_at	---	2.79428	4.49894e-06
243464_at	---	2.79378	9.37942e-05
219477_s_at	THSD1	2.79191	7.61446e-08
244047_at	---	2.79109	7.23374e-05
223796_at	RP11-203I2.1	2.78952	3.16274e-06
209153_s_at	TCF3	2.78881	1.40258e-05
239178_at	FGF9	2.78766	0.00115451
229794_at	CTC-454I21.3	2.78712	7.2453e-06
227227_at	---	2.78698	3.09676e-07
228643_at	RP11-113K21.5	2.78669	0.00183352
1553974_at	C22ORF39	2.7859	0.000447583
229480_at	MAGI2-AS3	2.78572	1.00805e-05
212177_at	PNISR	2.78449	5.09244e-06
209740_s_at	PNPLA4	2.78353	3.54291e-07
230927_at	---	2.78298	3.66727e-06
212170_at	RBM12	2.7829	1.38906e-06
1562342_at	---	2.7818	0.00379527
213591_at	ALDH7A1	2.78159	3.28224e-07
238949_at	RNF145	2.78071	0.00460718
226868_at	GXYLT1	2.77987	2.84585e-08
214790_at	SENP6	2.77971	0.00646911
209894_at	LEPR	2.77923	0.00188698
236750_at	---	2.77845	0.000718967
212897_at	CDK19	2.77508	4.67511e-08
210867_at	CNOT4	2.77482	1.26508e-05
234074_at	---	2.77467	0.00218314
209793_at	GRIA1	2.77407	0.000177385
236500_at	---	2.77366	1.91202e-06
230744_at	FSTL1	2.77252	6.03503e-06
226104_at	RNF170	2.77237	0.000126855
225405_at	HNRNPUL2	2.77232	0.000449362
218139_s_at	AP5M1	2.77216	8.75991e-07
235159_at	---	2.77215	1.84554e-05
243414_at	---	2.77185	0.000195129
222696_at	CTD-2535L24.2	2.76916	0.00118427
229083_at	HNRNPA0	2.76796	1.62705e-05
210198_s_at	PLP1	2.76776	0.000476688
226577_at	PSEN1	2.76739	7.65965e-09
1555974_a_at	---	2.76623	0.000668159
232086_at	PIK3C3	2.76566	3.16472e-06
214202_at	CTC-428G20.3	2.76535	2.21588e-06
223842_s_at	SCARA3	2.76469	1.845e-05
221511_x_at	CCPG1	2.76385	6.89804e-06
235274_at	---	2.76289	4.07907e-06
209035_at	MDK	2.76287	0.0097792
242086_at	SPATA6	2.75894	3.2009e-08
217585_at	NEBL	2.75893	2.56781e-05
208958_at	ERP44	2.75889	5.03702e-05
218259_at	MKL2	2.75742	1.50483e-08
236513_at	---	2.75563	0.00282165
205151_s_at	TRIL	2.75514	7.13924e-07
203762_s_at	DYNC2LI1	2.75453	7.36899e-05
231867_at	ODZ2	2.75353	8.87187e-05
244454_at	---	2.75306	0.00105023
203758_at	CTSO	2.75287	1.90729e-06
1555913_at	GON4L	2.75257	0.000106456
225937_at	CUX1	2.75193	0.00165356
223111_x_at	ARID4B	2.75148	5.4093e-05
202118_s_at	CPNE3	2.74839	0.000329034
213956_at	CEP350	2.74796	0.00290449
214093_s_at	FUBP1	2.74781	5.5628e-08
212958_x_at	PAM	2.74555	6.05281e-08
224801_at	NDFIP2	2.7441	5.32097e-08
226934_at	CPSF6	2.74343	7.31125e-08
1559455_at	---	2.74258	3.61093e-05
224642_at	FYTTD1	2.74199	0.000728761
241393_at	RP11-767N6.7	2.74179	0.00144026
237116_at	---	2.74113	0.000412864
206557_at	ZNF702P	2.74086	4.53686e-07
244321_at	PGAP1	2.73916	2.54377e-05
238459_x_at	SPATA6	2.73907	5.98188e-06
53991_at	DENND2A	2.73838	3.279e-07
226234_at	GDF11	2.73829	9.9049e-05
235315_at	TSC22D1	2.73779	8.23663e-07
243708_at	TMEM132E	2.73763	2.90928e-06
238456_at	---	2.73747	2.49281e-06
241363_at	EXD3	2.73574	5.13291e-05
223366_at	ZNF704	2.73543	1.57519e-05
1557118_a_at	---	2.73541	0.000151096
232584_at	---	2.7354	0.000231983
221590_s_at	ALDH6A1	2.73451	0.00595116
212785_s_at	LARP7	2.73195	7.09443e-05
223985_at	FSD1L	2.7312	2.4775e-05
1560525_at	---	2.73088	0.00163878
225341_at	MTERFD3	2.72831	5.23481e-06
214663_at	DSTYK	2.72757	6.92099e-05
242292_at	---	2.72689	0.000108417
214415_at	PLGLB1	2.72584	0.000236938
210292_s_at	PCDH11Y	2.72503	0.00988958
232481_s_at	SLITRK6	2.72444	0.00140209
227293_at	---	2.72235	3.87731e-06
203853_s_at	GAB2	2.72111	7.14055e-06
224397_s_at	TMTC1	2.72107	0.000130765
211386_at	---	2.71871	0.00269084
237591_at	LINC00173	2.71803	8.53891e-05
229272_at	FNBP4	2.71726	0.00070852
214046_at	---	2.71709	2.90652e-05
213328_at	NEK1	2.7159	5.62131e-06
220999_s_at	CYFIP2	2.71472	1.32526e-05
1553193_at	ZNF441	2.71354	4.78333e-05
234985_at	LDLRAD3	2.71313	9.51581e-06
217853_at	TNS3	2.71307	5.03289e-05
205028_at	TRO	2.71231	9.8321e-06
203763_at	DYNC2LI1	2.71195	2.28466e-05
210645_s_at	TTC3	2.71034	1.13791e-05
221645_s_at	ZNF83	2.71027	0.00019278
209741_x_at	SCAPER	2.70966	0.000275697
241500_at	CDH8	2.70922	1.39046e-05
206006_s_at	KIAA1009	2.70899	6.52329e-06
218362_s_at	DIS3	2.70831	4.12242e-06
219051_x_at	METRN	2.70773	3.14568e-05
224793_s_at	TGFBR1	2.70726	8.14875e-07
208933_s_at	LGALS8	2.70705	0.000777911
203080_s_at	BAZ2B	2.70611	1.14317e-06
212851_at	DCUN1D4	2.70595	1.7141e-05
215043_s_at	GUSBP3	2.70564	2.70005e-07
226941_at	ATF6	2.70283	1.67822e-06
205123_s_at	MSANTD3-TMEFF1	2.70255	0.000563488
217865_at	RNF130	2.70186	1.90438e-07
225238_at	MSI2	2.70123	0.000373244
1552287_s_at	AFG3L1P	2.70071	1.26934e-05
202459_s_at	LPIN2	2.70027	0.000403026
226592_at	ZNF618	2.69996	6.22309e-06
1556160_a_at	---	2.69974	3.71397e-05
224964_s_at	GNG2	2.69873	7.71047e-06
212205_at	H2AFV	2.69814	1.44511e-07
36553_at	ASMTL	2.69673	0.000913144
227468_at	CPT1C	2.69623	1.87536e-05
1556180_at	CTC-205M6.2	2.6953	6.26182e-07
219778_at	ZFPM2	2.69497	5.22634e-05
225435_at	SSR1	2.69475	8.38401e-05
1562497_at	---	2.6947	3.84324e-06
212609_s_at	AKT3	2.69446	4.13107e-07
204950_at	CARD8	2.69389	8.59159e-07
225368_at	HIPK2	2.69342	0.000156011
227550_at	GFRA1	2.69324	1.21383e-05
243496_at	RAB18	2.69241	0.00458564
225355_at	NEURL1B	2.69236	0.000145815
209061_at	NCOA3	2.6921	4.4519e-08
213721_at	SOX2	2.69115	0.00116043
226693_at	AC069513.3	2.69095	1.06547e-06
212854_x_at	NBPF20	2.69063	1.57387e-09
235309_at	RPS15A	2.68943	7.63592e-06
237716_at	---	2.68832	0.00124908
201649_at	UBE2L6	2.68773	6.76479e-06
226770_at	MAGI3	2.68672	5.27358e-05
226100_at	MLL5	2.68663	3.59975e-06
227048_at	LAMA1	2.68589	1.20253e-05
226971_at	---	2.68551	7.81587e-07
223494_at	MGEA5	2.68431	4.83818e-05
241417_at	KLF8	2.68287	1.16672e-06
240561_at	RP5-842K24.2	2.6822	1.44647e-07
220173_at	C14ORF45	2.68207	8.13061e-06
219302_s_at	CNTNAP2	2.68143	0.000235149
202967_at	GSTA4	2.68024	3.80349e-06
202460_s_at	LPIN2	2.68022	2.77846e-05
240713_s_at	---	2.68005	1.4513e-05
213938_at	ERC2	2.6796	5.23017e-05
226552_at	IER5L	2.67945	1.49764e-06
240423_at	AC004540.5	2.67875	0.00039368
230351_at	---	2.67874	0.00022177
212377_s_at	NOTCH2	2.67833	1.48062e-06
213266_at	---	2.67737	3.39281e-08
235684_s_at	SESN3	2.67699	2.77674e-05
228282_at	MFSD8	2.67656	3.40258e-08
202443_x_at	NOTCH2	2.67656	2.37838e-06
235151_at	RP11-283I3.6	2.67641	2.49373e-06
223182_s_at	AGPAT3	2.67514	0.000192513
1558754_at	ZNF763	2.67465	8.68197e-05
212124_at	ZMIZ1	2.67412	0.000370119
205533_s_at	CDH6	2.67336	0.00222371
214393_at	RND2	2.67296	2.17755e-06
205560_at	PCSK5	2.67276	1.50129e-06
227568_at	HECTD2	2.67129	1.65426e-05
243463_s_at	RIT1	2.67056	3.9278e-06
235620_x_at	ZMYM5	2.66903	3.98471e-06
1565620_at	---	2.66881	0.00771936
225346_at	MTERFD3	2.66878	1.81655e-06
1554161_at	SLC25A27	2.66875	3.28117e-06
228983_at	CTD-3195I5.5	2.66846	1.54927e-06
233070_at	ZNF197	2.66827	9.34135e-05
1554740_a_at	RP11-767N6.7	2.66801	8.06895e-06
219234_x_at	SCRN3	2.66741	0.00195875
223374_s_at	B3GALNT1	2.66681	6.01183e-06
1557813_at	---	2.66679	0.00211595
1553148_a_at	SNX13	2.66671	0.000103238
222237_s_at	ZFP112	2.66527	2.86881e-06
222918_at	RAB9B	2.66512	2.63982e-06
225917_at	---	2.6649	5.90232e-08
234929_s_at	SPATA7	2.66231	6.2391e-07
226176_s_at	USP42	2.662	0.00128718
202321_at	GGPS1	2.66194	2.93325e-06
243630_at	NDUFB1	2.66123	0.000184668
1559861_at	RP11-342C23.4	2.66093	5.72086e-08
217826_s_at	UBE2J1	2.66079	8.2438e-05
203570_at	LOXL1	2.66076	0.00738253
238043_at	ARID1B	2.66016	3.86228e-06
235376_at	---	2.65992	0.000416329
204301_at	KBTBD11	2.65935	0.00041833
236882_at	---	2.65895	1.37721e-06
233985_x_at	PPP1R9A	2.65882	2.0766e-06
1558369_at	MPHOSPH9	2.65872	1.7899e-07
1569385_s_at	TET2	2.65865	7.25736e-05
209285_s_at	FAM208A	2.6585	6.6695e-06
203037_s_at	MTSS1	2.65741	0.00639929
210017_at	MALT1	2.6571	3.17949e-06
222128_at	RP11-499P20.2	2.65655	4.96349e-05
215057_at	---	2.65629	4.07103e-05
218102_at	DERA	2.65512	3.33973e-05
221858_at	TBC1D12	2.65486	9.14817e-08
226973_at	VSTM2L	2.65359	5.3893e-06
213430_at	RUFY3	2.65295	0.00130727
224567_x_at	MALAT1	2.65214	0.000484112
226844_at	MOB3B	2.65185	5.06814e-08
208359_s_at	KCNJ4	2.65157	6.15689e-06
213852_at	RBM8A	2.64958	5.71797e-05
228863_at	PCDH17	2.64942	0.000258498
227926_s_at	NBPF8	2.6482	3.09168e-05
231252_at	---	2.64784	7.04787e-05
227548_at	ORMDL1	2.64711	7.37203e-05
238492_at	---	2.64704	1.12553e-06
238022_at	CRNDE	2.64635	0.000400043
223523_at	TMEM108	2.64558	0.00052347
232998_at	---	2.64486	9.16301e-05
228847_at	EXOC3	2.6446	5.90975e-05
210138_at	RGS20	2.64434	0.000113558
225897_at	MARCKS	2.6436	0.000498214
227564_at	HGSNAT	2.64314	1.2378e-05
222668_at	KCTD15	2.64259	0.00180426
222747_s_at	SCML1	2.64188	2.35786e-07
236253_at	---	2.64163	2.2209e-05
222605_at	RCOR3	2.64066	5.37692e-07
228418_at	EXOC5	2.63957	1.85567e-07
212441_at	KIAA0232	2.63866	9.0839e-08
232632_at	---	2.6384	0.000269103
203895_at	PLCB4	2.63745	1.45525e-06
219313_at	GRAMD1C	2.63396	0.00234324
227505_at	---	2.63382	1.65604e-06
233632_s_at	XRN1	2.63333	3.4541e-06
232636_at	SLITRK4	2.63223	2.23506e-05
216399_s_at	SCAPER	2.63211	0.000262998
204029_at	CELSR2	2.63109	2.91837e-06
219523_s_at	ODZ3	2.63038	4.16051e-05
226326_at	PCGF5	2.62976	3.6883e-05
238781_at	SREK1	2.62917	2.89355e-07
219204_s_at	SRR	2.62903	0.000103175
212611_at	DTX4	2.62879	1.08613e-05
225790_at	MSRB3	2.62837	9.62335e-05
1560814_a_at	C15ORF57	2.62829	4.40501e-05
222447_at	METTL9	2.62777	3.6369e-05
1555450_a_at	NAA16	2.62667	0.00374338
222455_s_at	PARVA	2.62657	3.17564e-05
226001_at	KLHL5	2.62566	5.38394e-08
226965_at	FAM116A	2.62371	2.32608e-05
235840_at	---	2.6233	1.56532e-07
229983_at	TIGD2	2.62324	3.38325e-09
230889_at	RP11-849I19.1	2.62268	0.0037057
231504_at	CCDC148	2.62229	5.87849e-06
243333_at	---	2.62214	0.000696482
213380_x_at	MST1P9	2.62166	0.000121933
233559_s_at	WDFY1	2.62149	0.000982759
228603_at	ACTR3	2.62023	2.41781e-07
225108_at	AGPS	2.61934	1.17702e-07
234587_at	---	2.61555	0.000147083
1557137_at	TMEM17	2.61415	0.000177222
233540_s_at	CDK5RAP2	2.61397	1.20066e-06
229848_at	ZNF10	2.61279	2.75129e-06
204861_s_at	RP11-1319K7.1	2.61224	7.85981e-06
235240_at	ATXN3	2.61221	2.18327e-07
237161_at	RP11-227D13.1	2.61174	1.19278e-06
223692_at	RP11-807G9.2	2.61163	0.00118001
221618_s_at	TAF9B	2.6114	0.00343557
1552716_at	SPEF2	2.61106	0.00090239
1558606_s_at	TTC5	2.61057	2.03615e-05
1558517_s_at	LRRC8C	2.61038	5.48632e-06
239630_at	---	2.61028	0.0070586
1556064_at	PPARA	2.60996	0.000350404
230421_at	ZNF879	2.60739	4.5153e-06
207068_at	ZFP37	2.6072	6.27334e-06
227580_s_at	TECPR1	2.60671	4.51256e-06
212806_at	PRUNE2	2.6064	1.21044e-05
217936_at	ARHGAP5	2.6063	7.36998e-07
[truncated: 7,217 more rows]
