# Supplementary material for: From transient transcriptome responses to disturbed neurodevelopment: role of histone acetylation and methylation as epigenetic switch between reversible and irreversible drug effects
Source: Arch Toxicol. 2014 Jun 17;88(7):1451–68. doi: 10.1007/s00204-014-1279-6 (PMC4067541; doi:10.1007/s00204-014-1279-6)
Supplement: Supplementary file 3 — Supplementary material 3 (XLSX 1069 kb) [file 204_2014_1279_MOESM3_ESM.xlsx]

## Sheet: T6h TSA
Supplementary Table S2	T6h			10 nM TSA
Differentiating hESC were treated with TSA for the indicated time points and analysed on the corresponding days. Differentially expressed PS were determined as described for Figure 3.The PS regulated significantly between cells exposed to TSA and untreated cells are listed. PS with p-value < 0.05 FDR corrected by the Benjamini Hochberg method(adjusted p-value) and IFCI > 1.8 were considered in th…
Probe sets	gene names	Fold change	p Value	adjusted p Value
1562484_at	FLJ35848	5.06671	1.91e-07	0.000432
232054_at	PCDH20	4.75025	2.57e-07	0.000432
213413_at	STON1	4.47612	1.04e-07	0.000432
203817_at	GUCY1B3	4.30589	1.69e-07	0.000432
214079_at	DHRS2	4.23565	1.07e-05	0.00206
241703_at	RUNDC3B	4.08343	2.38e-07	0.000432
1554067_at	C12orf66	4.05515	5.87e-06	0.00154
227148_at	PLEKHH2	4.04272	7.33e-06	0.00171
203485_at	RTN1	4.03625	5.25e-07	0.000598
238029_s_at	SLC16A14	3.93426	4.42e-07	0.000562
207307_at	HTR2C	3.90141	2.43e-07	0.000432
238681_at	GDPD1	3.6802	1.31e-07	0.000432
242447_at	C3orf70	3.55216	7.1e-07	0.000632
226725_at	---	3.53991	8.43e-08	0.000432
210729_at	NPY2R	3.49119	4.52e-07	0.000562
226612_at	FLJ25076	3.47444	7.5e-06	0.00173
222830_at	GRHL1	3.44402	8.53e-08	0.000432
226186_at	TMOD2	3.39943	1.39e-05	0.00228
215321_at	RUNDC3B	3.38553	6.64e-07	0.000626
227758_at	RERG	3.3798	1.41e-06	0.000848
229944_at	OPRK1	3.31853	1.4e-07	0.000432
215811_at	---	3.30328	7.13e-07	0.000632
229160_at	MUM1L1	3.29798	1.62e-07	0.000432
210383_at	SCN1A	3.27556	6.17e-07	0.000626
235798_at	TMEM170B	3.27511	1.02e-08	0.000432
233675_s_at	LOC374491	3.23728	5.47e-07	0.00061
206119_at	BHMT	3.23279	1.68e-08	0.000432
230319_at	---	3.19171	3.66e-06	0.00122
225895_at	SYNPO2	3.15902	1.47e-06	0.000848
241835_at	---	3.14659	6.7e-05	0.00487
239913_at	SLC10A4	3.10892	3.1e-07	0.000446
238441_at	PRKAA2	3.10574	1.55e-06	0.000848
218700_s_at	RAB7L1	3.1038	1.54e-06	0.000848
223734_at	C4orf49	3.08933	7.02e-07	0.000632
228635_at	PCDH10	3.08754	6.93e-08	0.000432
226039_at	MGAT4A	3.01945	2.84e-07	0.000432
233136_at	PABPC5	2.9959	1.7e-05	0.0025
243386_at	CASZ1	2.99304	1.9e-05	0.00261
213268_at	CAMTA1	2.98032	1.4e-07	0.000432
219263_at	RNF128	2.97832	1.35e-06	0.000848
222108_at	AMIGO2	2.97715	6.6e-06	0.00162
1563494_at	---	2.96752	2.28e-05	0.00277
213933_at	PTGER3	2.96618	6.22e-07	0.000626
232629_at	PROK2	2.95789	6.27e-07	0.000626
219355_at	CXorf57	2.94323	2.52e-06	0.00105
220979_s_at	ST6GALNAC5	2.9268	1.73e-06	0.000885
239572_at	GJA3	2.91767	4.02e-06	0.00128
219313_at	GRAMD1C	2.89938	8.32e-07	0.000669
235230_at	PLCXD2	2.87667	2.2e-06	0.000986
209199_s_at	MEF2C	2.86299	1.09e-06	0.000793
218699_at	RAB7L1	2.85409	2.05e-06	0.000965
227626_at	PAQR8	2.82953	7.44e-06	0.00173
233536_at	ASXL3	2.78886	2.65e-05	0.00296
218901_at	PLSCR4	2.78824	7.18e-07	0.000632
231341_at	SLC35D3	2.76816	4.17e-07	0.000543
220786_s_at	SLC38A4	2.76361	0.000301	0.011
235591_at	SSTR1	2.75921	4.19e-05	0.00373
243929_at	---	2.75915	5.81e-06	0.00154
225491_at	SLC1A2	2.75545	4.63e-08	0.000432
224463_s_at	C11orf70	2.7358	2.65e-06	0.00106
213436_at	CNR1	2.73397	5.28e-08	0.000432
206157_at	PTX3	2.71916	1.12e-06	0.000793
226117_at	TIFA	2.71906	2.34e-07	0.000432
204748_at	PTGS2	2.71266	2.43e-05	0.00283
209993_at	ABCB1	2.71235	8.74e-05	0.00565
229147_at	---	2.69311	4.89e-07	0.000581
1558404_at	LOC644242	2.69051	0.000102	0.00623
1556194_a_at	---	2.6845	1.45e-05	0.00234
213056_at	FRMD4B	2.68399	8.61e-06	0.00182
214156_at	MYRIP	2.67485	3.63e-06	0.00122
238631_at	ZNF140	2.67099	3.9e-05	0.00359
213361_at	TDRD7	2.67005	6.27e-08	0.000432
232636_at	SLITRK4	2.6522	2.78e-07	0.000432
229623_at	FLJ12993	2.64982	3.23e-07	0.000453
242522_at	---	2.64763	2.76e-06	0.00107
224022_x_at	WNT16	2.63976	0.000235	0.00956
1555370_a_at	CAMTA1	2.63932	2.14e-07	0.000432
214769_at	CLCN4	2.63652	1.17e-07	0.000432
229402_at	SAMD13	2.63309	1.3e-05	0.00223
219747_at	C4orf31	2.63254	9.81e-08	0.000432
213479_at	NPTX2	2.61854	2.28e-06	0.001
204467_s_at	SNCA	2.61114	1.77e-06	0.000899
235046_at	---	2.59709	1.48e-05	0.00237
218723_s_at	C13orf15	2.59653	8.16e-06	0.00179
241772_at	---	2.58575	1.01e-07	0.000432
226402_at	CYP2U1	2.57976	2.81e-07	0.000432
206557_at	ZNF702P	2.5762	0.000153	0.00755
205825_at	PCSK1	2.57221	2.83e-05	0.00309
1556210_at	---	2.57028	1.76e-05	0.00256
243356_at	FAM7A3	2.5593	8.16e-07	0.000666
220030_at	STYK1	2.5584	0.000183	0.00821
205899_at	CCNA1	2.52568	1.96e-07	0.000432
227929_at	---	2.51955	1.12e-05	0.00211
235763_at	SLC44A5	2.51648	1.33e-05	0.00224
205992_s_at	IL15	2.50621	2.97e-06	0.00113
228108_at	---	2.49411	1.42e-06	0.000848
1558466_at	UGGT2	2.49331	3.26e-05	0.00331
244111_at	KRT222	2.49218	7.97e-07	0.000665
244663_at	---	2.486	0.00053	0.0151
238430_x_at	SLFN5	2.47845	2.14e-05	0.00266
228335_at	CLDN11	2.4778	2.56e-05	0.0029
205442_at	MFAP3L	2.4727	2.4e-07	0.000432
228314_at	LRRC8C	2.46991	8.03e-07	0.000665
1555412_at	FBXL21	2.46558	3.33e-06	0.00117
243309_at	FLJ27352	2.46152	3.01e-06	0.00114
225325_at	MFSD6	2.45894	2.11e-06	0.000972
227354_at	PAG1	2.45331	6.86e-05	0.00494
219778_at	ZFPM2	2.45312	1.54e-07	0.000432
235736_at	---	2.45137	5.91e-06	0.00154
235638_at	RASSF6	2.44574	1.54e-05	0.00237
244845_at	---	2.44495	0.000453	0.0139
242476_at	---	2.43978	1.54e-05	0.00237
244118_at	GABRA1	2.43947	1.52e-05	0.00237
214719_at	SLC46A3	2.42897	0.000791	0.0191
205016_at	TGFA	2.41593	5.48e-06	0.00154
218976_at	DNAJC12	2.41404	2.64e-05	0.00296
228262_at	MAP7D2	2.41231	4.82e-07	0.000581
223557_s_at	TMEFF2	2.40997	1.37e-07	0.000432
213456_at	SOSTDC1	2.40971	3.08e-06	0.00114
238063_at	TMEM154	2.40801	1.01e-05	0.00195
227099_s_at	LOC387763	2.40783	9.04e-07	0.000706
225626_at	PAG1	2.40121	1.56e-07	0.000432
219230_at	TMEM100	2.39717	8.63e-05	0.00562
220736_at	SLC19A3	2.39655	2.23e-06	0.00099
242871_at	PAQR5	2.39172	2.67e-07	0.000432
1568838_at	LOC100132169	2.3915	3.75e-05	0.00352
231192_at	LPAR3	2.38837	1.15e-06	0.000793
227856_at	C4orf32	2.38836	1.12e-06	0.000793
209160_at	AKR1C3	2.38709	1.51e-05	0.00237
204793_at	GPRASP1	2.38513	7.39e-07	0.000632
203153_at	IFIT1	2.38412	1.91e-05	0.00262
1560728_at	---	2.38294	0.000155	0.00759
1553994_at	NT5E	2.38002	2.56e-07	0.000432
1557765_at	LOC643401	2.37189	6.5e-07	0.000626
205590_at	RASGRP1	2.36656	1.97e-07	0.000432
205280_at	GLRB	2.35534	0.000238	0.00963
230650_at	---	2.35459	3.28e-06	0.00117
221008_s_at	AGXT2L1	2.34736	1.22e-05	0.00217
227449_at	EPHA4	2.33582	5.8e-06	0.00154
209683_at	FAM49A	2.33491	6.22e-05	0.00467
227341_at	BEND7	2.3261	6.14e-06	0.00158
209200_at	MEF2C	2.32576	8.77e-07	0.000695
202609_at	EPS8	2.31431	1.63e-06	0.000866
213238_at	ATP10D	2.3134	4.42e-06	0.00137
229201_at	---	2.30824	3.74e-06	0.00123
217590_s_at	TRPA1	2.30676	1.63e-07	0.000432
205857_at	SLC18A2	2.30614	3.4e-06	0.00117
1556212_x_at	---	2.30387	3e-05	0.00318
1561856_at	---	2.29781	2.62e-06	0.00106
223529_at	SYT4	2.29663	3.1e-07	0.000446
238969_at	C3orf55	2.2959	6.17e-07	0.000626
229309_at	ADRB1	2.29177	0.00255	0.0375
204160_s_at	ENPP4	2.28643	1.14e-06	0.000793
235144_at	---	2.2861	1.28e-06	0.000848
229310_at	KLHL29	2.28605	0.000157	0.00762
213496_at	LPPR4	2.28287	5.06e-07	0.000589
209994_s_at	ABCB1 /// ABCB4	2.28203	5.23e-05	0.0043
204161_s_at	ENPP4	2.27837	3.74e-05	0.00352
240865_at	---	2.27398	2.53e-05	0.00288
244745_at	RERG	2.27276	1.84e-05	0.00259
242517_at	KISS1R	2.26927	0.000103	0.00623
242008_at	---	2.26877	7.52e-06	0.00173
1558322_a_at	PAQR9	2.26615	1.18e-06	0.000793
232687_at	---	2.25657	1.09e-06	0.000793
233446_at	ONECUT2	2.25266	1.03e-06	0.00078
235146_at	TMCC3	2.25107	1.36e-06	0.000848
228698_at	SOX7	2.24798	0.000275	0.0105
202554_s_at	GSTM3	2.24088	6.57e-07	0.000626
234032_at	---	2.23661	0.000416	0.0132
204466_s_at	SNCA	2.23554	7.29e-07	0.000632
239784_at	---	2.22968	7.81e-05	0.00537
242836_at	---	2.22889	0.00101	0.0221
218974_at	SOBP	2.22884	3.17e-05	0.00324
205440_s_at	NPY1R	2.22691	1.4e-06	0.000848
222376_at	---	2.22289	1.59e-06	0.000859
218764_at	PRKCH	2.21898	8.21e-06	0.00179
206698_at	XK	2.21256	2.32e-06	0.001
226041_at	NAPEPLD	2.21229	9.85e-05	0.00611
235606_at	LOC344595	2.21116	3.31e-07	0.000453
1570515_a_at	FILIP1	2.20828	9.07e-06	0.00186
243179_at	LOC100130360	2.20659	1.4e-05	0.00229
227892_at	PRKAA2	2.20601	4.15e-07	0.000543
45288_at	ABHD6	2.20222	3.02e-05	0.00318
230624_at	SLC25A27	2.19877	5.68e-06	0.00154
227612_at	ELAVL3	2.19618	0.000575	0.016
204851_s_at	DCX	2.1958	6.21e-06	0.00158
202664_at	WIPF1	2.19478	2.74e-05	0.00304
225540_at	MAP2	2.19319	2.19e-06	0.000986
239911_at	ONECUT2	2.19163	1.53e-05	0.00237
236429_at	ZNF83	2.19076	2.07e-06	0.000967
203908_at	SLC4A4	2.18704	1.14e-05	0.00212
1558523_at	FAM184A	2.18535	1.15e-06	0.000793
205668_at	LY75	2.18312	2.75e-05	0.00305
229715_at	DKFZp686O24166	2.1787	2.31e-05	0.00279
212913_at	C6orf26 /// MSH5	2.17583	8.04e-05	0.00549
210139_s_at	PMP22	2.17533	3.29e-06	0.00117
226086_at	SYT13	2.1726	1.23e-05	0.00217
218820_at	C14orf132	2.17077	1.81e-05	0.00258
232231_at	RUNX2	2.16658	2.86e-05	0.0031
1562473_at	---	2.15873	0.000156	0.00759
222288_at	---	2.15794	1.44e-06	0.000848
239345_at	SLC19A3	2.15744	9.85e-06	0.00194
1566482_at	---	2.15678	4.87e-06	0.00144
206290_s_at	RGS7	2.15553	1.19e-05	0.00216
212843_at	NCAM1	2.15502	0.000493	0.0146
241893_at	---	2.15424	0.000141	0.00725
204470_at	CXCL1	2.15417	1.6e-06	0.000859
1558467_a_at	UGGT2	2.153	2.76e-05	0.00306
237007_at	---	2.15294	0.000177	0.00806
203741_s_at	ADCY7	2.15168	8.74e-05	0.00565
231828_at	LOC253039	2.15058	1.13e-05	0.00212
205501_at	PDE10A	2.14954	3.46e-05	0.0034
232726_at	---	2.14681	0.000141	0.00726
238722_x_at	NAPEPLD	2.14218	3.65e-06	0.00122
214913_at	ADAMTS3	2.14154	1.33e-06	0.000848
203789_s_at	SEMA3C	2.14014	0.000115	0.0065
236316_at	FAM3C	2.14004	0.00022	0.00914
235350_at	C4orf19	2.13852	7.71e-06	0.00176
203710_at	ITPR1	2.13739	2.59e-06	0.00106
228547_at	NRXN1	2.13141	1.2e-05	0.00216
235174_s_at	LOC100128822	2.12786	1.71e-05	0.00251
206783_at	FGF4	2.12636	2.95e-06	0.00113
210221_at	CHRNA3	2.12386	7.15e-06	0.00169
218692_at	GOLSYN	2.12271	6.45e-06	0.00162
205407_at	RECK	2.12242	1.4e-06	0.000848
240312_at	LOC389895	2.11963	3.4e-06	0.00117
230861_at	DKFZP434L187	2.11575	5.64e-07	0.000616
33767_at	NEFH	2.11393	0.000151	0.00751
230003_at	---	2.11201	1.21e-05	0.00217
226621_at	---	2.11186	4.54e-05	0.00392
241672_at	C13orf36	2.10752	1e-06	0.000774
226751_at	CNRIP1	2.10717	2.73e-06	0.00107
221552_at	ABHD6	2.10621	0.000144	0.00733
220940_at	ANKRD36B	2.10605	5.13e-05	0.00426
209459_s_at	ABAT	2.10471	0.000149	0.00745
238865_at	PABPC4L	2.10206	1.58e-05	0.0024
244370_at	KIAA2022	2.10173	6.17e-06	0.00158
214434_at	HSPA12A	2.09933	0.000315	0.0113
230653_at	---	2.0968	0.000135	0.00709
235023_at	VPS13C	2.09669	2.09e-05	0.00265
213424_at	KIAA0895	2.09618	0.000189	0.00836
227233_at	TSPAN2	2.09618	2.39e-06	0.00102
242348_at	FAM19A4	2.09575	0.00044	0.0137
214078_at	---	2.09486	0.000188	0.00832
205830_at	CLGN	2.09428	9.84e-05	0.00611
232530_at	PLD1	2.09214	0.00033	0.0116
206312_at	GUCY2C	2.09068	1.7e-06	0.000883
208109_s_at	C15orf5	2.09053	8.67e-06	0.00182
235274_at	---	2.08818	0.000748	0.0185
1553693_s_at	CBR4	2.08808	0.000187	0.00831
1555443_at	C10orf96	2.0873	4.85e-06	0.00144
209575_at	IL10RB	2.08201	6.84e-05	0.00494
240558_at	---	2.0808	5.32e-06	0.00151
227915_at	ASB2	2.08067	2.44e-06	0.00103
213737_x_at	GOLGA8C /// GOLGA8D /// GOLGA8E /// GOLGA8G /// LOC653061	2.07528	2.58e-06	0.00106
226913_s_at	SOX8	2.07192	2.62e-06	0.00106
231130_at	FKBP7	2.06914	0.000374	0.0124
204850_s_at	DCX	2.06893	1.84e-06	0.000909
213712_at	ELOVL2	2.06789	0.000536	0.0152
235251_at	---	2.06152	6.36e-07	0.000626
1560099_at	LOC339260	2.06025	3.39e-05	0.00338
228686_at	FLJ33630	2.05878	5.49e-06	0.00154
1564964_at	---	2.05603	0.000112	0.00642
241652_x_at	---	2.0559	0.000575	0.016
226576_at	ARHGAP26	2.05449	1.97e-05	0.00264
206907_at	TNFSF9	2.05436	1.16e-05	0.00215
235803_at	---	2.05145	0.000852	0.0199
204137_at	GPR137B	2.04928	0.000106	0.00631
228915_at	DACH1	2.04903	2.72e-06	0.00107
203685_at	BCL2	2.04723	4.79e-06	0.00144
219894_at	MAGEL2	2.04598	5.73e-06	0.00154
1552390_a_at	C8orf47	2.04537	1.71e-06	0.000884
206336_at	CXCL6	2.04093	8.2e-06	0.00179
238017_at	SDR16C5	2.04048	3.77e-05	0.00353
228716_at	THRB	2.03886	1.17e-05	0.00215
1558714_at	---	2.03822	0.000118	0.00659
1568983_a_at	---	2.03578	4.19e-05	0.00373
230900_at	CCDC110	2.03518	9.05e-06	0.00186
222150_s_at	PION	2.03186	1.29e-05	0.00221
212820_at	DMXL2	2.03173	0.000241	0.00972
224973_at	FAM46A	2.03169	5.75e-06	0.00154
225079_at	EMP2	2.0314	4.23e-06	0.00134
231517_at	ZYG11A	2.03091	1.99e-05	0.00264
205051_s_at	KIT	2.02817	7.09e-05	0.00503
1557383_a_at	---	2.02572	0.00019	0.00836
205466_s_at	HS3ST1	2.02309	4.63e-05	0.00396
231399_at	RAB3IP	2.02278	2.53e-05	0.00288
213558_at	PCLO	2.0164	1.81e-06	0.000909
235956_at	KIAA1377	2.01618	1.77e-05	0.00256
1563217_at	---	2.01548	0.000108	0.00634
232541_at	---	2.01359	8.33e-06	0.0018
230720_at	RNF182	2.01263	6.33e-06	0.0016
1558819_at	LOC100131819	2.01156	2.51e-06	0.00105
231929_at	IKZF2	2.0104	7.97e-05	0.00545
227742_at	CLIC6	2.0102	2.12e-05	0.00265
234192_s_at	GKAP1	2.00714	2.1e-05	0.00265
1556211_a_at	---	2.007	2.01e-05	0.00264
204807_at	TMEM5	2.00661	0.00159	0.0287
232793_at	---	2.00524	0.000556	0.0157
224565_at	NEAT1	2.00354	0.000136	0.00711
242801_at	---	2.00231	7.8e-06	0.00177
221569_at	AHI1	1.99647	1.38e-05	0.00228
205097_at	SLC26A2	1.99638	1.04e-05	0.00201
209846_s_at	BTN3A2	1.99494	2.49e-05	0.00284
1558579_at	FLJ37786	1.99475	8.12e-06	0.00179
1570098_at	---	1.99426	1.6e-05	0.00242
225622_at	PAG1	1.9929	1.42e-05	0.0023
230860_at	C3orf34	1.99116	6.53e-06	0.00162
236756_at	LOC389857	1.98938	9e-06	0.00186
1553986_at	RASEF	1.98778	6.51e-05	0.00478
223282_at	TSHZ1	1.9845	0.000112	0.00643
204464_s_at	EDNRA	1.98285	1.09e-05	0.00207
220047_at	SIRT4	1.98076	8.16e-05	0.00551
213929_at	EXPH5	1.98062	1.35e-06	0.000848
243367_at	---	1.97962	0.00053	0.0151
232889_at	---	1.9795	8.82e-05	0.00568
217371_s_at	IL15	1.97717	1.17e-06	0.000793
213478_at	RP1-21O18.1	1.97679	3.9e-06	0.00125
225435_at	SSR1	1.97643	5.46e-05	0.00438
230680_at	---	1.97605	5.47e-05	0.00438
203131_at	PDGFRA	1.97193	3.77e-06	0.00123
204273_at	EDNRB	1.97117	1.24e-05	0.00217
228737_at	TOX2	1.97009	3.11e-05	0.00321
225796_at	PXK	1.97	0.000359	0.0121
226925_at	ACPL2	1.9677	1.85e-06	0.000909
221973_at	---	1.96675	1.83e-05	0.00259
213158_at	---	1.96539	0.000435	0.0136
206678_at	GABRA1	1.96415	2.33e-06	0.001
239274_at	---	1.96141	0.000282	0.0106
206170_at	ADRB2	1.9608	1.5e-06	0.000848
227662_at	SYNPO2	1.96061	0.000168	0.00789
205239_at	AREG	1.96046	0.000298	0.0109
221024_s_at	SLC2A10	1.96009	7.69e-06	0.00176
206067_s_at	WT1	1.95867	0.000128	0.00688
228293_at	DEPDC7	1.95863	0.000279	0.0105
226423_at	PAQR8	1.95743	6.75e-06	0.00165
238853_at	RAB3IP	1.95685	7.48e-05	0.00519
225224_at	C20orf112	1.95517	0.000179	0.0081
235634_at	PURG	1.95509	0.000221	0.00916
243999_at	SLFN5	1.94903	1.41e-05	0.0023
1552365_at	SCIN	1.94777	0.000123	0.00678
237054_at	ENPP5	1.94624	0.00021	0.00888
213906_at	MYBL1	1.9459	6.88e-06	0.00165
231979_at	---	1.94558	0.000721	0.0181
204720_s_at	DNAJC6	1.94422	2.04e-06	0.000965
227763_at	LYPD6	1.9407	1.79e-05	0.00257
242737_at	---	1.93948	5.93e-05	0.00458
226393_at	CYP2U1	1.93907	3.06e-06	0.00114
235299_at	SLC41A2	1.93858	5.43e-05	0.00438
1554547_at	FAM13C	1.93816	2.13e-05	0.00266
213156_at	---	1.93756	0.000163	0.00777
229243_at	---	1.93719	5.66e-06	0.00154
210837_s_at	PDE4D	1.93694	0.000255	0.0101
206935_at	PCDH8	1.93682	2.22e-05	0.00273
205968_at	KCNS3	1.93582	6.81e-06	0.00165
239697_x_at	C3orf67	1.9358	0.000107	0.00634
211479_s_at	HTR2C	1.9356	1.91e-05	0.00262
1552389_at	C8orf47	1.93302	2.1e-05	0.00265
231945_at	FILIP1	1.93242	1.93e-05	0.00263
214734_at	EXPH5	1.93207	3.27e-05	0.00331
235729_at	ZNF514	1.93206	2.68e-05	0.00299
202859_x_at	IL8	1.93165	0.000478	0.0143
223301_s_at	CCDC82	1.9308	5.83e-05	0.00454
231991_at	C20orf160	1.92955	1.55e-06	0.000848
220180_at	CCDC68	1.92804	0.0002	0.00868
229497_at	ANKDD1A	1.92684	3.62e-06	0.00122
235953_at	ZNF610	1.92422	1.01e-05	0.00195
1554655_a_at	RPRML	1.92313	3.07e-05	0.00319
222869_s_at	ELAC1	1.92312	1.42e-06	0.000848
242932_at	---	1.9222	5.93e-06	0.00154
223618_at	FMN2	1.92213	0.000312	0.0112
216614_at	---	1.92199	0.000198	0.00861
210145_at	PLA2G4A	1.92087	0.000215	0.009
236081_at	SNCA	1.91856	0.000364	0.0122
235355_at	---	1.91686	0.000359	0.0121
232760_at	TEX15	1.916	1.69e-05	0.0025
203881_s_at	DMD	1.91389	3.93e-05	0.0036
242968_at	---	1.91327	3.23e-05	0.00329
243974_at	---	1.91317	0.000104	0.00626
222371_at	---	1.91249	0.000107	0.00634
203799_at	CD302	1.91138	3.5e-05	0.00341
207981_s_at	ESRRG	1.90987	3.93e-05	0.0036
203595_s_at	IFIT5	1.90885	0.000101	0.00617
243009_at	LOC441242	1.9074	0.000144	0.00733
214890_s_at	FAM149A	1.90736	1.5e-06	0.000848
214162_at	LOC284244	1.90591	0.000141	0.00726
226829_at	AFAP1L2	1.90523	9.64e-06	0.00192
242865_at	---	1.90187	0.000109	0.00637
226228_at	AQP4	1.90172	0.000785	0.019
242635_s_at	NAPEPLD	1.90119	1.38e-05	0.00228
222881_at	HPSE	1.90056	6.22e-05	0.00467
237383_at	---	1.89988	0.000617	0.0166
213139_at	SNAI2	1.89958	0.000193	0.00845
206797_at	NAT2	1.89724	0.000173	0.00797
204284_at	PPP1R3C	1.89621	2.76e-06	0.00107
236738_at	LOC401097	1.89332	5.37e-05	0.00437
221760_at	MAN1A1	1.89314	5.05e-06	0.00147
206100_at	CPM	1.89279	0.000151	0.00751
235369_at	C14orf28	1.89225	9.15e-05	0.00584
1569139_s_at	FAM53A	1.89139	2.15e-06	0.000981
244625_at	---	1.89119	0.000641	0.0169
204279_at	PSMB9	1.88991	1.95e-06	0.000936
214912_at	---	1.88881	5.6e-05	0.00444
205279_s_at	GLRB	1.88782	0.000855	0.0199
235675_at	DHFRL1	1.88767	3.46e-05	0.0034
220294_at	KCNV1	1.88747	0.000248	0.00989
207400_at	NPY5R	1.88686	0.00011	0.00639
230158_at	DPY19L2	1.88669	0.00117	0.0241
239144_at	B3GAT2	1.88635	6.87e-06	0.00165
225782_at	MSRB3	1.88573	5.68e-05	0.00446
232668_at	---	1.88449	1.65e-05	0.00246
227109_at	CYP2R1	1.88393	1.05e-05	0.00203
204301_at	KBTBD11	1.88313	8.25e-05	0.00553
231380_at	C8orf34	1.8829	9.04e-05	0.00579
239468_at	MKX	1.8828	0.000171	0.00792
239102_s_at	---	1.88271	0.00119	0.0243
1553158_at	C3orf34	1.88254	2.16e-05	0.00268
241060_x_at	---	1.88209	0.000378	0.0125
1554524_a_at	OLFM3	1.88057	4.31e-06	0.00135
231136_at	---	1.87985	0.000223	0.00923
219147_s_at	C9orf95	1.87968	0.000117	0.00659
244503_at	---	1.87948	4.98e-05	0.00418
204205_at	APOBEC3G	1.87933	0.000758	0.0187
227420_at	TNFAIP8L1	1.87808	5.2e-05	0.00429
1553299_at	DUSP5P	1.87793	0.000127	0.00685
225355_at	NEURL1B	1.87765	1.86e-06	0.000909
205862_at	GREB1	1.87671	0.000279	0.0105
212977_at	CXCR7	1.87667	1.48e-06	0.000848
234657_at	---	1.87603	7.46e-06	0.00173
205027_s_at	MAP3K8	1.87578	2.04e-05	0.00265
205304_s_at	KCNJ8	1.87537	5.37e-05	0.00437
243998_at	KRT222	1.87434	8.65e-06	0.00182
236407_at	KCNE1	1.87418	0.00283	0.0399
204820_s_at	BTN3A2 /// BTN3A3	1.87418	5.96e-05	0.00458
244112_x_at	---	1.87409	0.000157	0.0076
224169_at	NPFFR2	1.87375	3.24e-06	0.00117
219528_s_at	BCL11B	1.87125	8.84e-05	0.00569
212706_at	LOC100286937 /// LOC100287164 /// RASA4	1.86972	2.24e-05	0.00274
219908_at	DKK2	1.86952	0.00166	0.0294
1566557_at	FLJ90757	1.86751	2.36e-05	0.00282
1556543_at	---	1.86665	0.000146	0.00736
238605_at	NOL4	1.86624	0.00154	0.0283
244414_at	---	1.86613	0.000592	0.0163
215306_at	---	1.86573	0.000755	0.0186
221107_at	CHRNA9	1.86533	7.87e-06	0.00177
235368_at	ADAMTS5	1.86486	2.3e-06	0.001
222248_s_at	SIRT4	1.86312	3.23e-06	0.00117
222549_at	CLDN1	1.86281	1.7e-06	0.000883
203910_at	ARHGAP29	1.86201	3.45e-06	0.00118
213222_at	PLCB1	1.86109	2.39e-05	0.00282
232852_at	---	1.86054	0.000373	0.0124
217109_at	MUC4	1.85939	2.11e-05	0.00265
232874_at	DOCK9	1.85907	0.000864	0.0201
214046_at	FUT9	1.85877	3.69e-05	0.00349
226743_at	SLFN11	1.85809	6.5e-05	0.00477
219685_at	TMEM35	1.85759	0.00203	0.0329
1555471_a_at	FMN2	1.85731	3.67e-05	0.00348
231165_at	---	1.85673	0.00068	0.0174
235497_at	LOC643837	1.8566	0.000103	0.00623
233306_at	---	1.85655	3.78e-05	0.00354
210425_x_at	GOLGA8B	1.85625	0.000101	0.00617
205751_at	SH3GL2	1.85585	9.71e-06	0.00192
225239_at	---	1.85466	0.000201	0.0087
212522_at	PDE8A	1.85338	2.8e-06	0.00108
219511_s_at	SNCAIP	1.85235	1.88e-05	0.0026
239944_at	---	1.8521	0.000687	0.0175
240458_at	---	1.85109	7.28e-05	0.0051
237203_at	---	1.85077	3e-05	0.00318
213880_at	LGR5	1.84984	0.00039	0.0127
233400_at	---	1.84958	6.6e-06	0.00162
203562_at	FEZ1	1.84864	1.81e-05	0.00258
208886_at	H1F0	1.84674	1.56e-05	0.00238
228821_at	ST6GAL2	1.84645	0.000888	0.0204
209774_x_at	CXCL2	1.84644	0.000177	0.00806
206448_at	ZNF365	1.84606	3.87e-05	0.00357
235030_at	FAM55C	1.84545	2.91e-05	0.00313
1553995_a_at	NT5E	1.84525	5.12e-06	0.00148
211555_s_at	GUCY1B3	1.84521	3.76e-05	0.00353
1569476_at	DKFZP434L187	1.84451	2.61e-05	0.00294
226066_at	MITF	1.84385	8.05e-06	0.00179
206376_at	SLC6A15	1.84289	6.93e-05	0.00498
210538_s_at	BIRC3	1.84221	3.42e-05	0.00339
229285_at	RNASEL	1.84128	3.4e-05	0.00338
220459_at	MCM3APAS	1.84054	0.000176	0.00803
233150_at	GALNTL5	1.83966	3.62e-05	0.00347
236915_at	C4orf47	1.83886	0.000211	0.00891
213429_at	---	1.83807	2.4e-05	0.00282
238733_at	---	1.83764	2.4e-05	0.00282
229656_s_at	EML6	1.8375	0.000141	0.00725
244464_at	---	1.83726	0.000955	0.0214
222325_at	---	1.83682	0.000148	0.00741
204440_at	CD83	1.83674	3.13e-05	0.00321
1553500_at	FBXL21	1.83664	3.4e-05	0.00338
229006_at	---	1.83639	1.72e-05	0.00251
44790_s_at	C13orf18	1.83602	1.33e-05	0.00224
235302_at	---	1.8359	1.98e-05	0.00264
239348_at	---	1.83588	0.000738	0.0184
220432_s_at	CYP39A1	1.83474	0.000108	0.00634
227794_at	GLYATL1	1.83351	0.000103	0.00623
238983_at	NSUN7	1.83321	2.12e-06	0.000972
209914_s_at	NRXN1	1.83287	5.55e-06	0.00154
202260_s_at	STXBP1	1.83195	2.66e-06	0.00106
1556821_x_at	DLEU2	1.83136	1.17e-05	0.00215
208798_x_at	GOLGA8A	1.83125	1.94e-05	0.00263
229393_at	L3MBTL3	1.82995	6.18e-06	0.00158
236385_at	---	1.82821	8.12e-05	0.0055
1552519_at	ACVR1C	1.82757	4.54e-06	0.00139
222156_x_at	CCPG1	1.82754	8.26e-05	0.00553
229779_at	COL4A4	1.82713	0.000108	0.00634
1559410_at	---	1.82674	0.000973	0.0216
228956_at	UGT8	1.82648	4.18e-05	0.00373
228742_at	---	1.82636	0.000764	0.0188
1563721_at	---	1.82621	1.87e-05	0.0026
204918_s_at	MLLT3	1.82587	3.11e-06	0.00115
209684_at	RIN2	1.82373	0.000174	0.00799
206310_at	SPINK2	1.82283	0.00136	0.0261
218967_s_at	PTER	1.82222	7.97e-05	0.00545
1569178_at	GRIA4	1.822	0.000139	0.00723
212730_at	SYNM	1.82194	4.82e-06	0.00144
231502_at	---	1.82191	0.00349	0.0451
235004_at	RBM24	1.82147	3.74e-06	0.00123
219938_s_at	PSTPIP2	1.82045	1.12e-05	0.00211
242488_at	---	1.82006	4.07e-05	0.00369
213435_at	SATB2	1.81926	2.24e-05	0.00274
213603_s_at	RAC2	1.81916	3.33e-05	0.00335
228964_at	PRDM1	1.81789	1.2e-05	0.00216
228198_s_at	LOC729234	1.81766	2.85e-05	0.0031
204075_s_at	KIAA0562	1.81718	0.000508	0.0148
203296_s_at	ATP1A2	1.81657	3.77e-06	0.00123
230464_at	S1PR5	1.81639	3.2e-06	0.00117
232628_at	---	1.81581	0.000356	0.0121
237839_at	---	1.81556	7.53e-05	0.00522
226810_at	OGFRL1	1.815	5.85e-06	0.00154
225681_at	CTHRC1	1.81459	9e-06	0.00186
228708_at	RAB27B	1.81333	1.62e-05	0.00244
207173_x_at	CDH11	1.81201	7.26e-05	0.0051
232916_at	---	1.81191	9.82e-05	0.00611
204932_at	TNFRSF11B	1.81087	1.49e-05	0.00237
231257_at	TCERG1L	1.81045	6.08e-05	0.00461
227663_at	---	1.81038	0.000494	0.0146
204917_s_at	MLLT3	1.81014	3.33e-06	0.00117
240868_at	LOC100129406	1.80885	0.000521	0.015
232431_at	---	1.80844	3.13e-05	0.00321
226676_at	ZNF521	1.80827	5.23e-06	0.0015
215933_s_at	HHEX	1.80793	4.89e-06	0.00144
229357_at	ADAMTS5	1.80754	0.000498	0.0146
232744_x_at	---	1.80728	0.000584	0.0161
207815_at	PF4V1	1.80697	0.000124	0.00679
230970_at	---	1.80677	0.000288	0.0107
204491_at	PDE4D	1.80629	0.00019	0.00836
240502_at	---	1.80488	6.14e-05	0.00464
242650_at	---	1.80365	0.000233	0.00951
242273_at	---	1.80319	4.57e-05	0.00394
1564175_at	LOC401074	1.80162	0.000209	0.00886
228551_at	DENND5B	1.80097	6.28e-05	0.00467
236852_at	FBXO43	1.80023	0.00017	0.00791
210409_at	C6orf124	1.79932	0.000114	0.00647
226641_at	---	1.7983	0.000181	0.00817
226677_at	ZNF521	1.79823	9.62e-05	0.00603
201843_s_at	EFEMP1	1.79812	0.000156	0.00759
209966_x_at	ESRRG	1.79684	4.26e-05	0.00376
228184_at	DISP1	1.79662	4.3e-06	0.00135
228783_at	BVES	1.79651	1.24e-05	0.00217
206045_s_at	NOL4	1.79589	0.000778	0.0189
206950_at	SCN9A	1.79546	2.8e-05	0.00308
236404_at	---	1.79402	0.000202	0.0087
229810_at	---	1.7938	0.000336	0.0117
203066_at	CHST15	1.79284	2.3e-05	0.00279
219737_s_at	PCDH9	1.79263	6.59e-06	0.00162
213605_s_at	LOC100272216 /// LOC100292101	1.79261	2.34e-05	0.00282
227526_at	CDON	1.79233	1.61e-05	0.00243
204731_at	TGFBR3	1.79199	4.54e-05	0.00392
222073_at	COL4A3	1.79175	0.00213	0.0337
232297_at	---	1.79139	3.84e-05	0.00356
227209_at	CNTN1	1.79045	9.6e-05	0.00603
229157_at	---	1.7894	1.52e-05	0.00237
218904_s_at	C9orf40	1.78897	3.9e-06	0.00125
1558569_at	UNQ6228	1.78821	0.00185	0.0312
204547_at	RAB40B	1.78743	3.36e-05	0.00337
212990_at	SYNJ1	1.78738	0.000285	0.0107
238462_at	UBASH3B	1.78672	3.91e-05	0.00359
227646_at	EBF1	1.78625	4.1e-05	0.0037
215898_at	TTLL5	1.7861	0.000527	0.0151
220014_at	PRR16	1.78601	0.000264	0.0102
235231_at	ZNF789	1.78592	5.95e-05	0.00458
1556579_s_at	IGSF10	1.78499	3.35e-06	0.00117
218793_s_at	SCML1	1.78463	0.000103	0.00623
1552274_at	PXK	1.78421	5.39e-06	0.00153
207267_s_at	DSCR6	1.78385	2.39e-05	0.00282
238593_at	C11orf80	1.78375	0.000627	0.0167
238067_at	TBC1D8B	1.78345	9.77e-05	0.00609
233085_s_at	OBFC2A	1.78282	8.94e-06	0.00186
224959_at	SLC26A2	1.78266	6.47e-06	0.00162
223044_at	SLC40A1	1.78218	0.000211	0.0089
244457_at	---	1.78157	5.96e-05	0.00458
213122_at	TSPYL5	1.78024	3.73e-05	0.00351
232511_at	---	1.77966	0.000769	0.0188
204199_at	RALGPS1	1.77959	5.9e-06	0.00154
213808_at	---	1.7793	9.51e-06	0.00191
243209_at	KCNQ4	1.77804	0.00213	0.0337
244860_at	---	1.77795	0.000341	0.0118
240499_at	---	1.77758	0.000277	0.0105
222161_at	NAALAD2	1.77718	0.000796	0.0192
219800_s_at	THNSL1	1.77625	7.83e-06	0.00177
237387_at	---	1.77548	0.000154	0.00756
226326_at	PCGF5	1.77487	0.00191	0.0317
215143_at	DPY19L2P2	1.7748	0.000126	0.00683
235320_at	ARL6	1.77448	8.08e-05	0.0055
226779_at	---	1.77426	2.08e-05	0.00265
212914_at	CBX7	1.77422	8.27e-05	0.00553
240600_at	---	1.77387	0.000633	0.0168
215058_at	DENND5B	1.77381	1.25e-05	0.00217
203780_at	MPZL2	1.77373	0.000173	0.00797
204933_s_at	TNFRSF11B	1.77254	2.44e-05	0.00283
223204_at	C4orf18	1.77219	2.4e-05	0.00282
229761_at	LOC440173	1.77209	2.46e-05	0.00284
242229_at	NAPEPLD	1.77196	4.43e-05	0.00385
209946_at	VEGFC	1.77174	0.00025	0.00994
204364_s_at	REEP1	1.77111	0.000353	0.012
227198_at	AFF3	1.77053	0.000197	0.00859
213839_at	CLMN	1.7704	8.43e-05	0.00558
223533_at	LRRC8C	1.7701	4.69e-06	0.00143
44783_s_at	HEY1	1.77008	4.07e-05	0.00369
213142_x_at	PION	1.76852	0.00152	0.028
227803_at	ENPP5	1.7684	0.000178	0.00806
203596_s_at	IFIT5	1.7681	1.46e-05	0.00235
204105_s_at	NRCAM	1.76804	1e-05	0.00195
241786_at	---	1.76802	0.000208	0.00883
221577_x_at	GDF15 /// LOC100292463	1.76795	7.17e-06	0.00169
238078_at	SEC22A	1.76787	0.00223	0.0346
244813_at	---	1.76656	0.00292	0.0406
229134_at	VANGL1	1.76652	3.34e-06	0.00117
230333_at	---	1.76644	0.000143	0.00733
231484_at	---	1.76632	0.00174	0.0301
213416_at	ITGA4	1.7651	6.24e-05	0.00467
236862_at	GOPC	1.76485	0.000303	0.011
213397_x_at	RNASE4	1.76413	0.000328	0.0116
230660_at	SERTAD4	1.7635	5.52e-05	0.00439
235475_at	SERP1	1.76309	2.01e-05	0.00264
231397_at	PAP2D	1.76291	6.68e-05	0.00487
1557756_a_at	C14orf145	1.7622	1.94e-05	0.00263
236918_s_at	LRRC34	1.76203	7.75e-05	0.00534
212423_at	ZCCHC24	1.76169	3.83e-05	0.00356
226690_at	ADCYAP1R1	1.76159	1.23e-05	0.00217
227231_at	KIAA1211	1.76149	0.000324	0.0115
235428_at	---	1.76122	8.57e-05	0.00561
242471_at	---	1.76118	0.000277	0.0105
213913_s_at	TBC1D30	1.76079	0.000133	0.00703
215578_at	---	1.76	0.00058	0.0161
219209_at	IFIH1	1.7599	8.44e-05	0.00558
1556166_x_at	---	1.75962	7.1e-06	0.00169
235123_at	---	1.75872	0.000317	0.0113
205150_s_at	TRIL	1.75865	7.92e-06	0.00177
232333_at	---	1.75786	0.000381	0.0125
222798_at	PTER	1.75552	5.89e-05	0.00458
229019_at	ZNF385B	1.7551	3.29e-05	0.00333
234111_at	---	1.75499	9.51e-06	0.00191
220969_s_at	---	1.75425	0.00257	0.0377
233539_at	NAPEPLD	1.75345	0.000123	0.00678
214636_at	CALCB	1.7531	5.69e-06	0.00154
237006_at	---	1.75227	0.00128	0.0253
214933_at	CACNA1A	1.75215	3.05e-05	0.00319
205680_at	MMP10	1.75139	0.000448	0.0138
205433_at	BCHE	1.75137	0.000474	0.0142
213552_at	GLCE	1.75136	0.000837	0.0197
1570412_at	---	1.75134	0.000929	0.021
221696_s_at	STYK1	1.75133	1.23e-05	0.00217
218404_at	SNX10	1.7511	1.77e-05	0.00256
228125_at	ZNF397OS	1.75026	0.000177	0.00806
205871_at	PLGLA /// PLGLB1 /// PLGLB2	1.74986	0.00057	0.0159
225078_at	EMP2	1.74872	1.14e-05	0.00212
204069_at	MEIS1	1.7486	3.94e-05	0.0036
239478_x_at	---	1.74798	0.000103	0.00623
203185_at	RASSF2	1.7478	0.000103	0.00623
237946_at	---	1.7458	1.67e-05	0.00247
220334_at	RGS17	1.74542	1.28e-05	0.00221
232362_at	CCDC18	1.74486	3.98e-05	0.00363
53720_at	C19orf66	1.74471	0.000381	0.0125
243491_at	---	1.74314	2.39e-05	0.00282
218303_x_at	KRCC1	1.74309	3.05e-05	0.00319
219298_at	ECHDC3	1.74284	1.4e-05	0.00229
202668_at	EFNB2	1.74269	4.34e-06	0.00135
241936_x_at	---	1.74256	0.000707	0.0178
214844_s_at	DOK5	1.74226	5.91e-05	0.00458
213802_at	---	1.7412	0.000491	0.0146
1562289_at	---	1.74064	1.11e-05	0.0021
242974_at	CD47	1.74041	0.000692	0.0176
226955_at	AFAP1L1	1.73964	0.000173	0.00797
1554526_at	OLFM3	1.73961	4.75e-06	0.00144
204472_at	GEM	1.73959	2.77e-05	0.00306
232038_at	C6orf170	1.73948	4.33e-05	0.00381
222717_at	SDPR	1.73934	0.00155	0.0284
235516_at	SEPSECS	1.73907	2.33e-05	0.00281
238656_at	---	1.73888	0.0012	0.0243
222872_x_at	OBFC2A	1.73842	1.76e-05	0.00256
231950_at	ZNF658	1.738	0.000276	0.0105
242592_at	GPR137C	1.73774	0.00166	0.0294
226016_at	CD47	1.73773	5.69e-06	0.00154
235652_at	---	1.73743	0.00186	0.0312
221766_s_at	FAM46A	1.73648	1.41e-05	0.0023
219429_at	FA2H	1.73646	8.41e-05	0.00558
225716_at	---	1.73629	1.08e-05	0.00207
235311_at	FKBP14	1.7362	6.3e-05	0.00468
240263_at	---	1.73587	0.000607	0.0165
214295_at	KIAA0485	1.73544	0.000116	0.00653
204497_at	ADCY9	1.7343	2.36e-05	0.00282
224963_at	SLC26A2	1.73422	5.66e-05	0.00446
205543_at	HSPA4L	1.73354	2.41e-05	0.00282
230250_at	PTPRB	1.73316	1.58e-05	0.0024
1556221_a_at	---	1.73258	3.12e-05	0.00321
1566491_at	---	1.73253	0.00166	0.0294
241506_at	---	1.7325	0.000943	0.0212
1559156_at	---	1.73228	9.82e-05	0.00611
240067_at	---	1.72958	3.2e-05	0.00326
238064_at	---	1.7293	0.000151	0.00751
219580_s_at	TMC5	1.7288	0.000509	0.0148
218589_at	LPAR6	1.72843	5.32e-05	0.00434
238966_at	BRUNOL4	1.72798	8.55e-05	0.00561
220761_s_at	TAOK3	1.72759	2.86e-05	0.0031
232235_at	DSEL	1.72681	8.44e-05	0.00558
236545_at	---	1.72653	0.000574	0.016
239735_at	---	1.7264	5.1e-05	0.00425
210222_s_at	RTN1	1.72631	2.49e-05	0.00284
219771_at	TBC1D8B	1.72624	0.000364	0.0122
235944_at	HMCN1	1.72599	0.00045	0.0139
209447_at	SYNE1	1.72598	0.00116	0.0239
227478_at	SETBP1	1.72568	6.78e-06	0.00165
230479_at	---	1.72559	0.00108	0.0229
1552381_at	SRrp35	1.7253	5.47e-05	0.00438
227889_at	LPCAT2	1.72464	4.21e-05	0.00374
1557738_at	---	1.72433	2.38e-05	0.00282
1559128_at	HSDL2	1.72428	0.000517	0.0149
228981_at	TMEM169	1.72416	9.77e-05	0.00609
210762_s_at	DLC1	1.7233	7.02e-06	0.00168
229090_at	LOC220930	1.72238	9.57e-06	0.00192
226774_at	FAM120B	1.72203	3.49e-05	0.00341
203232_s_at	ATXN1	1.72174	0.000125	0.0068
1561166_a_at	---	1.72159	0.000129	0.00692
230051_at	C10orf47	1.72159	6.32e-05	0.00469
241036_at	---	1.72039	1.88e-05	0.0026
213791_at	PENK	1.71996	0.000517	0.0149
242874_at	---	1.71996	5.07e-06	0.00147
208933_s_at	LGALS8	1.71965	8.4e-06	0.00181
240143_at	---	1.71915	0.0006	0.0164
205578_at	ROR2	1.71902	0.000151	0.00751
206414_s_at	ASAP2	1.71877	8.57e-05	0.00561
226302_at	ATP8B1	1.71875	0.00208	0.0334
238646_at	---	1.7175	6.48e-05	0.00477
219304_s_at	PDGFD	1.71694	6.24e-05	0.00467
241457_at	---	1.71646	0.00103	0.0224
213385_at	CHN2	1.71643	8.61e-05	0.00562
224772_at	NAV1	1.71587	6.01e-05	0.00459
231406_at	ORAI2	1.7157	1.5e-05	0.00237
1569338_at	---	1.71461	6.17e-06	0.00158
230332_at	ZCCHC7	1.71459	0.000181	0.00816
232304_at	PELI1	1.71455	0.00397	0.0486
1563467_at	---	1.71428	0.000117	0.00658
218983_at	C1RL	1.71423	1.8e-05	0.00257
233262_at	---	1.71418	0.00209	0.0334
1558410_s_at	---	1.71333	0.00135	0.026
226365_at	---	1.71309	1.84e-05	0.00259
1554997_a_at	PTGS2	1.71245	5.46e-05	0.00438
213017_at	ABHD3	1.71197	2.03e-05	0.00265
228977_at	LOC729680	1.71184	8.31e-06	0.0018
216034_at	ZNF280A	1.71053	0.000171	0.00792
236766_at	---	1.71048	0.00205	0.0332
222890_at	CCDC113	1.71016	0.000504	0.0147
241870_at	---	1.70908	7.18e-05	0.00506
1562169_at	---	1.70876	0.00041	0.0131
227250_at	KREMEN1	1.70706	9.93e-06	0.00195
211538_s_at	HSPA2	1.70643	4.95e-05	0.00416
243646_at	---	1.70566	0.0014	0.0266
232356_at	---	1.70445	5.64e-05	0.00446
238205_at	DCAF12L1	1.70336	8.1e-05	0.0055
227982_at	SEPSECS	1.70328	0.000323	0.0115
1552685_a_at	GRHL1	1.70307	0.000307	0.0111
231513_at	---	1.70305	0.00125	0.0249
219471_at	C13orf18	1.70299	5.53e-05	0.00439
209741_x_at	SCAPER	1.70202	0.00126	0.025
216170_at	---	1.70173	0.00308	0.0419
219450_at	C4orf19	1.70163	8.58e-06	0.00182
229253_at	THEM4	1.70132	0.000174	0.00799
238592_at	PDLIM3	1.70115	0.00016	0.00769
220150_s_at	FAM184A	1.70103	2.11e-05	0.00265
206404_at	FGF9	1.70084	6.96e-05	0.00498
239091_at	---	1.69901	0.000183	0.00819
225688_s_at	PHLDB2	1.69843	0.00015	0.00751
236170_x_at	HERPUD2	1.69821	0.00247	0.0368
222180_at	---	1.69743	0.00277	0.0394
215743_at	NMT2	1.69728	0.000169	0.00789
240440_at	NPL	1.69656	0.000232	0.00949
225847_at	NCEH1	1.69579	0.00172	0.0299
1561341_at	---	1.69527	0.000371	0.0124
214602_at	COL4A4	1.69512	0.000315	0.0113
233944_at	---	1.69509	0.000749	0.0185
230497_at	BRUNOL5	1.6946	0.00125	0.0248
228812_at	---	1.69428	0.00113	0.0236
228338_at	LOC120376	1.69412	4.12e-05	0.00371
233424_at	---	1.69394	0.000856	0.02
235026_at	C12orf66	1.69387	0.000118	0.0066
238214_at	LRRC69	1.69384	2.29e-05	0.00279
219697_at	HS3ST2	1.69378	2.85e-05	0.0031
204672_s_at	ANKRD6	1.6935	0.000517	0.0149
1562669_at	---	1.69278	0.000184	0.00823
1557078_at	SLFN5	1.69266	5.43e-05	0.00438
202364_at	MXI1	1.69257	1.54e-05	0.00237
1555372_at	BCL2L11	1.69249	0.00101	0.0222
228256_s_at	EPB41L4A	1.69147	1.32e-05	0.00224
242500_at	---	1.69106	3e-05	0.00318
244387_at	---	1.69074	0.000899	0.0206
232151_at	MACC1	1.6898	0.000143	0.00733
242358_at	---	1.68792	0.000205	0.00878
225283_at	ARRDC4	1.68739	9.04e-05	0.00579
204519_s_at	PLLP	1.68737	1.12e-05	0.00211
241382_at	PCP4L1	1.68732	0.00205	0.0331
243606_at	FAM55C	1.68727	1.27e-05	0.00219
238784_at	DPY19L2	1.68654	6.41e-05	0.00473
235147_at	FLJ32063	1.68512	7.91e-05	0.00543
204114_at	NID2	1.68508	0.000112	0.00643
227394_at	NCAM1	1.68501	0.000112	0.00643
223278_at	GJB2	1.6846	0.00261	0.038
226636_at	PLD1	1.68433	1.5e-05	0.00237
203855_at	WDR47	1.68371	0.000339	0.0118
236520_at	---	1.68333	0.000378	0.0125
222895_s_at	BCL11B	1.68321	0.00014	0.00724
228948_at	EPHA4	1.68309	0.00161	0.029
211029_x_at	FGF18	1.68303	0.000166	0.00784			160
224822_at	DLC1	1.68262	9.01e-06	0.00186
234979_at	BCDIN3D	1.6826	1.32e-05	0.00224
203180_at	ALDH1A3	1.68241	4.34e-05	0.00381
226811_at	FAM46C	1.68206	0.00129	0.0254
209598_at	PNMA2	1.6816	9.65e-06	0.00192
214889_at	FAM149A	1.68104	1.53e-05	0.00237
228863_at	PCDH17	1.68044	0.000187	0.00831
213089_at	LOC100272216	1.68027	0.000257	0.0101
232347_x_at	---	1.67986	0.000305	0.0111
223737_x_at	CHST9	1.67975	8.13e-05	0.0055
1555888_at	UBR5	1.6797	8.44e-05	0.00558
1558605_at	---	1.67932	0.000145	0.00734
209755_at	NMNAT2	1.67789	3.01e-05	0.00318
227177_at	CORO2A	1.67785	5.75e-05	0.00449
232195_at	GPR158	1.67724	0.000495	0.0146
1553142_at	C13orf31	1.67703	6.44e-05	0.00475
229649_at	NRXN3	1.67695	8.21e-05	0.00553
236551_at	ZNF311	1.67665	6.04e-05	0.00461
228529_at	---	1.67459	0.000274	0.0105
213212_x_at	FLJ40113 /// LOC440295	1.67427	0.000606	0.0164
203963_at	CA12	1.67413	0.00144	0.0272
237515_at	TMEM56	1.67412	0.000301	0.011
226344_at	ZMAT1	1.67338	0.000944	0.0212
1555363_s_at	LOC284440	1.67288	2.95e-05	0.00316
226104_at	RNF170	1.67273	0.000126	0.00683
1553726_s_at	C6orf170	1.67236	6.8e-05	0.00492
206987_x_at	FGF18	1.6721	0.000175	0.00801
233021_at	---	1.67203	5.14e-05	0.00426
244610_x_at	---	1.67145	0.000309	0.0112
1568780_at	LOC649305	1.67141	0.000145	0.00733
227641_at	FBXL16	1.67108	3.09e-05	0.00321
1561985_at	C14orf39	1.67074	0.000718	0.0181
230120_s_at	PLGLB2	1.67057	0.00013	0.00696
230918_at	---	1.6703	4.42e-05	0.00385
1552487_a_at	BNC1	1.67002	3.68e-05	0.00349
205795_at	NRXN3	1.66865	0.000627	0.0167
231964_at	---	1.66837	0.00129	0.0254
226756_at	---	1.66833	3.5e-05	0.00341
230712_at	NBPF1 /// NBPF3 /// NBPF8	1.66782	1.65e-05	0.00246
214058_at	MYCL1	1.6676	0.000156	0.00759
206115_at	EGR3	1.66748	0.000598	0.0164
217506_at	LOC339290	1.66735	0.000389	0.0126
226909_at	ZNF518B	1.66717	8.57e-05	0.00561
213155_at	WSCD1	1.66716	3.02e-05	0.00318
1558748_at	---	1.66672	0.000455	0.0139
236917_at	LRRC34	1.66586	0.000498	0.0146
225880_at	---	1.66474	4.71e-05	0.00402
1558250_s_at	---	1.6647	2.47e-05	0.00284
214670_at	ZKSCAN1	1.66401	9.1e-06	0.00186
214607_at	PAK3	1.66398	0.000234	0.00954
242931_at	LONRF3	1.66376	1.99e-05	0.00264
229850_at	KDSR	1.66349	9.65e-05	0.00604
216286_at	---	1.66336	9.08e-05	0.00581
227443_at	C9orf150	1.66334	1.83e-05	0.00259
236879_at	---	1.66321	0.000201	0.0087
204042_at	WASF3	1.66293	1.88e-05	0.0026
216944_s_at	ITPR1	1.66283	8.01e-05	0.00548
220799_at	GCM2	1.66257	0.000677	0.0174
239175_at	---	1.6622	0.000857	0.02
223576_at	C6orf203	1.66213	0.00018	0.00813
239409_at	---	1.6621	0.00101	0.0221
1557238_s_at	---	1.66128	0.00196	0.0322
240468_at	---	1.66069	0.000595	0.0163
241845_at	---	1.66055	0.000213	0.00895
220244_at	LOH3CR2A	1.66012	0.00014	0.00724
229313_at	ANO5	1.65935	2.18e-05	0.00269
205257_s_at	AMPH	1.65885	0.000517	0.0149
201150_s_at	TIMP3	1.65855	0.000125	0.0068
219134_at	ELTD1	1.65817	0.00264	0.0383
243729_at	---	1.65808	1.66e-05	0.00246
214745_at	PLCH1	1.65789	0.000195	0.00852
233611_at	---	1.65749	0.00135	0.0261
236550_s_at	ZNF311	1.65692	0.0014	0.0267
236513_at	---	1.65593	0.000736	0.0183
215006_at	---	1.65575	0.000139	0.00723
223746_at	STK4	1.65573	0.000136	0.00711
212543_at	AIM1	1.65517	3.03e-05	0.00318
223422_s_at	ARHGAP24	1.65508	3.61e-05	0.00347
201842_s_at	EFEMP1	1.65449	9.1e-05	0.00581
1565689_at	---	1.65417	0.0026	0.0379
225343_at	TMED8	1.6541	9.74e-06	0.00192
1552455_at	PRUNE2	1.65401	0.000383	0.0125
1556329_a_at	---	1.65395	0.000175	0.00799
222691_at	SLC35B3	1.6535	3.13e-05	0.00321
228080_at	LAYN	1.65232	1.98e-05	0.00264
223168_at	RHOU	1.65181	1.99e-05	0.00264
1555606_a_at	GDPD1	1.65173	0.000171	0.00792
233329_s_at	KRCC1	1.65055	0.000123	0.00678
231281_at	---	1.65041	0.000231	0.00945
242268_at	CUGBP2	1.65025	0.00311	0.0421
239462_at	ZNF284	1.65014	0.000105	0.00626
226040_at	---	1.65	0.000319	0.0114
227785_at	SDCCAG8	1.64912	3.6e-05	0.00347
226848_at	---	1.64891	0.000214	0.00898
238184_at	---	1.64851	0.000643	0.0169
230735_at	---	1.64836	2.98e-05	0.00318
233413_at	---	1.64801	0.000413	0.0132
1558759_s_at	CLASP2	1.64768	0.00103	0.0224
236346_at	---	1.64678	0.000111	0.0064
237161_at	---	1.64667	0.000378	0.0125
205747_at	CBLN1	1.64648	0.000467	0.0141
235453_at	TOR1AIP2	1.64627	0.000112	0.00643
204359_at	FLRT2	1.64625	2.44e-05	0.00283
221384_at	UCP1	1.64612	9.18e-05	0.00584
206039_at	RAB33A	1.64602	0.000109	0.00637
227125_at	---	1.64586	3.63e-05	0.00347
221922_at	GPSM2	1.64585	2.12e-05	0.00265
243993_at	---	1.64548	9.94e-05	0.00614
239731_at	---	1.64527	0.000435	0.0136
238755_at	---	1.64498	0.00147	0.0276
227014_at	ASPHD2	1.64478	1.54e-05	0.00237
232281_at	LOC148189	1.64427	0.000306	0.0111
206118_at	STAT4	1.64426	0.000135	0.00709
208154_at	---	1.64425	2.38e-05	0.00282
222184_at	---	1.64383	0.00118	0.0242
235583_at	ILDR1	1.64368	3.34e-05	0.00335
225720_at	SYNPO2	1.64359	5.11e-05	0.00426
241360_at	CCDC15	1.64357	0.000506	0.0148
237411_at	ADAMTS6	1.64348	2.31e-05	0.00279
214061_at	WDR67	1.64342	0.000295	0.0108
238299_at	---	1.64309	0.00254	0.0374
213623_at	KIF3A	1.64284	0.000169	0.00789
227182_at	SUSD3	1.64198	0.000254	0.01
223749_at	C1QTNF2	1.6418	0.000409	0.0131
236994_at	FBXL4	1.64165	1.7e-05	0.0025
235587_at	LOC202781	1.64098	1.49e-05	0.00237
242606_at	---	1.64097	0.000107	0.00634
223092_at	ANKH	1.64054	4.25e-05	0.00376
218532_s_at	FAM134B	1.63981	2.78e-05	0.00307
227764_at	LYPD6	1.63958	0.000234	0.00952
226652_at	USP3	1.63919	1.92e-05	0.00262
224989_at	---	1.6388	7.38e-05	0.00514
229910_at	SHE	1.63831	0.00158	0.0286
225136_at	PLEKHA2	1.63802	0.000187	0.00831
241883_x_at	---	1.63773	0.0002	0.00865
238868_at	UACA	1.63772	0.00051	0.0148
227074_at	LOC100131564	1.63764	0.000613	0.0165
231270_at	CA13	1.63739	1.88e-05	0.0026
228731_at	---	1.63649	2.1e-05	0.00265
204236_at	FLI1	1.63648	0.00121	0.0245
241801_at	PGAP1	1.6353	0.000774	0.0189
212573_at	ENDOD1	1.63423	0.000332	0.0116
221833_at	LONP2	1.63411	0.000529	0.0151
237194_at	---	1.63406	0.000699	0.0177
202630_at	APPBP2	1.63403	0.000286	0.0107
233365_at	---	1.63296	0.000566	0.0159
210136_at	MBP	1.63262	1.26e-05	0.00219
236158_at	---	1.63246	2.17e-05	0.00269
213725_x_at	XYLT1	1.63232	1.79e-05	0.00257
236277_at	---	1.63219	0.00115	0.0239
239809_at	---	1.63196	0.000401	0.0129
234597_at	---	1.63167	1.49e-05	0.00237
238155_at	---	1.63141	0.000265	0.0103
1561737_at	---	1.63133	0.00148	0.0277
1561206_at	KLHL8	1.63049	2.58e-05	0.0029
239295_at	SRrp35	1.63046	5.35e-05	0.00436
243963_at	SDCCAG8	1.62968	6.08e-05	0.00461
217553_at	MGC87042	1.62942	1.95e-05	0.00263
226831_at	SLC25A46	1.62923	0.0003	0.011
239646_at	---	1.62887	0.00106	0.0227
238812_at	---	1.62866	0.000271	0.0104
224566_at	NEAT1	1.62863	2.47e-05	0.00284
205330_at	MN1	1.62841	0.00103	0.0224
230748_at	SLC16A6	1.62827	0.000129	0.00692
240574_at	---	1.62786	0.00388	0.048
232158_x_at	NIPAL1	1.62771	0.000499	0.0146
228805_at	C5orf25	1.62667	5.24e-05	0.0043
243366_s_at	---	1.62616	0.000135	0.00711
234088_at	---	1.62547	0.00228	0.0351
227176_at	SLC2A13	1.62535	0.000669	0.0173
226018_at	C7orf41	1.62491	9.52e-05	0.006
230278_at	---	1.62458	3.43e-05	0.00339
236219_at	---	1.62424	2.98e-05	0.00318
210230_at	---	1.6242	0.000796	0.0192
204040_at	RNF144A	1.62415	5.71e-05	0.00446
205780_at	BIK	1.62344	3.86e-05	0.00357
1556744_a_at	---	1.62303	0.000226	0.00929
228724_at	---	1.62261	0.00178	0.0305
229657_at	THRB	1.62211	0.00066	0.0172
228937_at	C13orf31	1.62086	0.00049	0.0145
242664_at	---	1.62074	0.000791	0.0191
243666_at	---	1.62036	0.00107	0.0228
218801_at	UGGT2	1.62035	1.24e-05	0.00217
212915_at	PDZRN3	1.62029	3.53e-05	0.00343
226782_at	SLC25A30	1.62024	1.86e-05	0.0026
240326_at	---	1.62018	0.000643	0.0169
233364_s_at	---	1.61979	0.000207	0.00881
227688_at	LRCH2	1.6197	0.000526	0.0151
203231_s_at	ATXN1	1.61963	0.000491	0.0146
227049_at	ZADH2	1.61942	2.2e-05	0.00271
242725_at	---	1.61933	6.16e-05	0.00466
209793_at	GRIA1	1.61836	0.000143	0.00732
228375_at	IGSF11	1.61835	0.000436	0.0136
1557411_s_at	SLC25A43	1.61824	0.000943	0.0212
219641_at	DET1	1.61797	0.000202	0.0087
244078_at	---	1.61785	2.42e-05	0.00283
212731_at	ANKRD46	1.61775	6.08e-05	0.00461
230137_at	TMEM155	1.61764	5.11e-05	0.00426
223300_s_at	CCDC82	1.61657	3.03e-05	0.00318
224400_s_at	CHST9	1.61641	0.000346	0.0119
232113_at	---	1.6164	0.000771	0.0188
227812_at	TNFRSF19	1.61538	0.00103	0.0224
210123_s_at	CHRFAM7A /// CHRNA7	1.61516	0.000122	0.00675
232164_s_at	EPPK1	1.61508	0.000353	0.012
229797_at	MCOLN3	1.61462	0.00115	0.0239
211421_s_at	RET	1.61452	0.00199	0.0325
203786_s_at	TPD52L1	1.6145	3.82e-05	0.00356
215473_at	---	1.61428	0.000248	0.00989
232165_at	EPPK1	1.61407	4.59e-05	0.00395
242794_at	MAML3	1.61388	0.000379	0.0125
238513_at	PRRG4	1.61385	0.000572	0.016
229699_at	LOC100129550	1.61384	0.000654	0.0171
218815_s_at	TMEM51	1.61374	1.42e-05	0.0023
212353_at	SULF1	1.61326	0.000123	0.00678
205789_at	CD1D	1.61317	7.34e-05	0.00512
235919_at	---	1.61307	1.35e-05	0.00226
204712_at	WIF1	1.61306	0.000107	0.00634
230713_at	---	1.61294	0.00111	0.0233
240992_at	---	1.61228	0.000497	0.0146
243183_at	---	1.6119	0.00205	0.0331
239917_at	VPS8	1.61131	0.00327	0.0434
202508_s_at	SNAP25	1.61047	0.000374	0.0124
205498_at	GHR	1.6104	0.000498	0.0146
239330_at	---	1.61032	0.00147	0.0276
214596_at	CHRM3	1.61004	5.07e-05	0.00424
226625_at	TGFBR3	1.60982	2.09e-05	0.00265
214722_at	NOTCH2NL	1.60967	0.000257	0.0101
222585_x_at	KRCC1	1.60944	2.06e-05	0.00265
1558795_at	LOC728052	1.60916	0.00025	0.00995
227227_at	---	1.60906	7.85e-05	0.00539
202007_at	NID1	1.60874	0.000346	0.0119
227594_at	ZMYM6	1.6087	1.65e-05	0.00246
204783_at	MLF1	1.6086	0.000791	0.0191
227970_at	GPR157	1.60845	0.000159	0.00764
220945_x_at	MANSC1	1.60785	0.00211	0.0336
236636_at	---	1.6074	0.000421	0.0133
244455_at	KCNT2	1.60686	0.000503	0.0147
1558686_at	---	1.60669	0.000205	0.00878
235078_at	---	1.60665	4.1e-05	0.0037
226511_at	DCAF10	1.60661	9.38e-05	0.00594
219973_at	ARSJ	1.60657	3.69e-05	0.00349
229831_at	CNTN3	1.60637	0.000202	0.0087
232429_at	---	1.60627	0.000253	0.01
229225_at	NRP2	1.60625	0.000221	0.00918
240861_at	---	1.60624	0.000152	0.00753
225221_at	---	1.60588	8.4e-05	0.00558
225123_at	---	1.60574	0.000646	0.017
229297_at	---	1.60497	5.69e-05	0.00446
228933_at	NHS	1.60445	2.8e-05	0.00308
230369_at	GPR161	1.60406	0.000997	0.022
229028_s_at	ARL17	1.60397	2.54e-05	0.00289
218149_s_at	ZNF395	1.6037	0.000134	0.00706
1557754_at	LOC401068	1.60311	0.000253	0.01
220576_at	PGAP1	1.60299	0.0031	0.042
1560659_at	---	1.60234	9.85e-05	0.00611
205728_at	ODZ1	1.60209	0.00238	0.0361
238735_at	---	1.60163	0.00058	0.0161
233401_at	---	1.60144	0.000121	0.00672
225842_at	PHLDA1	1.60106	1.99e-05	0.00264
238489_at	PRKAA2	1.60099	8.05e-05	0.00549
220129_at	SOHLH2	1.60045	0.00163	0.0291
229517_at	PTPDC1	1.59969	4.81e-05	0.00408
240532_at	SLC32A1	1.59967	0.00136	0.0261
225166_at	ARHGAP18	1.59953	5.05e-05	0.00423
226459_at	PIK3AP1	1.59931	0.00116	0.0239
218510_x_at	FAM134B	1.59926	0.000284	0.0106
213375_s_at	N4BP2L1	1.5991	0.000105	0.00628
221916_at	NEFL	1.59891	5.92e-05	0.00458
235456_at	---	1.59876	0.000233	0.0095
1566766_a_at	MACC1	1.59803	0.000154	0.00756
230728_at	---	1.59801	0.000104	0.00626
205160_at	PEX11A	1.59799	0.000145	0.00734
227329_at	ZBTB46	1.59795	6.99e-05	0.00499
244548_at	---	1.59781	0.00076	0.0187
242343_x_at	---	1.59775	0.00175	0.0302
228749_at	ZDBF2	1.59764	0.00125	0.0249
1557132_at	WDR17	1.59691	0.000364	0.0122
236370_at	---	1.59618	2.21e-05	0.00271
242405_at	---	1.59526	0.00111	0.0233
1562226_at	VWDE	1.5952	0.000447	0.0138
215768_at	---	1.59437	7.75e-05	0.00534
228750_at	---	1.59432	8.18e-05	0.00551
205945_at	IL6R	1.59412	3.05e-05	0.00319
230240_at	---	1.5937	0.000121	0.00672
222291_at	FAM149A	1.59348	9.99e-05	0.00615
213817_at	IRAK3	1.59346	0.0022	0.0345
224801_at	NDFIP2	1.59281	0.000226	0.00929
243006_at	---	1.59204	0.000802	0.0193
229194_at	PCGF5	1.59199	0.000942	0.0212
203939_at	NT5E	1.59174	0.000339	0.0118
218603_at	HECA	1.5916	2.18e-05	0.00269
205532_s_at	CDH6	1.59153	0.000458	0.014
1557805_at	---	1.59144	0.00036	0.0122
233648_at	---	1.59109	0.000327	0.0116
230256_at	C1orf104	1.59108	0.000405	0.013
1557812_a_at	---	1.59103	0.000258	0.0101
237496_at	---	1.59072	0.00108	0.0229
1558256_at	LOC148189	1.58969	0.000257	0.0101
1570253_a_at	RHEBL1	1.5892	0.000384	0.0125
223644_s_at	CRYGS	1.58854	0.000731	0.0183
212865_s_at	COL14A1	1.58828	7.28e-05	0.0051
229730_at	SMTNL2	1.58739	0.00113	0.0236
1556805_at	---	1.58724	0.00106	0.0227
200911_s_at	TACC1	1.58717	3.67e-05	0.00348
203556_at	ZHX2	1.58701	0.000166	0.00786
220887_at	C14orf162	1.58597	0.00191	0.0317
224995_at	SPIRE1	1.58593	2.92e-05	0.00313
212981_s_at	FAM115A	1.58579	0.000852	0.0199
228377_at	KLHL14	1.58536	0.000218	0.00907
210643_at	TNFSF11	1.58532	0.000115	0.00651
227719_at	SMAD9	1.58518	8.8e-05	0.00567
1557505_a_at	---	1.58499	0.000979	0.0217
207231_at	DZIP3	1.58433	0.00141	0.0268
206247_at	MICB	1.58432	0.000164	0.0078
229146_at	C7orf31	1.58428	0.000123	0.00678
204396_s_at	GRK5	1.58419	0.00104	0.0224
1565620_at	AGAP4	1.58358	0.00105	0.0227
1559697_a_at	---	1.58342	2.56e-05	0.0029
205151_s_at	TRIL	1.58317	5.38e-05	0.00437
229073_at	PRTG	1.5831	0.000176	0.00803
1556306_at	---	1.58252	8.1e-05	0.0055
227565_at	---	1.58249	6.59e-05	0.00482
235874_at	PRSS35	1.58242	0.00324	0.0432
214930_at	SLITRK5	1.58188	0.00385	0.0479
1556650_at	---	1.58183	0.00179	0.0305
235564_at	ZNF117	1.58147	0.000108	0.00635
227446_s_at	C14orf167	1.58104	4.41e-05	0.00385
1560199_x_at	LOC728153	1.58061	0.000169	0.00789
224823_at	MYLK	1.58046	0.00119	0.0242
212614_at	ARID5B	1.57998	0.000198	0.00861
1564360_a_at	LOC339260	1.57974	0.00019	0.00836
1564359_a_at	LOC339260	1.57954	0.00014	0.00724
230917_at	---	1.5791	0.000431	0.0136
234605_at	CDC14B	1.57825	0.000285	0.0107
215307_at	ZNF529	1.57794	2.84e-05	0.0031
214772_at	C11orf41	1.57776	0.000345	0.0119
236494_x_at	---	1.5777	0.00124	0.0248
208358_s_at	UGT8	1.57755	2.06e-05	0.00265
227988_s_at	VPS13A	1.57749	0.0004	0.0129
227268_at	RNFT1	1.5771	0.00221	0.0345
226609_at	DCBLD1	1.57708	0.000221	0.00916
234980_at	TMEM56	1.57704	0.000293	0.0108
223441_at	SLC17A5	1.57685	6.36e-05	0.00471
230859_at	---	1.57678	0.000198	0.00859
224999_at	---	1.57677	0.000121	0.00674
226969_at	MTR	1.57664	0.000612	0.0165
242563_at	---	1.5765	0.000396	0.0128
237365_at	---	1.57645	0.000615	0.0165
228661_s_at	---	1.57627	0.00141	0.0267
236261_at	---	1.5759	0.00221	0.0345
231867_at	ODZ2	1.57573	0.000106	0.0063
230645_at	FRMD3	1.57571	0.000939	0.0212
211778_s_at	OVOL2	1.5751	2.58e-05	0.0029
218953_s_at	PCYOX1L	1.57465	0.000112	0.00643
219932_at	SLC27A6	1.57412	6.43e-05	0.00474
228176_at	S1PR3	1.57396	2.73e-05	0.00304
233106_at	C14orf82	1.5739	0.000272	0.0104
214705_at	INADL	1.57388	0.00365	0.0463
213703_at	LOC150759	1.57362	5.23e-05	0.0043
238121_at	GK5	1.57357	0.000348	0.0119
228113_at	RAB37	1.57353	5.68e-05	0.00446
225911_at	NPNT	1.57278	0.00104	0.0224
223497_at	FAM135A	1.57261	0.00028	0.0106
1553118_at	THEM4	1.57257	0.000127	0.00687
227828_s_at	FAM176A	1.57243	0.000238	0.00963
221541_at	CRISPLD2	1.57189	0.000767	0.0188
225971_at	DDHD1	1.57179	6.26e-05	0.00467
240259_at	FLRT2	1.57124	0.00226	0.0349
238793_at	TIGD7	1.57122	0.00042	0.0133
232372_at	---	1.57084	0.00202	0.0329
1553654_at	SYT14	1.57049	2.04e-05	0.00265
235771_at	---	1.56982	0.00115	0.0239
229024_at	---	1.56971	0.0011	0.0231
226545_at	CD109	1.56969	5.05e-05	0.00423
241905_at	PIK3C2A	1.56962	0.00113	0.0236
218923_at	CTBS	1.56953	5.96e-05	0.00458
230298_at	MBLAC2	1.56893	6.69e-05	0.00487
225509_at	SAP30L	1.56845	0.000217	0.00905
212419_at	ZCCHC24	1.56838	8.49e-05	0.00559
229889_at	C17orf76	1.56798	0.000236	0.00961
229127_at	---	1.5677	0.000414	0.0132
226493_at	KCTD18	1.56761	0.000815	0.0194
205638_at	BAI3	1.5676	0.000556	0.0157
215303_at	DCLK1	1.56749	0.000138	0.00721
204573_at	CROT	1.56742	0.000134	0.00706
230329_s_at	NUDT6	1.56708	0.00143	0.027
202856_s_at	SLC16A3	1.56686	0.00275	0.0393
232242_at	---	1.56667	0.00143	0.027
229167_at	---	1.56648	0.000326	0.0115
213353_at	ABCA5	1.5664	0.00128	0.0253
241871_at	CAMK4	1.56637	0.000764	0.0188
202181_at	KIAA0247	1.56622	3.1e-05	0.00321
236097_at	---	1.56615	6.59e-05	0.00482
1554910_at	PRKD3	1.5661	0.000226	0.00929
233035_at	---	1.56609	0.000766	0.0188
219477_s_at	THSD1 /// THSD1P	1.56608	0.0032	0.0429
226499_at	NRARP	1.56604	5.87e-05	0.00456
1558626_at	---	1.56551	0.000328	0.0116
241925_x_at	---	1.56524	9.21e-05	0.00584
219696_at	DENND1B	1.56451	0.000324	0.0115
209737_at	MAGI2	1.56414	0.000124	0.00679
1561690_at	---	1.56413	0.00118	0.0242
204412_s_at	NEFH	1.56363	0.000347	0.0119
238712_at	---	1.56355	8.75e-05	0.00565
238744_at	---	1.56337	3.14e-05	0.00322
202388_at	RGS2	1.56315	3.56e-05	0.00345
219870_at	ATF7IP2	1.56305	5.47e-05	0.00438
244312_at	---	1.56283	0.000698	0.0177
212842_x_at	RGPD4 /// RGPD5 /// RGPD6 /// RGPD8	1.56181	3.46e-05	0.0034
211753_s_at	RLN1	1.56168	0.000282	0.0106
225913_at	SGK269	1.5613	4.51e-05	0.0039
221523_s_at	RRAGD	1.56101	5.42e-05	0.00438
239660_at	C20orf74	1.56072	0.00354	0.0455
1554863_s_at	DOK5	1.56052	0.00011	0.00638
214077_x_at	MEIS3P1	1.56003	6.22e-05	0.00467
230087_at	PRIMA1	1.55978	0.000445	0.0138
205249_at	EGR2	1.55975	0.000734	0.0183
236793_at	---	1.55939	0.000202	0.0087
204860_s_at	NAIP	1.55674	0.000294	0.0108
233908_x_at	---	1.55671	0.000473	0.0142
203604_at	ZNF516	1.55603	0.00134	0.0259
209348_s_at	MAF	1.55564	0.000123	0.00678
228523_at	NANOS1	1.55551	3.11e-05	0.00321
219570_at	KIF16B	1.55539	0.000175	0.00801
212136_at	ATP2B4	1.5553	0.00165	0.0293
1556462_a_at	---	1.5552	0.00119	0.0243
243951_at	ABCB1	1.55513	0.000965	0.0215
205222_at	EHHADH	1.55488	0.00192	0.0319
215599_at	LOC653188	1.55473	0.00412	0.0496
243210_at	---	1.55459	0.00292	0.0406
243149_at	---	1.55415	0.00121	0.0245
219454_at	EGFL6	1.55401	0.000171	0.00792
236524_at	---	1.55395	0.000699	0.0177
226712_at	SSR1	1.55306	0.000512	0.0148
203947_at	CSTF3	1.55271	4.41e-05	0.00385
1562948_at	---	1.55129	0.00181	0.0307
236359_at	SCN4B	1.55113	0.000172	0.00794
228315_at	---	1.55094	3.57e-05	0.00345
220122_at	MCTP1	1.55084	0.00299	0.0411
202669_s_at	EFNB2	1.55066	0.000137	0.00717
241379_at	APLF	1.55061	0.00235	0.0357
204953_at	SNAP91	1.5506	0.00347	0.045
233449_at	---	1.55051	0.00183	0.0309
237716_at	---	1.55036	0.000193	0.00845
206765_at	KCNJ2	1.55012	0.000273	0.0105
242051_at	---	1.5495	6.22e-05	0.00467
205472_s_at	DACH1	1.54948	0.00367	0.0465
213825_at	OLIG2	1.54924	0.000441	0.0137
235238_at	SHC4	1.5491	0.000182	0.00819
236337_at	SYCP2L	1.54901	0.000172	0.00792
235450_at	FBXL4	1.54892	0.00324	0.0433
219425_at	SULT4A1	1.54876	0.000852	0.0199
231925_at	---	1.54852	6.38e-05	0.00472
219764_at	FZD10	1.54847	0.000704	0.0178
203159_at	GLS	1.54809	0.000502	0.0147
223658_at	KCNK6	1.54799	0.000299	0.0109
209460_at	ABAT	1.54782	0.000787	0.0191
230002_at	GPSM2	1.54745	0.000446	0.0138
228843_at	---	1.54738	9.99e-05	0.00615
224254_x_at	---	1.54693	0.000993	0.0219
212256_at	GALNT10	1.54691	6.74e-05	0.00489
213523_at	CCNE1	1.54679	3.39e-05	0.00338
238695_s_at	RAB39B	1.54661	0.000219	0.00913
210335_at	RASSF9	1.54657	0.000705	0.0178
203510_at	MET	1.54625	4.62e-05	0.00396
239425_at	---	1.54623	0.00125	0.0249
233867_at	---	1.54619	7.17e-05	0.00506
227053_at	PACSIN1	1.54584	8.31e-05	0.00555
1566638_at	---	1.54583	0.00191	0.0317
210694_s_at	MID1	1.54583	4.23e-05	0.00375
1556568_a_at	---	1.54571	0.000215	0.009
219702_at	PLAC1	1.54565	0.000471	0.0142
230498_at	MCHR1	1.5456	0.000162	0.00773
220327_at	VGLL3	1.54512	0.000627	0.0167
243310_at	---	1.54462	0.00122	0.0246
235215_at	ERCC4	1.54454	0.0001	0.00615
209892_at	FUT4	1.54414	8.13e-05	0.0055
221872_at	RARRES1	1.54401	0.00206	0.0332
203989_x_at	F2R	1.54391	0.0015	0.0279
236462_at	---	1.5437	0.000941	0.0212
231382_at	FGF18	1.54325	0.000226	0.00929
244476_at	---	1.54242	0.000843	0.0198
1554743_x_at	PMS1	1.5419	0.000266	0.0103
235017_s_at	---	1.54173	0.0012	0.0243
219427_at	FAT4	1.54165	0.000756	0.0186
1569813_at	STRN	1.54157	6.59e-05	0.00482
211276_at	TCEAL2	1.54119	0.000151	0.00751
236302_at	PPM1E	1.54115	0.000224	0.00925
235007_at	BBS7	1.5411	0.000384	0.0125
228554_at	PGR	1.54089	0.00033	0.0116
214164_x_at	CA12	1.54043	0.000276	0.0105
1559336_at	---	1.54022	0.0006	0.0164
205030_at	FABP7	1.5402	0.000381	0.0125
228875_at	FAM162B	1.53981	0.000709	0.0179
226322_at	TMTC1	1.53957	0.000151	0.00751
243303_at	---	1.53913	0.00296	0.0409
1557953_at	ZKSCAN1	1.53802	6.7e-05	0.00487
205699_at	MAP2K6	1.53789	0.00152	0.028
231824_at	LARP1B	1.53784	0.000467	0.0141
209829_at	FAM65B	1.53771	0.00124	0.0248
231810_at	BRI3BP	1.53739	0.000702	0.0178
224443_at	C1orf97	1.53716	0.000616	0.0165
221011_s_at	LBH	1.53708	0.000121	0.00674
233473_x_at	---	1.53708	0.00107	0.0228
207177_at	PTGFR	1.53692	9.58e-05	0.00603
204017_at	KDELR3	1.53674	4.26e-05	0.00376
243184_at	---	1.53647	0.00358	0.0458
239433_at	LRRC8E	1.53609	0.000661	0.0172
235365_at	DFNB59	1.53603	0.000225	0.00926
218450_at	HEBP1	1.53598	4.11e-05	0.0037
227572_at	USP30	1.5359	0.000603	0.0164
239466_at	LOC344595	1.53587	9.57e-05	0.00603
236552_at	---	1.53551	0.00153	0.0281
236437_at	---	1.53542	0.00231	0.0353
244353_s_at	SLC2A12	1.53508	3.02e-05	0.00318
216527_at	---	1.53503	0.00314	0.0423
212192_at	KCTD12	1.53457	0.00013	0.00697
238595_at	---	1.5345	0.000505	0.0148
213093_at	PRKCA	1.5344	0.000244	0.00978
243280_at	---	1.53426	0.000506	0.0148
235965_at	---	1.5342	0.000626	0.0167
213106_at	ATP8A1	1.534	0.00304	0.0416
227410_at	FAM43A	1.53399	0.000234	0.00955
228160_at	LOC339290	1.53399	0.000569	0.0159
235518_at	SLC8A1	1.53365	0.00179	0.0305
219410_at	TMEM45A	1.53317	4.83e-05	0.00409
238458_at	EFHA2	1.53312	0.00117	0.0241
205013_s_at	ADORA2A /// CYTSA	1.5331	0.000475	0.0143
238149_at	ZNF818P	1.53308	0.00179	0.0305
215854_at	---	1.53296	0.00339	0.0444
238332_at	ANKRD29	1.53228	0.00016	0.00767
219628_at	ZMAT3	1.53218	5.7e-05	0.00446
210170_at	PDLIM3	1.53196	3.58e-05	0.00345
235924_at	---	1.53178	0.00137	0.0263
236335_at	---	1.5315	0.00133	0.0259
235698_at	ZFP90	1.53144	0.00162	0.0291
215201_at	REPS1	1.53086	0.00263	0.0382
220609_at	LOC202181	1.53016	0.000108	0.00634
225018_at	SPIRE1	1.52997	0.000607	0.0165
232797_at	---	1.52995	0.000458	0.014
204224_s_at	GCH1	1.52975	7.1e-05	0.00503
232659_at	---	1.52918	0.00287	0.0401
201849_at	BNIP3	1.52917	0.000122	0.00677
206235_at	LIG4	1.52892	0.000163	0.00777
1559425_at	---	1.52869	0.000845	0.0198
207233_s_at	MITF	1.52858	0.00078	0.019
204249_s_at	LMO2	1.52853	8.64e-05	0.00562
1553138_a_at	ANKLE1	1.52845	0.000896	0.0205
207181_s_at	CASP7	1.52817	0.000292	0.0108
232500_at	C20orf74	1.52801	0.000943	0.0212
228680_at	KIF3A	1.52799	0.000743	0.0184
227692_at	GNAI1	1.52775	0.000113	0.00646
227236_at	TSPAN2	1.52775	0.000212	0.00893
205190_at	PLS1	1.5275	0.000103	0.00623
1560031_at	FRMD4A	1.52743	0.000184	0.00821
206363_at	MAF	1.52728	4e-05	0.00364
243981_at	STK4	1.52715	0.00168	0.0296
234650_at	---	1.52699	0.00387	0.048
223654_s_at	BRUNOL4	1.52696	7e-05	0.00499
218872_at	TESC	1.52683	0.000145	0.00733
214298_x_at	2013-09-06	1.52664	0.000255	0.0101
229110_at	LOC100128844	1.52652	0.000246	0.00983
1555892_s_at	LOC253039	1.52637	0.00171	0.0298
213455_at	FAM114A1	1.52625	0.000671	0.0173
227289_at	PCDH17	1.5259	0.000155	0.00759
239780_at	---	1.52583	0.0017	0.0297
230741_at	---	1.52531	0.00226	0.0349
228209_at	---	1.52489	0.00276	0.0394
1559910_at	---	1.52488	0.0016	0.0289
236487_at	SCLT1	1.52483	0.00158	0.0286
1556657_at	---	1.52461	0.00325	0.0433
214967_at	---	1.52454	0.00412	0.0496
219093_at	PID1	1.52439	7.25e-05	0.0051
214321_at	NOV	1.52388	0.0024	0.0362
226258_at	AMN1	1.52351	0.000162	0.00773
223588_at	THAP2	1.52289	0.00141	0.0267
229295_at	LOC150166	1.52282	0.000907	0.0207
230067_at	FAM124A	1.52238	0.000106	0.00632
1557543_at	---	1.52236	0.00112	0.0235
1560745_at	---	1.52228	0.00174	0.0301
1557057_a_at	C5orf47	1.5222	0.000289	0.0107
232055_at	SFXN1	1.52207	0.00164	0.0292
244633_at	---	1.52196	0.00196	0.0323
224365_s_at	TIGD7	1.52188	0.000298	0.0109
229339_at	MYOCD	1.52166	0.00273	0.0391
1561155_at	---	1.52155	0.000479	0.0143
235781_at	CACNA1B	1.52139	0.00275	0.0392
1566551_at	---	1.52137	0.00035	0.012
234043_at	---	1.52121	0.00037	0.0124
232063_x_at	FARSB	1.52109	0.00267	0.0385
235693_at	---	1.52102	0.00342	0.0446
214151_s_at	CCPG1	1.52101	0.00231	0.0354
225308_s_at	TANC1	1.52051	0.000174	0.00797
236311_at	LOH12CR2	1.52046	0.00374	0.0471
242990_at	---	1.52045	0.000947	0.0212
205618_at	PRRG1	1.52015	5.3e-05	0.00433
221654_s_at	USP3	1.52014	0.000239	0.00965
235690_at	ZNF594	1.51993	0.00229	0.0352
1558486_at	ZNF493	1.5198	0.00307	0.0419
231013_at	---	1.51972	0.000214	0.00897
1558199_at	FN1	1.51955	0.0017	0.0297
226333_at	IL6R	1.51953	0.000831	0.0196
243718_at	---	1.51907	6e-05	0.00459
233314_at	PTEN	1.51871	9.89e-05	0.00611
222931_s_at	THNSL1	1.51854	5.17e-05	0.00427
242859_at	---	1.51827	0.00014	0.00724
228487_s_at	---	1.51822	0.0017	0.0297
1559101_at	FYN	1.51802	0.00137	0.0262
201280_s_at	DAB2	1.51791	0.00123	0.0247
228255_at	ALS2CR4	1.51773	4.93e-05	0.00416
236623_at	C1orf203	1.5175	0.000393	0.0127
1558517_s_at	LRRC8C	1.51737	0.000465	0.0141
232174_at	---	1.51736	0.00119	0.0242
227702_at	CYP4X1	1.51712	0.000108	0.00634
234632_x_at	---	1.51711	0.000188	0.00831
235210_s_at	C8orf84	1.51702	0.000193	0.00847
207069_s_at	SMAD6	1.51679	5.5e-05	0.00439
210372_s_at	TPD52L1	1.51674	0.000238	0.00963
226124_at	ZFP90	1.51672	0.000116	0.00655
228736_at	HELQ	1.51671	0.000268	0.0103
238521_at	---	1.51665	0.000115	0.0065
235782_at	---	1.51655	4.17e-05	0.00373
226907_at	PPP1R14C	1.51635	0.00156	0.0285
225524_at	ANTXR2	1.51625	0.000118	0.00662
200878_at	EPAS1	1.51617	0.00098	0.0217
232586_x_at	LOC100133315	1.516	0.000213	0.00895
218477_at	TMEM14A	1.51596	0.000116	0.00652
214862_x_at	---	1.51578	0.000102	0.00622
235388_at	CHD9	1.5156	0.00116	0.024
232000_at	TTC39B	1.51552	0.00175	0.0302
213307_at	SHANK2	1.51547	0.00173	0.03
238584_at	IQCA1	1.51509	0.00126	0.025
241367_at	TEX19	1.51503	4.37e-05	0.00383
239673_at	---	1.51479	0.00161	0.029
214519_s_at	RLN2	1.51463	0.00119	0.0243
243527_at	---	1.51461	0.000585	0.0162
228341_at	---	1.51453	0.000993	0.0219
209915_s_at	NRXN1	1.51432	4.56e-05	0.00393
238647_at	C14orf28	1.51392	0.000505	0.0148
210650_s_at	PCLO	1.5135	0.00164	0.0292
221511_x_at	CCPG1	1.51314	0.00103	0.0224
215470_at	GTF2H2B	1.51288	0.00223	0.0346
203037_s_at	MTSS1	1.51274	0.000612	0.0165
213392_at	IQCK	1.5124	0.00157	0.0286
226985_at	FGD5	1.51229	0.000912	0.0208
1569652_at	MLLT3	1.51222	0.000741	0.0184
203132_at	RB1	1.51184	0.000305	0.0111
219911_s_at	SLCO4A1	1.51182	0.000377	0.0124
236215_at	---	1.51143	0.00387	0.048
220466_at	CCDC15	1.51134	5.98e-05	0.00459
215635_at	---	1.51105	0.00361	0.046
227415_at	LOC283508	1.51078	0.000151	0.00751
225407_at	MBP	1.51055	0.000138	0.00721
232030_at	KIAA1632	1.51025	0.00254	0.0374
242191_at	NBPF10	1.51016	0.000568	0.0159
232565_at	---	1.51014	0.000977	0.0217
225381_at	LOC399959	1.51007	0.00163	0.0291
205303_at	KCNJ8	1.50995	0.00117	0.0241
1556202_at	SRGAP2	1.50989	0.00281	0.0397
213920_at	CUX2	1.50968	0.00317	0.0427
230807_at	CCDC151	1.50962	0.000102	0.00623
240561_at	MBNL3	1.50955	0.00064	0.0169
244340_x_at	---	1.50932	0.000156	0.00759
234326_at	---	1.50932	8.8e-05	0.00567
205352_at	SERPINI1	1.50927	0.000169	0.00789
225725_at	---	1.50923	7.11e-05	0.00503
238317_x_at	---	1.50919	0.00293	0.0406
227985_at	---	1.50919	0.000434	0.0136
229674_at	SERTAD4	1.5091	0.000148	0.00741
206295_at	IL18	1.50892	4.85e-05	0.0041
213463_s_at	FAM149B1	1.50892	0.000387	0.0126
203845_at	KAT2B	1.50887	0.000451	0.0139
209685_s_at	PRKCB	1.50874	0.00104	0.0224
242688_at	---	1.50872	0.0029	0.0404
215083_at	---	1.50862	0.00197	0.0324
231930_at	ELMOD1	1.50835	0.000394	0.0127
212681_at	EPB41L3	1.50828	0.00406	0.0493
238841_at	PTPDC1	1.508	0.000258	0.0101
212856_at	GRAMD4	1.50797	0.000569	0.0159
229116_at	CNKSR2	1.50797	0.000132	0.00698
228932_at	---	1.50783	9.19e-05	0.00584
232549_at	RBM11	1.50771	0.00107	0.0228
242894_at	---	1.5075	0.000364	0.0122
203355_s_at	PSD3	1.5074	0.003	0.0412
215867_x_at	CA12	1.50732	0.000552	0.0156
235172_at	---	1.50731	0.000487	0.0145
243512_x_at	---	1.5073	0.000661	0.0172
209576_at	GNAI1	1.50724	0.000332	0.0116
230696_at	---	1.50723	0.000118	0.0066
209859_at	TRIM9	1.50715	0.000276	0.0105
212980_at	USP34	1.5071	0.00161	0.029
221125_s_at	KCNMB3	1.50688	0.00014	0.00724
236048_at	LHFPL1	1.50672	0.000813	0.0194
1559535_s_at	---	1.50653	0.000307	0.0111
1557432_at	RASAL2	1.50636	0.00338	0.0443
232653_at	---	1.50593	0.000383	0.0125
1554807_a_at	SPIRE1	1.5055	0.000592	0.0163
230099_at	---	1.5053	0.00349	0.0452
206806_at	DGKI	1.50521	0.000262	0.0102
1554018_at	GPNMB	1.50506	0.00108	0.0229
236420_s_at	ANO4	1.50492	0.000115	0.0065
239862_at	---	1.5049	0.000603	0.0164
218665_at	FZD4	1.5047	7.14e-05	0.00505
219957_at	RUFY2	1.50437	0.00396	0.0486
217540_at	FAM55C	1.50436	0.000367	0.0123
1556203_a_at	SRGAP2	1.50401	0.00167	0.0295
237310_at	---	1.50367	0.00185	0.0312
239988_at	---	1.50363	0.000303	0.011
208935_s_at	LGALS8	1.50288	0.000111	0.00639
229133_s_at	ZNF397	1.50262	0.000405	0.013
225968_at	PRICKLE2	1.50244	0.000158	0.00763
219951_s_at	C20orf12	1.50222	0.000535	0.0152
218935_at	EHD3	1.50222	0.000103	0.00623
209498_at	CEACAM1	1.50215	0.000142	0.00729
1563658_a_at	SYT9	1.50182	0.000109	0.00636
230285_at	SVIP	1.50162	0.000117	0.00659
218824_at	PNMAL1	1.50075	0.000113	0.00646
240910_at	---	1.50074	0.000422	0.0134
204689_at	HHEX	1.50064	0.000943	0.0212
243381_at	---	1.50041	0.000127	0.00685
228799_at	---	1.50014	0.000297	0.0109
1568733_at	C10orf76	0.258756	0.00108	0.0229
209726_at	CA11	0.258393	0.00072	0.0181
222103_at	ATF1	0.257769	6.72e-05	0.00488
1555906_s_at	C3orf23	0.256686	4.63e-05	0.00396
1556911_at	---	0.255482	0.000204	0.00876
206424_at	CYP26A1	0.254807	0.00124	0.0247
209746_s_at	COQ7	0.254523	0.000146	0.00736
239503_at	---	0.254425	0.000429	0.0135
227263_at	C8orf58 /// PDLIM2	0.252566	4.2e-05	0.00374
206863_x_at	---	0.252442	0.00106	0.0227
1569958_at	---	0.251923	0.00334	0.044
217923_at	PEF1	0.251222	8.47e-05	0.00559
217176_s_at	ZFX	0.250953	0.00324	0.0432
222251_s_at	GMEB2	0.250659	0.00017	0.00791
213283_s_at	SALL2	0.250519	7.33e-05	0.00512
204823_at	NAV3	0.250346	0.004	0.0488
1558292_s_at	PIGW	0.250151	0.000187	0.00831
241661_at	JMJD1C	0.250018	0.00151	0.0279
208720_s_at	RBM39	0.249409	5.7e-05	0.00446
204421_s_at	FGF2	0.249284	9.41e-05	0.00595
210915_x_at	TRBC1	0.249262	0.000121	0.00672
1569287_at	---	0.24922	0.000666	0.0173
222668_at	KCTD15	0.24868	4.3e-05	0.00379
213900_at	FAM189A2	0.24828	0.000114	0.00649
218569_s_at	KBTBD4	0.246401	8.73e-05	0.00565
201369_s_at	ZFP36L2	0.246189	0.000653	0.0171
1555815_a_at	L3MBTL2	0.244613	0.000158	0.00763
213376_at	ZBTB1	0.243791	8.38e-05	0.00558
230134_s_at	RC3H2	0.243168	4.77e-05	0.00405
244563_at	QSER1	0.243119	6.14e-05	0.00464
223837_at	GULP1	0.242111	5.28e-05	0.00433
1554248_at	ZNF638	0.242079	0.00026	0.0102
214881_s_at	UBTF	0.241364	0.000269	0.0103
240983_s_at	CARS	0.241286	0.000139	0.00723
225816_at	PHF17	0.24054	5.48e-05	0.00438
221712_s_at	WDR74	0.240127	8.17e-05	0.00551
237039_at	---	0.239505	0.000698	0.0177
218570_at	KBTBD4 /// PTPMT1	0.238626	0.000144	0.00733
211814_s_at	CCNE2	0.238605	0.000215	0.009
230133_at	RC3H2	0.236432	0.000114	0.00646
220536_at	C14orf115	0.236179	8.6e-05	0.00562
240982_at	CARS	0.236089	0.000276	0.0105
1558215_s_at	UBTF	0.235399	0.000508	0.0148
210379_s_at	TLK1	0.234284	0.000658	0.0172
204982_at	GIT2	0.233952	3.2e-05	0.00326
225963_at	KLHDC5	0.233319	2.92e-05	0.00313
214258_x_at	KAT5	0.23321	3.85e-05	0.00357
1559382_at	C19orf42	0.232851	0.000268	0.0103
216867_s_at	PDGFA	0.230534	0.000137	0.00717
227936_at	TMEM68	0.230523	4.08e-05	0.0037
227164_at	SFRS1	0.230473	4.75e-05	0.00405
214678_x_at	ZFX	0.22938	0.00057	0.0159
209192_x_at	KAT5	0.228796	4.43e-05	0.00385
227332_at	LOC100129022	0.227461	5.17e-05	0.00427
236347_at	MMAA	0.227352	0.000155	0.00759
220714_at	PRDM14	0.227129	4.93e-05	0.00416
208202_s_at	PHF15	0.224373	0.000143	0.00732
237510_at	---	0.224354	0.00118	0.0242
1561017_at	---	0.223342	3.49e-05	0.00341
205463_s_at	PDGFA	0.222835	2.12e-05	0.00265
229197_at	ING5	0.222722	3.88e-05	0.00357
1552792_at	SOCS4	0.222141	4.11e-05	0.0037
231983_at	C1orf69	0.222076	0.000162	0.00774
218219_s_at	LANCL2	0.222065	2.43e-05	0.00283
218064_s_at	AKAP8L	0.22099	9.22e-05	0.00584
228830_s_at	ATF7	0.220822	6.91e-05	0.00497
1554672_at	TTC26	0.220125	0.000915	0.0208
228778_at	---	0.219349	4.42e-05	0.00385
218641_at	LOC65998	0.217763	5.47e-05	0.00438
228462_at	IRX2	0.217273	2.48e-05	0.00284
222802_at	EDN1	0.2157	3.33e-05	0.00335
203050_at	TP53BP1	0.215376	2.06e-05	0.00265
1569253_at	INTS4	0.215024	0.00113	0.0237
213153_at	SETD1B	0.214799	5.52e-05	0.00439
242984_at	MKLN1	0.212628	5.69e-05	0.00446
209431_s_at	PATZ1	0.209809	9.7e-05	0.00606
213538_at	SON	0.209732	3.39e-05	0.00338
236629_at	C1orf69	0.208626	0.000104	0.00625
1556588_at	C15orf37	0.2085	4.77e-05	0.00405
1552314_a_at	EYA3	0.207626	3.66e-05	0.00348
242656_at	GTF2H1	0.206922	0.000156	0.00759
203848_at	AKAP8	0.206549	2.09e-05	0.00265
1556361_s_at	ANKRD13C	0.2065	0.000104	0.00626
231863_at	ING3	0.2056	0.000131	0.00698
227697_at	SOCS3	0.205419	0.000472	0.0142
1554155_at	MCPH1	0.205007	2.82e-05	0.00309
203504_s_at	ABCA1	0.203961	0.000107	0.00634
238781_at	---	0.203633	0.0001	0.00615
209494_s_at	PATZ1	0.20297	0.000143	0.00733
231731_at	OTX2	0.199807	2e-05	0.00264
222561_at	LANCL2	0.198937	1.99e-05	0.00264
209757_s_at	MYCN	0.198029	2.07e-05	0.00265
242128_at	OTX2	0.197576	0.000168	0.00789
1565269_s_at	ATF1	0.196525	0.000322	0.0115
226065_at	PRICKLE1	0.195404	3.45e-05	0.0034
238464_at	LOC100134365	0.195326	0.00409	0.0494
206689_x_at	KAT5	0.194883	7.04e-05	0.005
235024_at	PHF17	0.194643	0.000119	0.00666
219342_at	CASD1	0.194637	1.55e-05	0.00237
237145_at	EIF2AK4	0.194414	1.2e-05	0.00216
244841_at	SEC24A	0.194007	4.66e-05	0.00398
223276_at	MST150	0.191529	5.94e-05	0.00458
1554493_s_at	THADA	0.191491	1.24e-05	0.00217
213394_at	MAPKBP1	0.190616	0.000248	0.00989
219798_s_at	MEPCE	0.189531	2.06e-05	0.00265
233054_at	CNOT2	0.187326	6.08e-05	0.00461
223081_at	PHF23	0.186358	1.93e-05	0.00263
224177_s_at	CXorf26	0.186265	1.85e-05	0.00259
1554217_a_at	CCDC132	0.185932	4.17e-05	0.00373
206919_at	ELK4	0.184984	0.00019	0.00836
243299_at	VRK2	0.184944	6.84e-05	0.00494
229022_at	ZFX	0.184905	1.17e-05	0.00215
203890_s_at	DAPK3	0.184852	0.00215	0.0339
218325_s_at	DIDO1	0.184687	9.3e-06	0.00189
1559064_at	NUP153	0.184402	3.61e-05	0.00347
225982_at	UBTF	0.183461	3.65e-05	0.00348
203439_s_at	STC2	0.181651	1.37e-05	0.00228
222595_s_at	DIDO1	0.180558	1.65e-05	0.00246
227575_s_at	C14orf102	0.179274	4.17e-05	0.00373
239210_at	---	0.178077	3.32e-05	0.00335
229908_s_at	UNKL	0.176247	1.33e-05	0.00224
214790_at	SENP6	0.175847	6.96e-05	0.00498
1559510_at	BHLHB9	0.175156	3.48e-05	0.00341
227624_at	TET2	0.174864	0.000185	0.00827
228003_at	RAB30	0.174322	1.59e-05	0.00242
202934_at	HK2	0.173921	8.09e-06	0.00179
223294_at	CXorf26	0.173724	9.51e-06	0.00191
215765_at	LRRC41	0.162638	7.04e-05	0.005
201368_at	ZFP36L2	0.162543	1.36e-05	0.00226
228287_at	ING5	0.158226	2.59e-05	0.00291
226284_at	ZBTB2	0.157687	1.82e-05	0.00259
239406_at	ZNF193	0.156808	2.07e-05	0.00265
230129_at	PSTK	0.156799	7.3e-06	0.00171
223642_at	ZIC2	0.155538	1.79e-05	0.00257
238633_at	EPC1	0.155052	5.05e-06	0.00147
202692_s_at	UBTF	0.154838	1.28e-05	0.0022
1565735_at	---	0.154139	3.81e-05	0.00356
221064_s_at	UNKL	0.150896	5.19e-06	0.00149
232781_at	---	0.148139	6.28e-05	0.00467
218851_s_at	WDR33	0.146612	5.47e-05	0.00438
1555789_s_at	PHF23	0.142585	0.00013	0.00696
230708_at	PRICKLE1	0.137437	1.22e-05	0.00217
231967_at	PHF20L1	0.135105	0.000132	0.00701
222759_at	SUV420H1	0.134165	8.08e-06	0.00179
222763_s_at	WDR33	0.129957	3.83e-06	0.00124
241612_at	FOXD3	0.128808	5.65e-05	0.00446
220831_at	GCNT4	0.126364	0.000432	0.0136
204999_s_at	ATF5	0.125402	5.13e-05	0.00426
226069_at	PRICKLE1	0.124188	6.33e-06	0.0016
231048_at	---	0.120324	8.43e-06	0.00181
223395_at	ABI3BP	0.118649	2.44e-05	0.00283
224765_at	MSL1	0.116559	5.7e-06	0.00154
204909_at	DDX6	0.115328	1.33e-05	0.00224
203654_s_at	COIL	0.114848	1.55e-06	0.000848
207247_s_at	ZFX /// ZFY	0.112208	3.56e-05	0.00345
212660_at	PHF15	0.109679	1.19e-05	0.00216
203653_s_at	COIL	0.099025	8.54e-06	0.00182
207920_x_at	ZFX	0.0829446	8.98e-06	0.00186
220275_at	CUZD1	0.0716504	1.88e-06	0.00091
232265_at	ATXN7L1	0.0587751	2.87e-05	0.00311
242521_at	---	0.0503484	2.03e-07	0.000432

## Sheet: T4d TSA
Supplementary Table S2	T4d			10 nM TSA
Probe sets	gene names	Fold change	p Value	adjusted p Value
204653_at	TFAP2A	24.2085	9.2e-08	0.000129
231666_at	PAX3	23.482	1.7e-10	6.71e-06
241986_at	BMPER	19.7276	8.07e-10	1.46e-05
213139_at	SNAI2	18.3807	2.91e-07	0.000249
218468_s_at	GREM1	16.1503	5.24e-07	0.000298
206935_at	PCDH8	15.4115	5.81e-08	9.63e-05
205430_at	BMP5	14.7942	2.7e-07	0.000238
214451_at	TFAP2B	14.4405	2.39e-08	6.52e-05
1554526_at	OLFM3	14.3865	2.61e-07	0.000236
218469_at	GREM1	14.22	7.49e-07	0.000376
1554524_a_at	OLFM3	13.8471	8.87e-09	3.81e-05
205523_at	HAPLN1	11.3733	4.36e-07	0.000265
220184_at	NANOG	11.2699	3.06e-09	2.79e-05
239205_s_at	CR1 /// CR1L	10.6533	1.51e-07	0.000172
230204_at	HAPLN1	10.5181	3.9e-07	0.000265
216259_at	---	10.3064	1.49e-07	0.000172
205932_s_at	MSX1	9.80542	7.78e-06	0.00146
238727_at	---	9.75673	3.56e-08	7.58e-05
241612_at	FOXD3	9.71387	3.12e-06	0.000836
209840_s_at	LRRN3	8.84281	1.07e-09	1.46e-05
237375_at	---	8.72021	3.05e-05	0.00318
209723_at	SERPINB9	8.71695	2e-06	0.000642
219764_at	FZD10	8.64773	2.46e-10	6.71e-06
209841_s_at	LRRN3	8.59646	1.15e-08	4.5e-05
238852_at	---	7.55063	1.28e-07	0.000156
219179_at	DACT1	6.61181	1.63e-07	0.000175
210319_x_at	MSX2	6.34034	5.24e-08	8.95e-05
239206_at	CR1L	6.16927	1.4e-06	0.000525
230895_at	HAPLN1	5.96586	4.03e-05	0.00384
206670_s_at	GAD1	5.84241	6.67e-09	3.81e-05
205524_s_at	HAPLN1	5.78846	5.01e-07	0.000288
206286_s_at	TDGF1 /// TDGF3	5.49359	7.9e-06	0.00147
205609_at	ANGPT1	5.29673	4.33e-07	0.000265
209676_at	TFPI	5.2059	4.16e-07	0.000265
205286_at	TFAP2C	5.17122	1.11e-07	0.000145
243610_at	C9orf135	4.97143	0.00114	0.0298
205431_s_at	BMP5	4.96725	4.47e-06	0.00103
1564964_at	---	4.88026	1.45e-06	0.000532
225308_s_at	TANC1	4.83355	8.88e-07	0.000398
1556421_at	LOC286189	4.8171	1.2e-06	0.00047
206941_x_at	SEMA3E	4.62682	2.82e-06	0.000791
210665_at	TFPI	4.62002	4.19e-07	0.000265
204491_at	PDE4D	4.59337	1.85e-08	5.63e-05
222071_s_at	SLCO4C1	4.57314	5.77e-07	0.000317
215271_at	TNN	4.45736	1.62e-08	5.54e-05
205278_at	GAD1	4.45452	1.96e-07	0.000195
228950_s_at	GPR177	4.4122	9.58e-06	0.00158
232116_at	GRHL3	4.37603	1.28e-08	4.67e-05
204933_s_at	TNFRSF11B	4.33232	1.7e-07	0.000179
230356_at	---	4.32331	4.68e-05	0.00419
217109_at	MUC4	4.27819	2.76e-05	0.00295
226560_at	---	4.26905	3.78e-06	0.000919
223962_at	TTC29	4.26149	1.05e-06	0.000443
218764_at	PRKCH	4.23969	7.03e-06	0.00137
230765_at	KIAA1239	4.23831	3.14e-07	0.000253
228949_at	GPR177	4.21398	2.68e-05	0.0029
1569054_at	SLC1A3	4.20323	2.91e-06	0.0008
226856_at	MUSTN1	4.19688	3.62e-05	0.00358
210809_s_at	POSTN	4.17985	0.000657	0.0213
238453_at	FGFBP3	4.17865	1.23e-05	0.00182
210664_s_at	TFPI	4.15313	1.1e-06	0.000454
240112_at	---	4.12113	8.96e-05	0.0064
226695_at	PRRX1	4.08769	7.12e-06	0.00138
228186_s_at	RSPO3	4.07502	0.000885	0.0254
208606_s_at	WNT4	4.07028	2.07e-08	5.96e-05
227099_s_at	LOC387763	4.06887	8.64e-09	3.81e-05
204932_at	TNFRSF11B	4.01009	3.61e-08	7.58e-05
218793_s_at	SCML1	3.98525	7.09e-09	3.81e-05
218656_s_at	LHFP	3.97052	2.3e-06	0.00069
238883_at	---	3.96362	6.36e-08	0.000102
216059_at	PAX3	3.89572	8.23e-06	0.00149
206332_s_at	IFI16	3.8668	7.69e-07	0.000376
1556638_at	PAX7	3.82717	1.1e-05	0.00172
218589_at	LPAR6	3.8174	1.36e-06	0.000518
205287_s_at	TFAP2C	3.80909	8.68e-08	0.000128
206669_at	GAD1	3.80442	8.17e-06	0.00149
240055_at	---	3.77542	0.000247	0.0116
203789_s_at	SEMA3C	3.7588	1.14e-07	0.000145
1564413_at	FLJ36116	3.70931	3.61e-06	0.000899
232307_at	---	3.68935	2.79e-07	0.000242
227526_at	CDON	3.68132	6.2e-06	0.00125
213258_at	TFPI	3.67505	2.64e-07	0.000236
228875_at	FAM162B	3.66716	3.91e-07	0.000265
244159_at	LOC440934	3.65055	1.76e-08	5.63e-05
210015_s_at	MAP2	3.59572	2.5e-08	6.52e-05
231380_at	C8orf34	3.56981	1.23e-06	0.000477
221958_s_at	GPR177	3.56327	2.45e-05	0.00271
224833_at	ETS1	3.54398	0.000124	0.00779
222802_at	EDN1	3.52437	1.74e-05	0.00225
226302_at	ATP8B1	3.52351	5.71e-05	0.00468
233606_at	---	3.51125	2.38e-05	0.00267
225990_at	BOC	3.43605	4.46e-08	8.63e-05
230423_at	---	3.43191	1.54e-05	0.00209
202800_at	SLC1A3	3.42077	1.47e-06	0.000536
201163_s_at	IGFBP7	3.41582	0.00075	0.023
242532_at	---	3.38643	0.000135	0.00816
222108_at	AMIGO2	3.35277	2.13e-06	0.000668
221019_s_at	COLEC12	3.33237	8.28e-07	0.000387
224184_s_at	BOC	3.31458	3.94e-06	0.000954
218995_s_at	EDN1	3.31093	1.76e-06	0.000603
216109_at	MED13L	3.29556	9.88e-07	0.000419
1557538_at	---	3.26838	6.07e-06	0.00123
217678_at	SLC7A11	3.2471	3.46e-06	0.000876
208966_x_at	IFI16	3.24444	9.73e-07	0.000416
239561_at	---	3.21048	3.71e-07	0.000265
230746_s_at	LOC100288985	3.20878	4.2e-07	0.000265
209921_at	SLC7A11	3.15855	2.93e-06	0.000801
205619_s_at	MEOX1	3.14841	1.72e-05	0.00225
202935_s_at	SOX9	3.13085	2.71e-06	0.000785
205472_s_at	DACH1	3.08627	2.85e-06	0.000791
231930_at	ELMOD1	3.06666	7.29e-06	0.00139
229797_at	MCOLN3	3.06539	1.8e-05	0.00227
202936_s_at	SOX9	3.06031	1e-05	0.00163
202546_at	VAMP8	3.03323	4.95e-06	0.0011
210221_at	CHRNA3	3.0159	2.17e-06	0.000668
242814_at	SERPINB9	3.00214	0.000847	0.0247
214974_x_at	CXCL5	2.98553	0.000238	0.0114
227627_at	SGK3	2.97772	2.52e-06	0.000733
213107_at	TNIK	2.96815	5.57e-05	0.00464
241772_at	---	2.96661	3.27e-07	0.000255
226498_at	FLT1	2.93335	8.95e-07	0.000398
223673_at	RFX4	2.91776	9.51e-07	0.000416
209505_at	NR2F1	2.90854	0.0006	0.0201
208965_s_at	IFI16	2.89737	1.91e-06	0.000619
237449_at	SP8	2.88665	1.76e-07	0.000182
235845_at	SP5	2.88639	0.000291	0.0129
230844_at	LOC440934	2.88522	3.14e-05	0.00325
211828_s_at	TNIK	2.88376	7.4e-06	0.00141
209406_at	BAG2	2.88336	4.27e-07	0.000265
227971_at	NRK	2.87759	0.00215	0.0441
205111_s_at	PLCE1	2.87635	1.1e-05	0.00172
213601_at	SLIT1	2.85762	2.23e-05	0.00258
227282_at	PCDH19	2.85294	5.85e-06	0.00121
211341_at	POU4F1	2.84205	0.000184	0.00984
206432_at	HAS2	2.83392	4.36e-05	0.00402
203304_at	BAMBI	2.83207	5.38e-06	0.00113
228915_at	DACH1	2.82835	1.77e-06	0.000603
201590_x_at	ANXA2	2.82176	1.21e-05	0.0018
235174_s_at	LOC100128822	2.8129	2.85e-06	0.000791
220484_at	MCOLN3	2.80635	9.45e-05	0.00659
206029_at	ANKRD1	2.80322	0.00228	0.0455
206001_at	NPY	2.79735	1.5e-05	0.00206
228782_at	SCGB3A2	2.7949	2.43e-05	0.00271
225681_at	CTHRC1	2.78498	4.48e-07	0.000265
213503_x_at	ANXA2	2.76791	1.74e-05	0.00225
209875_s_at	SPP1	2.7675	0.000368	0.015
205555_s_at	MSX2	2.76561	5.07e-08	8.94e-05
232726_at	---	2.76053	7.32e-08	0.000114
213109_at	TNIK	2.74494	2.05e-05	0.00246
206349_at	LGI1	2.73387	7.91e-07	0.000376
205471_s_at	DACH1	2.73386	7.91e-07	0.000376
230372_at	HAS2	2.72024	0.000105	0.00701
209267_s_at	SLC39A8	2.70555	3.16e-06	0.000838
229147_at	---	2.70443	9.25e-05	0.00653
1553394_a_at	TFAP2B	2.6996	0.000139	0.00833
210145_at	PLA2G4A	2.69602	1.77e-05	0.00226
205578_at	ROR2	2.69177	6.48e-06	0.00128
204823_at	NAV3	2.68787	8.68e-05	0.00627
220231_at	C7orf16	2.68534	4.07e-05	0.00387
210427_x_at	ANXA2	2.67951	1.39e-05	0.00194
203786_s_at	TPD52L1	2.67472	2.42e-06	0.000718
225540_at	MAP2	2.66366	8.25e-07	0.000387
221605_s_at	PIPOX	2.6625	1.16e-07	0.000145
235664_at	---	2.65153	0.000144	0.00848
210292_s_at	PCDH11X /// PCDH11Y	2.64066	4.27e-07	0.000265
222747_s_at	SCML1	2.63771	1.16e-07	0.000145
242517_at	KISS1R	2.63726	1.6e-05	0.00215
228347_at	SIX1	2.634	0.00026	0.012
211959_at	IGFBP5	2.63069	7.11e-07	0.000367
206291_at	NTS	2.62941	0.000118	0.00756
226497_s_at	FLT1	2.62344	3.78e-07	0.000265
213943_at	TWIST1	2.61465	6.22e-05	0.0049
215241_at	ANO3	2.60939	0.000151	0.00868
230130_at	---	2.60416	2.16e-06	0.000668
209071_s_at	RGS5	2.60296	2.89e-05	0.00306
213492_at	COL2A1	2.59978	5.96e-05	0.00479
243006_at	---	2.58709	9.6e-07	0.000416
230333_at	---	2.58556	3.97e-07	0.000265
224822_at	DLC1	2.58308	2.42e-05	0.00269
204597_x_at	STC1	2.57774	2.27e-07	0.000218
235343_at	VASH2	2.57024	3.76e-07	0.000265
220431_at	TMPRSS11E	2.55987	0.000351	0.0146
212977_at	CXCR7	2.55971	9.83e-05	0.00676
201005_at	CD9	2.55475	1.65e-06	0.000578
202437_s_at	CYP1B1	2.55437	0.00095	0.0266
1554547_at	FAM13C	2.53996	9.01e-06	0.00155
241044_x_at	---	2.53779	1.76e-05	0.00226
208096_s_at	COL21A1	2.53637	8.97e-06	0.00155
242909_at	---	2.53206	5.91e-06	0.00121
218559_s_at	MAFB	2.5315	1.15e-06	0.000462
231136_at	---	2.52247	0.000235	0.0113
1553614_a_at	FLJ25694	2.51954	5.68e-05	0.00466
237193_s_at	---	2.51107	3.6e-05	0.00357
210372_s_at	TPD52L1	2.50913	4.99e-05	0.00433
207173_x_at	CDH11	2.50462	4.56e-05	0.00415
206309_at	LECT1	2.50427	8.41e-07	0.00039
1552658_a_at	NAV3	2.50173	0.000512	0.0185
210762_s_at	DLC1	2.49191	0.000205	0.0105
202435_s_at	CYP1B1	2.48126	0.00153	0.0359
228850_s_at	---	2.48029	2.03e-07	0.000198
235771_at	---	2.47362	0.00256	0.0484
208816_x_at	ANXA2P2	2.46316	1.16e-05	0.00176
209070_s_at	RGS5	2.4486	6.98e-05	0.00533
220115_s_at	CDH10	2.44838	1.2e-05	0.00179
201596_x_at	KRT18	2.44606	2.85e-05	0.00302
237192_at	---	2.43949	6.4e-06	0.00128
207528_s_at	SLC7A11	2.43764	9.72e-05	0.00671
219740_at	VASH2	2.42454	4.43e-06	0.00103
202625_at	LYN	2.42197	1.15e-05	0.00174
1553151_at	ATP6V0D2	2.41917	0.000137	0.00828
206018_at	FOXG1	2.41579	3.67e-06	0.000903
202436_s_at	CYP1B1	2.41059	0.00265	0.0496
218353_at	RGS5	2.40997	0.00236	0.0462
1553613_s_at	FOXC1	2.40734	9.9e-05	0.0068
205027_s_at	MAP3K8	2.40461	3.08e-06	0.00083
204595_s_at	STC1	2.40141	2.84e-06	0.000791
226117_at	TIFA	2.40121	8.79e-07	0.000398
209687_at	CXCL12	2.40112	0.000134	0.00815
205608_s_at	ANGPT1	2.39447	9.4e-05	0.00658
205818_at	DBC1	2.38948	6.02e-07	0.000326
209008_x_at	KRT8	2.38846	2.47e-05	0.00272
206940_s_at	POU4F1	2.38683	0.000265	0.0121
226690_at	ADCYAP1R1	2.38561	2.18e-05	0.00254
219814_at	MBNL3	2.37621	4.58e-05	0.00416
1555725_a_at	RGS5	2.37041	5.29e-05	0.00449
207574_s_at	GADD45B	2.3676	9.29e-05	0.00655
210754_s_at	LYN	2.36554	3.73e-06	0.000909
212192_at	KCTD12	2.36373	2.46e-06	0.000723
216236_s_at	SLC2A14 /// SLC2A3	2.34924	3.48e-06	0.000876
1556764_s_at	---	2.34697	4.83e-05	0.00425
1559280_a_at	---	2.34666	0.000121	0.00768
212209_at	MED13L	2.34582	2.83e-06	0.000791
228964_at	PRDM1	2.34175	0.000161	0.00903
1566491_at	---	2.34154	5.86e-05	0.00475
233713_at	---	2.33832	0.000129	0.00797
221773_at	ELK3	2.33026	7.43e-07	0.000376
220038_at	C8orf44 /// SGK3	2.32903	7.09e-05	0.0054
209446_s_at	C7orf44	2.32849	2.01e-06	0.000642
1553485_at	CCDC140	2.31737	1.2e-05	0.00179
206710_s_at	EPB41L3	2.31619	2.92e-05	0.00307
243173_at	CABP7	2.30919	1.18e-05	0.00178
230960_at	IGDCC3	2.3043	3.36e-07	0.000259
227210_at	SFMBT2	2.29972	3.22e-06	0.000847
202626_s_at	LYN	2.29371	1.83e-06	0.000607
203143_s_at	KIAA0040	2.29104	2.28e-06	0.00069
217110_s_at	MUC4	2.29024	0.00211	0.0436
243974_at	---	2.28622	0.000164	0.00913
205350_at	CRABP1	2.27037	8.89e-07	0.000398
207480_s_at	MEIS2	2.26753	9.75e-07	0.000416
228796_at	CPNE4	2.25767	3.1e-07	0.000253
201250_s_at	SLC2A1	2.2534	1.62e-07	0.000175
212208_at	MED13L	2.25283	2.44e-07	0.00023
212681_at	EPB41L3	2.2482	5.17e-05	0.00444
228233_at	FREM1	2.24571	4.12e-06	0.000984
210592_s_at	SAT1	2.24401	3.54e-05	0.00352
213679_at	TTC30A	2.23911	1.4e-05	0.00195
207679_at	PAX3	2.23425	6.39e-05	0.00501
203397_s_at	GALNT3	2.23346	0.000616	0.0204
233386_at	---	2.22733	0.000232	0.0113
211776_s_at	EPB41L3	2.22469	0.00021	0.0106
213506_at	F2RL1	2.22329	3.95e-05	0.00381
237591_at	NCRNA00173	2.21542	1.49e-06	0.000537
242025_at	---	2.21401	0.000462	0.0173
202497_x_at	SLC2A3	2.20928	6.94e-07	0.000364
229498_at	---	2.20566	0.0001	0.00682
205433_at	BCHE	2.20186	2.47e-05	0.00272
213373_s_at	CASP8	2.19814	2.16e-06	0.000668
201251_at	PKM2	2.19623	9.98e-06	0.00163
241550_at	DPPA5	2.1932	0.00126	0.0318
210287_s_at	FLT1	2.19317	5.91e-05	0.00478
231867_at	ODZ2	2.19219	7.28e-07	0.000372
227399_at	VGLL3	2.18339	5.99e-05	0.00481
237727_at	---	2.17397	4.25e-05	0.00396
213988_s_at	SAT1	2.16881	0.000456	0.0172
1562301_at	C8orf34	2.16581	0.000131	0.00808
1552678_a_at	USP28	2.1627	1.07e-06	0.000447
221730_at	COL5A2	2.15785	1.19e-06	0.000466
212865_s_at	COL14A1	2.15423	3.27e-06	0.000849
210839_s_at	ENPP2	2.14656	0.000456	0.0172
206310_at	SPINK2	2.14548	6.16e-06	0.00125
209897_s_at	SLIT2	2.14331	0.00023	0.0112
244867_at	---	2.14096	0.000425	0.0165
236179_at	---	2.13785	0.000781	0.0235
239975_at	HLA-DPB2	2.13749	0.000535	0.0189
33323_r_at	SFN	2.13097	0.000477	0.0177
1563494_at	---	2.12983	1.93e-05	0.00237
1566163_at	---	2.12466	4.1e-05	0.00389
209392_at	ENPP2	2.12414	0.00101	0.0277
1552766_at	HS6ST2	2.12261	0.000178	0.00965
235652_at	---	2.11762	1.33e-05	0.00189
224901_at	SCD5	2.11265	0.000136	0.00822
1561754_at	---	2.10056	8.54e-06	0.00152
1552436_a_at	CDH23	2.0986	2.4e-06	0.000717
240865_at	---	2.09526	6.91e-05	0.0053
212207_at	MED13L	2.09448	1.82e-06	0.000607
204115_at	GNG11	2.09347	3.34e-06	0.000853
202856_s_at	SLC16A3	2.08735	0.000228	0.0112
1559965_at	LOC100192378	2.08543	9.22e-06	0.00156
212486_s_at	FYN	2.08346	1.15e-06	0.000462
1554629_at	EPHA7	2.0602	2.56e-05	0.00278
241893_at	---	2.05845	0.000476	0.0176
202746_at	ITM2A	2.05244	0.0002	0.0103
214157_at	GNAS	2.05092	0.000245	0.0116
242959_at	---	2.04997	7.47e-06	0.00141
205112_at	PLCE1	2.04922	4.08e-06	0.000978
213428_s_at	COL6A1	2.04891	0.000123	0.00778
210560_at	GBX2	2.0453	0.00225	0.0451
230920_at	LOC284542	2.04483	0.000635	0.0209
205728_at	ODZ1	2.04418	1.91e-05	0.00236
226938_at	DCAF4	2.03126	1.42e-06	0.000529
240186_at	---	2.02934	1.6e-05	0.00215
1559101_at	FYN	2.02516	3.18e-06	0.000841
1567101_at	---	2.02452	2.04e-06	0.000649
223710_at	CCL26	2.02298	0.000358	0.0148
222088_s_at	SLC2A14 /// SLC2A3	2.02122	1.59e-06	0.000565
222696_at	AXIN2	2.02092	7.98e-06	0.00147
202498_s_at	SLC2A3	2.01826	5.34e-06	0.00113
242911_at	MED13L	2.01646	3.5e-05	0.0035
205463_s_at	PDGFA	2.01607	9.6e-06	0.00158
226022_at	SASH1	2.01457	4.46e-06	0.00103
213802_at	---	2.01306	8.84e-05	0.00634
209710_at	GATA2	2.01293	0.000391	0.0156
204471_at	GAP43	2.01252	1.79e-05	0.00227
214791_at	SP140L	2.01118	1.89e-06	0.000619
229178_at	PRTG	2.00878	9.14e-06	0.00156
204949_at	ICAM3	2.00826	2.2e-05	0.00255
226534_at	KITLG	2.00787	0.000757	0.0231
1557292_a_at	MCOLN3	2.00524	0.000585	0.0199
231341_at	SLC35D3	2.00347	7.84e-06	0.00147
216033_s_at	FYN	2.00176	1.48e-06	0.000536
205113_at	NEFM	1.99977	0.000952	0.0267
225800_at	JAZF1	1.99904	0.000123	0.00777
220327_at	VGLL3	1.99765	1.11e-05	0.00172
222662_at	PPP1R3B	1.99738	7.11e-05	0.0054
205080_at	RARB	1.99349	0.00023	0.0112
212922_s_at	SMYD2	1.98394	1.53e-05	0.00208
230030_at	HS6ST2	1.98001	8.46e-05	0.00614
203424_s_at	IGFBP5	1.97964	0.000361	0.0148
244387_at	---	1.97609	0.00107	0.0288
236617_at	---	1.97279	1.3e-06	0.000497
202499_s_at	SLC2A3	1.97227	1.5e-06	0.000538
242794_at	MAML3	1.97049	1.25e-06	0.000479
201849_at	BNIP3	1.97033	4.06e-06	0.000977
203964_at	NMI	1.96824	1.2e-05	0.00179
232852_at	---	1.96819	0.00051	0.0184
1557369_a_at	LOC285401	1.96596	0.000231	0.0112
227238_at	MUC15	1.96373	0.000868	0.0251
209193_at	PIM1	1.96235	4.96e-06	0.0011
216867_s_at	PDGFA	1.96189	3.69e-05	0.00363
227182_at	SUSD3	1.96019	0.000589	0.0199
208146_s_at	CPVL	1.95966	1.17e-06	0.000464
203455_s_at	SAT1	1.95725	5.65e-05	0.00466
231837_at	USP28	1.95661	1.07e-05	0.00169
203372_s_at	SOCS2	1.9536	0.00191	0.041
235144_at	---	1.94886	3.39e-05	0.00343
1555878_at	RPS24	1.9474	3.27e-06	0.000849
223044_at	SLC40A1	1.94592	0.000464	0.0174
230035_at	BOC	1.9409	5.82e-06	0.00121
232882_at	---	1.93552	0.000626	0.0207
228750_at	---	1.93386	3.65e-06	0.000903
241883_x_at	---	1.93214	6.1e-05	0.00486
206429_at	F2RL1	1.93127	0.000589	0.0199
242801_at	---	1.92895	1.92e-05	0.00237
237035_at	---	1.92777	0.000128	0.00795
226885_at	---	1.92474	4.6e-05	0.00416
222033_s_at	FLT1	1.91988	5.15e-05	0.00444
240815_at	---	1.91811	0.00015	0.00868
221760_at	MAN1A1	1.9152	4.44e-05	0.00408
238914_at	DCC	1.91383	0.000362	0.0149
202747_s_at	ITM2A	1.91379	0.00065	0.0212
202023_at	EFNA1	1.91109	4.99e-06	0.0011
232406_at	---	1.90881	1.02e-05	0.00165
205348_s_at	DYNC1I1	1.90815	1.14e-06	0.000462
227450_at	ERP27	1.90573	0.000986	0.0273
204348_s_at	AK3L1	1.90274	0.00175	0.0388
201968_s_at	PGM1	1.90029	4.5e-06	0.00103
238815_at	LRRTM1	1.90022	0.000547	0.0192
1556595_at	---	1.89482	0.000303	0.0133
236180_at	---	1.89323	0.000148	0.0086
215768_at	---	1.89101	0.00119	0.0307
232191_at	C21orf105	1.89069	0.00249	0.0476
231798_at	NOG	1.8881	4.17e-05	0.00391
214608_s_at	EYA1	1.88743	0.000853	0.0248
202286_s_at	TACSTD2	1.88582	0.00123	0.0311
203144_s_at	KIAA0040	1.88572	0.00185	0.0402
209803_s_at	PHLDA2	1.88502	0.000655	0.0213
1569886_a_at	GLB1L3	1.88406	0.00118	0.0305
229830_at	---	1.88244	5.17e-06	0.00112
211675_s_at	MDFIC	1.88172	1.76e-05	0.00226
1556689_a_at	WNT4	1.87804	0.000135	0.00821
1552670_a_at	PPP1R3B	1.87494	2.36e-05	0.00266
231040_at	---	1.87133	0.000484	0.0178
225239_at	---	1.87112	0.00036	0.0148
207109_at	POU2F3	1.87042	2.73e-05	0.00293
1552767_a_at	HS6ST2	1.87037	0.000181	0.00978
201037_at	PFKP	1.87	1.16e-05	0.00176
1561331_at	C1orf99	1.86686	2.47e-05	0.00272
203423_at	RBP1	1.8652	8.77e-06	0.00154
1562289_at	---	1.86426	0.000536	0.0189
231179_at	IP6K3	1.8636	0.00141	0.0341
205428_s_at	CALB2	1.86288	0.000244	0.0116
1559394_a_at	---	1.85827	0.00156	0.0363
231079_at	---	1.85813	0.000171	0.0094
240254_at	---	1.85746	0.000456	0.0172
208383_s_at	PCK1	1.85736	0.000881	0.0254
235841_at	---	1.85677	0.00185	0.0403
241002_at	---	1.85424	0.00175	0.0388
233085_s_at	OBFC2A	1.85332	0.00268	0.0499
207172_s_at	CDH11	1.8503	0.000182	0.00981
226875_at	DOCK11	1.84538	0.000139	0.00832
206228_at	PAX2	1.84538	2.43e-06	0.000719
201848_s_at	BNIP3	1.8424	1.3e-05	0.00187
230472_at	IRX1	1.83815	3e-06	0.000815
233257_at	---	1.83665	4.73e-05	0.00421
235944_at	HMCN1	1.83395	0.000183	0.00981
243356_at	FAM7A3	1.83083	0.0023	0.0456
218704_at	RNF43	1.82991	0.000174	0.0095
219295_s_at	PCOLCE2	1.82782	3.28e-06	0.000849
236571_at	---	1.82704	1.75e-05	0.00226
207680_x_at	PAX3	1.82636	8.37e-06	0.0015
229103_at	WNT3	1.81996	0.000262	0.012
232054_at	PCDH20	1.81823	0.000199	0.0103
242849_at	---	1.81649	0.00048	0.0178
232835_at	---	1.81628	8.57e-06	0.00152
1554655_a_at	RPRML	1.81181	6.28e-05	0.00494
235337_at	---	1.80884	4.59e-05	0.00416
229641_at	---	1.8074	0.000246	0.0116
231183_s_at	JAG1	1.80435	5.45e-06	0.00115
203814_s_at	NQO2	1.80358	4.79e-05	0.00425
224942_at	PAPPA	1.80285	6.51e-05	0.00506
203373_at	SOCS2	1.80259	0.000121	0.00769
41644_at	SASH1	1.80211	3.67e-05	0.00362
233536_at	ASXL3	1.80175	6.67e-06	0.00132
204790_at	SMAD7	1.79886	1.12e-05	0.00172
226933_s_at	LOC100287917	1.79845	0.00156	0.0363
224941_at	PAPPA	1.79729	0.00225	0.0451
242385_at	RORB	1.79608	1.87e-05	0.00234
212099_at	RHOB	1.79589	0.00216	0.0441
205997_at	ADAM28	1.79442	4.45e-06	0.00103
203649_s_at	PLA2G2A	1.79137	0.000131	0.00808
211227_s_at	PCDH11Y	1.78633	3.38e-06	0.00086
222150_s_at	PION	1.78417	0.000245	0.0116
219355_at	CXorf57	1.78176	5.93e-05	0.00478
206213_at	WNT10B	1.78038	0.000826	0.0244
212923_s_at	C6orf145	1.78008	1.26e-05	0.00184
203066_at	CHST15	1.77988	1.03e-05	0.00166
227911_at	ARHGAP28	1.77776	1.33e-05	0.00189
237383_at	---	1.7751	1.73e-05	0.00225
230349_at	XKRX	1.7719	3.22e-05	0.0033
214162_at	LOC284244	1.7717	8.93e-06	0.00155
225798_at	JAZF1	1.76998	0.000267	0.0122
222942_s_at	TIAM2	1.76949	6.3e-06	0.00126
231842_at	KIAA1462	1.76694	0.00109	0.029
230623_x_at	USP28	1.76574	3.44e-05	0.00347
213093_at	PRKCA	1.76388	3.73e-05	0.00365
214183_s_at	TKTL1	1.76298	0.00039	0.0156
227347_x_at	HES4	1.76276	3.7e-05	0.00364
209098_s_at	JAG1	1.7621	4.98e-06	0.0011
1556331_a_at	---	1.76209	0.000213	0.0107
1569652_at	MLLT3	1.75994	7.06e-06	0.00137
208065_at	ST8SIA3	1.75947	3.54e-05	0.00352
236427_at	---	1.7588	0.000301	0.0132
235421_at	MAP3K8	1.75846	9.32e-06	0.00157
221729_at	COL5A2	1.75799	1.04e-05	0.00166
203725_at	GADD45A	1.75749	0.00022	0.0109
223541_at	HAS3	1.75615	1.62e-05	0.00216
208690_s_at	PDLIM1	1.75548	0.000389	0.0156
202620_s_at	PLOD2	1.74952	0.000151	0.00868
229073_at	PRTG	1.74895	1.51e-05	0.00206
238440_at	CLYBL	1.747	0.000157	0.00892
215028_at	SEMA6A	1.74668	3.45e-05	0.00348
222735_at	TMEM38B	1.7466	3.38e-05	0.00343
1566766_a_at	MACC1	1.74611	0.000108	0.00714
214591_at	KLHL4	1.74579	0.00221	0.0446
232313_at	TMEM132C	1.74563	0.000562	0.0194
208937_s_at	ID1	1.74425	0.00172	0.0384
200660_at	S100A11	1.74328	0.00026	0.012
228575_at	IL20RB	1.74321	0.000261	0.012
205991_s_at	PRRX1	1.74216	0.00222	0.0447
227703_s_at	SYTL4	1.7401	8.26e-06	0.00149
1553153_at	ATP6V0D2	1.7375	4.2e-05	0.00393
206541_at	KLKB1	1.73402	0.000226	0.0111
216874_at	DKFZp686O1327	1.73322	7.93e-06	0.00147
203044_at	CHSY1	1.73187	4.17e-06	0.000991
229674_at	SERTAD4	1.73165	0.00109	0.029
210105_s_at	FYN	1.73159	1.07e-05	0.00169
215299_x_at	SULT1A1	1.73083	2.5e-05	0.00275
1555778_a_at	POSTN	1.72948	0.001	0.0276
201468_s_at	NQO1	1.72834	1.4e-05	0.00195
226225_at	MCC	1.72696	2.53e-05	0.00276
1554885_a_at	PRIM2	1.72686	0.000128	0.00795
229842_at	ELF3	1.72576	0.000351	0.0146
227202_at	CNTN1	1.72507	0.000778	0.0235
232653_at	---	1.72367	2.51e-05	0.00275
237946_at	---	1.72299	0.00141	0.0342
216268_s_at	JAG1	1.72111	5.23e-06	0.00112
1569342_at	GLI3	1.72052	1.07e-05	0.00169
244472_at	LOC388630	1.7173	0.000671	0.0215
235492_at	RNF217	1.71692	3.11e-05	0.00323
209366_x_at	CYB5A	1.71569	0.000391	0.0156
209099_x_at	JAG1	1.7141	1.04e-05	0.00166
225136_at	PLEKHA2	1.71387	9.63e-06	0.00158
220467_at	---	1.7114	0.00229	0.0455
219869_s_at	SLC39A8	1.70845	0.000421	0.0164
222736_s_at	TMEM38B	1.70776	6.15e-05	0.00487
228153_at	RNF144B	1.70629	0.000287	0.0127
232037_at	IGDCC3	1.70543	3.76e-05	0.00367
203083_at	THBS2	1.70536	0.000569	0.0196
218872_at	TESC	1.7048	0.000134	0.00816
231336_at	CPNE4	1.70477	2.73e-05	0.00293
212999_x_at	HLA-DQB1	1.70446	1.88e-05	0.00234
228184_at	DISP1	1.70203	3.84e-05	0.00371
235092_at	---	1.70145	0.000932	0.0263
242871_at	PAQR5	1.70018	0.000962	0.0269
216319_at	---	1.69921	8.53e-05	0.00618
203892_at	WFDC2	1.69699	8.29e-05	0.00606
1557738_at	---	1.69689	0.00137	0.0335
232799_at	---	1.69664	9.23e-06	0.00156
230302_at	---	1.69626	0.000249	0.0116
201438_at	COL6A3	1.69608	0.00231	0.0457
212850_s_at	LRP4	1.6947	2.54e-05	0.00277
229004_at	---	1.6902	0.0004	0.0159
214844_s_at	DOK5	1.68968	0.000203	0.0104
238762_at	MTHFD2L	1.68932	8.68e-05	0.00627
237034_at	---	1.68905	1.35e-05	0.00191
206751_s_at	PCYT1B	1.68904	4.81e-05	0.00425
228977_at	LOC729680	1.68771	1.04e-05	0.00166
238617_at	---	1.6862	0.000317	0.0136
233497_at	---	1.68571	0.000595	0.02
242901_at	---	1.68445	0.000456	0.0172
1561367_a_at	---	1.68417	6.05e-05	0.00484
209755_at	NMNAT2	1.68332	3.09e-05	0.00322
238521_at	---	1.68296	0.000154	0.00883
239577_at	---	1.68214	8.94e-05	0.0064
218772_x_at	TMEM38B	1.68198	2.12e-05	0.0025
238567_at	SGPP2	1.68087	0.000141	0.00836
1564906_at	SNHG4	1.67943	2.24e-05	0.00258
203556_at	ZHX2	1.67922	0.000488	0.018
216840_s_at	LAMA2	1.67885	0.000567	0.0196
232151_at	MACC1	1.67873	0.00247	0.0474
244264_at	KLRG2	1.67761	0.00073	0.0227
226354_at	LACTB	1.67739	0.0022	0.0445
225056_at	SIPA1L2	1.67682	0.000162	0.00908
219995_s_at	ZNF750	1.67679	0.0012	0.0308
212724_at	RND3	1.67624	0.000191	0.0101
204168_at	MGST2	1.67448	2.04e-05	0.00245
226670_s_at	PABPC1L	1.67415	9.58e-06	0.00158
229651_at	SEZ6	1.67398	0.000371	0.0151
215726_s_at	CYB5A	1.67302	0.00248	0.0475
1557458_s_at	SHB	1.67292	0.00151	0.0354
220234_at	CA8	1.66911	0.00023	0.0112
218718_at	PDGFC	1.66905	0.00141	0.0341
1556469_s_at	---	1.66834	0.00235	0.0461
224565_at	NEAT1	1.66676	0.000152	0.0087
1570266_x_at	---	1.66588	0.000929	0.0263
241780_at	---	1.66553	0.0007	0.0221
204388_s_at	MAOA	1.66434	5.76e-05	0.00469
235028_at	---	1.6638	6.46e-05	0.00504
228962_at	PDE4D	1.66258	4.02e-05	0.00384
203186_s_at	S100A4	1.66107	0.000282	0.0126
243430_at	SEZ6	1.65908	8.75e-05	0.00628
201060_x_at	STOM	1.65452	0.000184	0.00983
1562099_at	---	1.65419	8.54e-06	0.00152
224215_s_at	DLL1	1.65404	4.68e-05	0.00419
200606_at	DSP	1.65339	0.000168	0.00927
217853_at	TNS3	1.65103	6.83e-05	0.00525
243416_at	---	1.65051	1.72e-05	0.00225
208712_at	CCND1	1.64806	1.66e-05	0.00221
205029_s_at	FABP7	1.6463	5.44e-05	0.00456
202619_s_at	PLOD2	1.64614	0.000733	0.0227
227985_at	---	1.64347	0.000223	0.011
207843_x_at	CYB5A	1.64307	0.0006	0.0201
217294_s_at	ENO1	1.64229	5.13e-05	0.00443
217986_s_at	BAZ1A	1.64125	2.07e-05	0.00247
204895_x_at	MUC4	1.64123	0.00193	0.0413
229385_s_at	PLAC2	1.64121	0.000336	0.0141
226213_at	ERBB3	1.64112	0.000444	0.017
232588_at	STAG1	1.64079	4.58e-05	0.00416
211756_at	PTHLH	1.64023	0.000256	0.0119
231841_s_at	KIAA1462	1.63982	0.00153	0.0359
225639_at	SKAP2	1.63972	2.96e-05	0.00311
201650_at	KRT19	1.63946	0.00102	0.0279
225016_at	APCDD1	1.63866	0.000536	0.0189
242500_at	---	1.63675	9.19e-05	0.00651
229332_at	HPDL	1.6349	5.43e-05	0.00456
237006_at	---	1.63351	8.73e-05	0.00628
215708_s_at	PRIM2	1.63243	0.000365	0.0149
222278_at	---	1.63121	2.17e-05	0.00253
201662_s_at	ACSL3	1.63068	2.44e-05	0.00271
231460_at	---	1.63021	6.5e-05	0.00505
236750_at	---	1.63016	0.00267	0.0499
203001_s_at	STMN2	1.62547	0.00232	0.0457
229233_at	NRG3	1.62469	2.13e-05	0.00251
1553991_s_at	FLJ20674	1.62136	0.000242	0.0115
231195_at	KLRG2	1.62098	0.00216	0.0441
203349_s_at	ETV5	1.61998	0.000287	0.0128
232565_at	---	1.61994	0.000403	0.016
1561167_at	---	1.61877	0.000579	0.0197
1555997_s_at	IGFBP5	1.61849	3.5e-05	0.0035
214930_at	SLITRK5	1.61758	4.16e-05	0.00391
230179_at	LOC285812	1.61555	7.86e-05	0.00582
1552486_s_at	LACTB	1.61545	0.0017	0.0381
241391_at	---	1.61496	0.000588	0.0199
1553321_a_at	SULT1C4	1.61494	0.0012	0.0307
202599_s_at	NRIP1	1.61493	3.99e-05	0.00382
213342_at	YAP1	1.61394	0.0001	0.00682
205666_at	FMO1	1.61333	0.000227	0.0112
226360_at	ZNRF3	1.61292	2.59e-05	0.00281
214912_at	---	1.61123	0.000861	0.025
202668_at	EFNB2	1.61091	0.000134	0.00816
219955_at	L1TD1	1.61061	5.16e-05	0.00444
1557880_at	PCDH11X /// PCDH11Y	1.61036	0.000457	0.0172
217028_at	CXCR4	1.61031	0.00184	0.0401
228623_at	---	1.61001	0.000197	0.0103
221268_s_at	SGPP1	1.60945	6.72e-05	0.00519
1558877_at	---	1.6094	0.000651	0.0212
1558444_at	---	1.6092	4.49e-05	0.0041
228487_s_at	---	1.60885	1.93e-05	0.00237
232327_at	THSD7B	1.60857	0.000127	0.00791
218966_at	MYO5C	1.60853	0.000115	0.00743
1560199_x_at	LOC728153	1.60704	0.000431	0.0167
1553155_x_at	ATP6V0D2	1.60692	0.0012	0.0308
206481_s_at	LDB2	1.60327	0.000214	0.0107
213236_at	SASH1	1.60305	0.000944	0.0265
209869_at	ADRA2A	1.60303	0.000165	0.00916
202465_at	PCOLCE	1.60224	0.000306	0.0133
215479_at	---	1.60059	0.000102	0.00686
240176_at	---	1.59906	0.000194	0.0102
225573_at	ACAD11	1.5986	5.24e-05	0.00447
211470_s_at	SULT1C2	1.59688	0.000907	0.0258
1561895_at	---	1.59621	2.26e-05	0.0026
241897_at	---	1.59546	0.000182	0.00981
202478_at	TRIB2	1.59539	0.000133	0.00813
236840_at	C12orf56	1.59493	1.71e-05	0.00225
210519_s_at	NQO1	1.59429	0.00036	0.0148
203800_s_at	MRPS14	1.59414	3.46e-05	0.00348
233914_s_at	SBF2	1.59374	0.000219	0.0109
216554_s_at	---	1.5931	0.000642	0.021
242052_at	---	1.59144	5.5e-05	0.0046
203704_s_at	RREB1	1.59081	2.94e-05	0.00309
217482_at	---	1.59027	0.000105	0.00704
220030_at	STYK1	1.59002	0.00205	0.0429
232481_s_at	SLITRK6	1.58996	0.000413	0.0162
206239_s_at	SPINK1	1.58896	0.000268	0.0122
241385_at	LARP7	1.58834	0.000236	0.0113
1559966_a_at	LOC100192378	1.58707	0.000183	0.00983
227386_s_at	TMEM200B	1.58686	0.000825	0.0243
205817_at	SIX1	1.58488	0.000862	0.025
238447_at	RBMS3	1.58411	0.00267	0.0499
201381_x_at	CACYBP	1.58351	4.98e-05	0.00433
1553978_at	LOC729991	1.58228	3.8e-05	0.0037
242191_at	NBPF10	1.58191	0.00014	0.00833
210691_s_at	CACYBP	1.57993	6.08e-05	0.00485
236610_at	---	1.57975	0.00247	0.0474
240137_at	---	1.57966	4.65e-05	0.00418
242121_at	NCRNA00182	1.57901	0.000183	0.00981
202309_at	MTHFD1	1.5787	0.000158	0.00892
242463_x_at	ZNF600	1.57865	0.00121	0.031
201467_s_at	NQO1	1.57767	0.000746	0.0229
201695_s_at	NP	1.57671	0.000673	0.0216
213135_at	TIAM1	1.57619	5.61e-05	0.00466
204929_s_at	VAMP5	1.57596	0.00018	0.00975
1561642_at	---	1.57592	0.000113	0.00738
215469_at	---	1.57591	0.000756	0.0231
228377_at	KLHL14	1.57523	0.00207	0.043
214596_at	CHRM3	1.57334	0.000148	0.0086
229638_at	IRX3	1.57303	3.56e-05	0.00353
201219_at	CTBP2	1.5723	0.000249	0.0116
221801_x_at	NEFL	1.57179	0.00138	0.0337
203963_at	CA12	1.57151	9.51e-05	0.00661
1554283_at	CCRN4L	1.57079	0.000719	0.0224
209160_at	AKR1C3	1.57008	0.00071	0.0222
235638_at	RASSF6	1.5692	0.00224	0.045
239991_at	---	1.56857	0.000147	0.00856
213160_at	DOCK2	1.56846	0.000166	0.00919
200968_s_at	PPIB	1.56739	0.000149	0.00863
232113_at	---	1.56545	0.000158	0.00892
224895_at	YAP1	1.56538	7.1e-05	0.0054
202069_s_at	IDH3A	1.56401	9.51e-05	0.00661
209291_at	ID4	1.56386	0.00243	0.047
200650_s_at	LDHA	1.56315	0.000247	0.0116
202575_at	CRABP2	1.56207	7.31e-05	0.00549
222043_at	CLU	1.56142	0.00174	0.0388
221654_s_at	USP3	1.56128	5.85e-05	0.00475
210580_x_at	SULT1A3 /// SULT1A4	1.56108	0.000127	0.00791
219370_at	RPRM	1.56046	0.000678	0.0216
217764_s_at	RAB31	1.56035	0.000141	0.00835
220014_at	PRR16	1.55809	0.000402	0.016
242346_x_at	---	1.5575	0.000734	0.0227
205081_at	CRIP1	1.5572	0.000789	0.0236
243878_at	---	1.55711	7.73e-05	0.00575
232606_at	ANK2	1.55634	0.000542	0.019
231411_at	LHFP	1.55572	0.00148	0.035
233291_at	---	1.55551	0.00253	0.048
213419_at	APBB2	1.55405	0.000147	0.00857
210001_s_at	SOCS1	1.5538	0.000932	0.0263
1554482_a_at	SAR1B	1.55366	0.00116	0.0302
236947_at	---	1.55349	3.17e-05	0.00327
1566959_at	---	1.5509	0.000738	0.0228
235803_at	---	1.5505	0.000213	0.0107
236894_at	L1TD1	1.55007	0.000339	0.0142
215811_at	---	1.54951	5.37e-05	0.00453
200916_at	TAGLN2	1.54948	0.0013	0.0324
239884_at	CADPS	1.54816	0.000145	0.00849
233934_at	LOC349160	1.54815	3.43e-05	0.00346
226281_at	DNER	1.54682	0.00146	0.0347
209607_x_at	SULT1A3 /// SULT1A4	1.546	3.47e-05	0.00348
244845_at	---	1.54519	0.0007	0.0221
233587_s_at	SIPA1L2	1.54499	9.59e-05	0.00665
242726_at	---	1.54411	0.000132	0.00808
203705_s_at	FZD7	1.54384	0.00027	0.0123
213142_x_at	PION	1.54323	0.0025	0.0477
219316_s_at	FLVCR2	1.54151	0.000586	0.0199
203884_s_at	RAB11FIP2	1.5415	0.00109	0.029
205628_at	PRIM2	1.54125	0.000118	0.00756
226448_at	FAM89A	1.54059	0.000916	0.026
244579_at	---	1.5385	6.68e-05	0.00517
226552_at	IER5L	1.53847	0.000121	0.00768
224894_at	YAP1	1.53836	4.85e-05	0.00426
202489_s_at	FXYD3	1.53799	0.000576	0.0197
214129_at	PDE4DIP	1.53755	9.13e-05	0.0065
201599_at	OAT	1.53744	0.000543	0.0191
242558_at	---	1.53732	0.000444	0.017
1552283_s_at	ZDHHC11	1.53635	0.000585	0.0199
213273_at	ODZ4	1.5355	0.00249	0.0476
227760_at	IGFBPL1	1.53499	0.000129	0.00797
212522_at	PDE8A	1.5336	0.00014	0.00833
240580_at	---	1.53355	0.00133	0.0329
202669_s_at	EFNB2	1.53304	0.000423	0.0165
225541_at	RPL22L1	1.53264	0.000171	0.00938
203159_at	GLS	1.53263	0.00218	0.0443
221858_at	TBC1D12	1.53152	4.01e-05	0.00384
239697_x_at	C3orf67	1.53145	9.41e-05	0.00658
232711_at	---	1.53129	0.000355	0.0147
205429_s_at	MPP6	1.53102	3.2e-05	0.00328
203706_s_at	FZD7	1.53087	0.000242	0.0115
220446_s_at	CHST4	1.53079	0.000657	0.0213
37892_at	COL11A1	1.53047	0.000505	0.0184
222646_s_at	ERO1L	1.52937	7.88e-05	0.00583
243999_at	SLFN5	1.52843	0.000453	0.0172
231517_at	ZYG11A	1.52825	6.05e-05	0.00484
239555_at	---	1.52645	0.000525	0.0187
40148_at	APBB2	1.52473	0.000337	0.0142
235060_at	LOC100190986	1.52465	0.00208	0.0431
239058_at	---	1.52421	0.000158	0.00893
211772_x_at	CHRNA3	1.52276	5.2e-05	0.00446
233072_at	NTNG2	1.52266	0.000747	0.0229
232176_at	SLITRK6	1.52215	0.000917	0.026
201847_at	LIPA	1.52193	0.000842	0.0247
219703_at	MNS1	1.52118	6.38e-05	0.00501
207610_s_at	EMR2	1.52088	0.000345	0.0144
213931_at	ID2 /// ID2B	1.51913	0.00126	0.0317
202528_at	GALE	1.51896	4.63e-05	0.00418
208711_s_at	CCND1	1.51868	0.000588	0.0199
241700_at	ZFHX4	1.51848	5.64e-05	0.00466
1553299_at	DUSP5P	1.5181	0.000268	0.0122
227481_at	CNKSR3	1.51644	0.000268	0.0122
223475_at	CRISPLD1	1.51538	8.06e-05	0.00592
201368_at	ZFP36L2	1.51365	0.000453	0.0172
1569183_a_at	CHM	1.51037	0.0002	0.0104
210347_s_at	BCL11A	1.50666	0.00149	0.0351
244078_at	---	1.50652	0.00185	0.0402
234224_at	---	1.50475	0.000348	0.0145
204891_s_at	LCK	1.50417	0.000167	0.00923
1566764_at	MACC1	1.50328	0.00192	0.0411
228462_at	IRX2	1.5024	0.000891	0.0255
214531_s_at	SNX1	1.50231	0.000172	0.00944
204040_at	RNF144A	1.50195	0.000241	0.0115
230669_at	RASA2	0.665869	0.00131	0.0325
227121_at	---	0.665806	0.000159	0.00896
201693_s_at	EGR1	0.665032	0.000229	0.0112
216399_s_at	SCAPER	0.664828	0.00189	0.0408
1569311_at	LOC554203	0.664585	0.000163	0.00909
232020_at	SMURF2	0.66447	0.00105	0.0284
210962_s_at	AKAP9	0.664274	4.94e-05	0.00432
238787_at	DENND1B	0.663825	0.000858	0.025
228570_at	BTBD11	0.663614	0.00185	0.0403
209894_at	LEPR	0.663446	0.000513	0.0185
214764_at	RRP15	0.663365	6.95e-05	0.00532
236723_at	---	0.663306	0.000143	0.00843
215509_s_at	BUB1	0.663302	0.0015	0.0354
202843_at	DNAJB9	0.663169	3.53e-05	0.00352
210323_at	TEKT2	0.662994	0.00186	0.0404
223178_s_at	NT5DC1	0.662838	6.76e-05	0.0052
207400_at	NPY5R	0.662415	0.000337	0.0142
212599_at	AUTS2	0.662412	5.67e-05	0.00466
242481_at	---	0.662394	0.00142	0.0342
228038_at	SOX2	0.662323	5.29e-05	0.00449
1558293_at	KIAA1107	0.662137	0.000212	0.0106
226521_s_at	FAM175A	0.662	5.56e-05	0.00464
1562226_at	VWDE	0.661651	0.000541	0.019
229072_at	---	0.661301	0.000543	0.0191
238669_at	PTGS1	0.661103	0.000307	0.0133
235072_s_at	---	0.660963	3.81e-05	0.0037
1560652_at	---	0.660488	0.002	0.0423
222273_at	PAPOLG	0.660449	0.000201	0.0104
202304_at	FNDC3A	0.660214	3.25e-05	0.00332
229866_at	---	0.659882	4.72e-05	0.00421
228574_at	TMTC2	0.659811	0.00059	0.0199
1561198_at	LOC387790	0.659548	0.000218	0.0109
233753_at	SFRS15	0.659507	0.000278	0.0125
228337_at	PWWP2A	0.659378	0.000139	0.00832
204085_s_at	CLN5	0.659262	0.000918	0.026
227900_at	CBLB	0.658922	0.000101	0.00684
225706_at	GLCCI1	0.658822	3.82e-05	0.0037
221213_s_at	ZNF280D	0.658343	7.28e-05	0.00549
243792_x_at	PTPN13	0.658154	0.000146	0.00852
226932_at	SSPN	0.658019	0.0019	0.0409
213010_at	PRKCDBP	0.657863	0.00241	0.0468
241652_x_at	---	0.657718	0.000407	0.0161
218980_at	FHOD3	0.657685	0.000177	0.00961
212915_at	PDZRN3	0.657612	0.00034	0.0142
205251_at	PER2	0.657379	0.000321	0.0137
1558076_at	ANKRD32	0.657296	0.00194	0.0414
243829_at	BRAF	0.657281	0.000143	0.00846
1559161_at	---	0.657192	5.76e-05	0.00469
1558797_at	---	0.657065	0.00124	0.0314
226865_at	---	0.656992	0.000139	0.00832
222790_s_at	RSBN1	0.656795	0.000203	0.0104
222453_at	CYBRD1	0.656709	4.86e-05	0.00426
213438_at	NFASC	0.656518	4.29e-05	0.00399
1556414_at	C21orf71	0.656354	0.00033	0.014
232847_at	SALL3	0.656337	0.00134	0.0331
230560_at	STXBP6	0.656318	7.94e-05	0.00587
233503_at	C13orf38	0.656102	5.38e-05	0.00454
227154_at	IGSF21	0.656078	0.00188	0.0406
231112_at	SNRPE	0.656056	0.000251	0.0117			160
235846_at	---	0.656028	5.23e-05	0.00447
222853_at	FLRT3	0.655866	0.000263	0.0121
240433_x_at	---	0.655858	0.000374	0.0152
235118_at	---	0.655852	0.000145	0.00851
239390_at	GTDC1	0.655806	0.000137	0.00828
223119_s_at	USP47	0.655711	4.81e-05	0.00425
231945_at	FILIP1	0.655547	9.73e-05	0.00671
203299_s_at	AP1S2	0.655526	0.000111	0.0073
204472_at	GEM	0.65529	8.33e-05	0.00607
243868_at	---	0.654644	7.71e-05	0.00574
238983_at	NSUN7	0.654518	0.000113	0.00738
212624_s_at	CHN1	0.654499	0.00146	0.0348
212956_at	TBC1D9	0.653834	0.000318	0.0136
220390_at	AGBL2	0.653759	0.000496	0.0182
220055_at	ZNF287	0.653179	0.000403	0.016
203912_s_at	DNASE1L1	0.653133	6.32e-05	0.00497
235344_at	PPM1A	0.652364	0.000297	0.0131
244565_at	HMX2	0.652234	0.000159	0.00897
218376_s_at	MICAL1	0.652208	0.000196	0.0102
205249_at	EGR2	0.652195	4.03e-05	0.00384
230821_at	ZNF148	0.65217	0.00155	0.0363
1564383_s_at	FLJ35934	0.651935	0.00199	0.042
233985_x_at	PPP1R9A	0.651929	0.00108	0.0289
213413_at	STON1	0.651705	2.74e-05	0.00294
227530_at	AKAP12	0.651641	8.45e-05	0.00614
219945_at	DDX25	0.651555	0.000531	0.0188
209197_at	SYT11	0.651483	0.000247	0.0116
244774_at	PHACTR2	0.65144	0.000809	0.024
236916_at	---	0.651343	5.53e-05	0.00462
227112_at	TMCC1	0.651279	0.000114	0.00738
224525_s_at	OLA1	0.65072	8.01e-05	0.0059
236305_at	RFESD	0.650533	0.000552	0.0192
238466_at	---	0.64982	0.00117	0.0303
236264_at	LPHN3	0.649791	0.000575	0.0197
233559_s_at	WDFY1	0.649545	0.00015	0.00868
213326_at	VAMP1	0.649542	4.14e-05	0.00391
209288_s_at	CDC42EP3	0.649524	0.000207	0.0106
242037_at	ASPH	0.64847	0.00179	0.0394
212239_at	PIK3R1	0.647974	0.000228	0.0112
232099_at	PCDHB16	0.64795	0.000134	0.00815
220117_at	ZNF385D	0.647543	0.000155	0.00883
233002_at	PPP4R4	0.647215	4.28e-05	0.00398
205040_at	ORM1	0.647174	0.000245	0.0116
236105_at	ZBTB10	0.646765	4.34e-05	0.00402
232180_at	UGP2	0.646626	3.2e-05	0.00328
209682_at	CBLB	0.646379	2.3e-05	0.00262
201675_at	AKAP1	0.646219	0.000104	0.00699
236795_at	---	0.646039	0.000286	0.0127
226096_at	FNDC5	0.645817	0.00187	0.0405
1561114_a_at	DEPDC4	0.645546	0.00102	0.0279
236297_at	---	0.645401	0.000414	0.0163
231397_at	PAP2D	0.64483	0.000121	0.00769
212646_at	RFTN1	0.644547	0.000824	0.0243
204249_s_at	LMO2	0.644499	7.13e-05	0.0054
204798_at	MYB	0.64438	0.00207	0.043
221524_s_at	RRAGD	0.64389	0.000586	0.0199
241453_at	PTK2	0.643853	0.000165	0.00914
212909_at	LYPD1	0.642964	7.53e-05	0.00563
210381_s_at	CCKBR	0.642731	4.95e-05	0.00432
228494_at	PPP1R9A	0.642616	0.00113	0.0297
227525_at	GLCCI1	0.642531	2.84e-05	0.00302
225163_at	FRMD4A	0.641857	1.95e-05	0.00238
231325_at	UNC5D	0.64165	4.12e-05	0.0039
212240_s_at	PIK3R1	0.641221	0.000589	0.0199
223169_s_at	RHOU	0.6412	0.000103	0.00697
209741_x_at	SCAPER	0.641022	2.08e-05	0.00247
240468_at	---	0.641011	0.00231	0.0457
226189_at	ITGB8	0.640661	0.000113	0.00738
202986_at	ARNT2	0.640595	6.18e-05	0.00489
36612_at	FAM168A	0.640547	3.81e-05	0.0037
232679_at	---	0.640488	9.12e-05	0.0065
222890_at	CCDC113	0.639799	9.33e-05	0.00657
200962_at	RPL31	0.639783	6.48e-05	0.00505
222862_s_at	AK5	0.63967	0.000362	0.0149
228816_at	ATP6AP1L	0.63965	0.00173	0.0385
229190_at	---	0.639346	0.000124	0.0078
230556_at	IMMP1L	0.638966	0.00037	0.0151
243264_s_at	C8orf44 /// SGK3	0.63851	0.000106	0.00705
225571_at	LIFR	0.638383	0.000594	0.0199
1563933_a_at	PLD5	0.637754	0.000211	0.0106
227408_s_at	SNX25	0.637738	3.71e-05	0.00364
229351_at	---	0.637188	0.000131	0.00806
230264_s_at	AP1S2	0.637147	0.000236	0.0114
1555363_s_at	LOC284440	0.637021	0.00101	0.0278
236146_at	SYNCRIP	0.636772	0.000628	0.0207
224843_at	SLAIN2	0.63657	0.000101	0.00686
228981_at	TMEM169	0.636423	0.000107	0.00709
226529_at	TMEM106B	0.636316	5.2e-05	0.00446
215167_at	MED14	0.636228	0.000182	0.00981
229573_at	USP9X	0.635142	0.000144	0.00848
206762_at	KCNA5	0.63512	1.7e-05	0.00225
1558714_at	---	0.635101	0.000307	0.0133
223794_at	ARMC4	0.634562	0.000367	0.015
223849_s_at	MOV10	0.63454	0.000718	0.0224
210867_at	CNOT4	0.634215	0.000209	0.0106
225339_at	SPAG9	0.634048	2.82e-05	0.00301
232989_s_at	CCDC136	0.633931	0.000179	0.00968
212468_at	SPAG9	0.633526	0.000559	0.0194
213411_at	---	0.633485	0.000184	0.00984
228810_at	CCNYL1	0.633475	0.00012	0.00764
230889_at	---	0.633468	0.00051	0.0184
210896_s_at	ASPH	0.633188	5.87e-05	0.00476
230835_at	KRTDAP	0.63219	0.000161	0.00903
229090_at	LOC220930	0.632097	7.98e-05	0.00589
219572_at	CADPS2	0.631962	0.000243	0.0116
221912_s_at	CCDC28B	0.631942	3.35e-05	0.00341
203845_at	KAT2B	0.631011	0.000123	0.00777
204914_s_at	SOX11	0.628775	0.000171	0.00939
213194_at	ROBO1	0.628503	5.3e-05	0.00449
241998_at	C2orf80	0.628391	0.00171	0.0382
228863_at	PCDH17	0.628324	0.000669	0.0215
223468_s_at	RGMA	0.627977	0.000249	0.0116
202037_s_at	SFRP1	0.627895	5.94e-05	0.00478
228115_at	---	0.627644	2.55e-05	0.00278
238029_s_at	SLC16A14	0.627302	0.0012	0.0308
205990_s_at	WNT5A	0.626667	0.00134	0.033
235527_at	DLGAP1 /// LOC284214	0.626577	4.6e-05	0.00416
231399_at	RAB3IP	0.626371	0.00076	0.0231
1559672_a_at	C9orf93	0.626305	1.88e-05	0.00234
229184_at	---	0.626177	1.96e-05	0.00239
1569372_at	---	0.625601	0.000105	0.00701
202219_at	SLC6A8	0.625429	4.69e-05	0.00419
1557167_at	HCG11	0.625236	4.26e-05	0.00397
1564220_a_at	---	0.625172	0.00165	0.0375
218885_s_at	GALNT12	0.62512	1.8e-05	0.00227
209883_at	GLT25D2	0.624843	0.000185	0.00984
204153_s_at	MFNG	0.624819	0.00204	0.0427
202350_s_at	MATN2	0.624746	0.002	0.0422
212560_at	SORL1	0.624343	2.03e-05	0.00245
227361_at	HS3ST3B1	0.624077	2.97e-05	0.00311
206636_at	RASA2	0.62316	0.000436	0.0168
228905_at	PCM1	0.622527	0.000573	0.0197
202976_s_at	RHOBTB3	0.622512	0.00237	0.0463
232576_at	---	0.622054	1.59e-05	0.00215
220129_at	SOHLH2	0.62193	0.000305	0.0133
1558097_at	C22orf30	0.621572	1.61e-05	0.00215
230224_at	ZCCHC18	0.62119	1.41e-05	0.00195
1554609_at	---	0.620979	4.48e-05	0.0041
223708_at	C1QTNF4	0.620741	0.00249	0.0476
230183_at	EXT1	0.620224	0.000775	0.0234
226766_at	ROBO2	0.620127	0.000185	0.00984
203300_x_at	AP1S2	0.619938	0.000163	0.0091
206345_s_at	PON1	0.619631	0.000273	0.0124
209135_at	ASPH	0.619548	5.41e-05	0.00455
202088_at	SLC39A6	0.619408	1.11e-05	0.00172
244242_at	---	0.619113	0.000378	0.0153
209822_s_at	VLDLR	0.618316	0.000876	0.0253
229824_at	---	0.617878	0.000154	0.00881
225700_at	GLCCI1	0.6178	1.89e-05	0.00234
219685_at	TMEM35	0.617733	0.000347	0.0145
225612_s_at	B3GNT5	0.61723	0.000278	0.0125
232429_at	---	0.616615	2.05e-05	0.00245
244370_at	KIAA2022	0.616444	0.000249	0.0116
210203_at	CNOT4	0.616398	0.000506	0.0184
225227_at	---	0.615905	4.47e-05	0.0041
235224_s_at	---	0.615532	0.00175	0.0388
207437_at	NOVA1	0.614954	9.39e-05	0.00658
224763_at	RPL37	0.613777	0.000168	0.00927
238115_at	---	0.613441	0.000137	0.00828
229978_at	LOC729993	0.613402	0.000709	0.0222
204279_at	PSMB9	0.613355	7.16e-05	0.00542
201694_s_at	EGR1	0.613337	0.000646	0.0211
241506_at	---	0.612674	0.000306	0.0133
202890_at	MAP7	0.612662	0.000494	0.0181
224772_at	NAV1	0.612653	1.53e-05	0.00208
227566_at	NTM	0.612428	1.37e-05	0.00192
219250_s_at	FLRT3	0.612083	0.00012	0.00764
233309_at	---	0.611859	3.66e-05	0.00362
238520_at	TRERF1	0.611315	8.31e-05	0.00607
227929_at	---	0.61123	1.39e-05	0.00194
237444_at	---	0.611116	5.75e-05	0.00469
213352_at	TMCC1	0.61086	0.000142	0.00837
231856_at	KIAA1244	0.610709	0.00111	0.0293
221584_s_at	KCNMA1	0.609823	0.00231	0.0457
229086_at	C1orf213	0.609712	8.37e-05	0.00609
235775_at	TMTC2	0.609474	3.18e-05	0.00327
241853_at	---	0.609047	6.12e-05	0.00486
1557176_a_at	C14orf37	0.60881	9.66e-06	0.00158
218986_s_at	DDX60	0.608781	2.29e-05	0.00262
228584_at	SGCB	0.608195	2.91e-05	0.00307
208579_x_at	H2BFS /// HIST1H2BK	0.608184	0.000117	0.00751
231952_at	---	0.607832	0.000309	0.0133
212905_at	CSTF2T	0.607599	2.43e-05	0.0027
230569_at	KIAA1430	0.607085	8.83e-06	0.00154
242277_at	---	0.606746	0.000164	0.00913
212841_s_at	PPFIBP2	0.60649	2.12e-05	0.0025
238846_at	TNFRSF11A	0.605907	0.000193	0.0102
204525_at	PHF14	0.60561	0.000572	0.0197
1555388_s_at	SNX25	0.60556	7.45e-05	0.00559
238785_at	---	0.60534	0.000905	0.0258
204663_at	ME3	0.60505	0.00014	0.00833
230403_at	---	0.604938	4.79e-05	0.00425
227289_at	PCDH17	0.604849	0.000957	0.0268
219961_s_at	C20orf19	0.604412	0.000322	0.0137
219800_s_at	THNSL1	0.604402	0.000201	0.0104
229133_s_at	ZNF397	0.604272	1.1e-05	0.00172
201372_s_at	CUL3	0.604022	0.00134	0.0331
219427_at	FAT4	0.603934	0.000104	0.00699
229679_at	C12orf76	0.603764	2.26e-05	0.0026
205699_at	MAP2K6	0.603677	0.000374	0.0152
226112_at	SGCB	0.603563	9.67e-06	0.00158
228260_at	ELAVL2	0.603535	0.000193	0.0102
242819_at	---	0.602979	0.000113	0.00738
236321_at	LOC285550	0.60208	9.42e-05	0.00658
235360_at	PLEKHM3	0.602022	0.000101	0.00686
220663_at	IL1RAPL1	0.601287	0.000628	0.0207
210029_at	IDO1	0.600703	0.000102	0.00687
228291_s_at	C20orf19	0.600137	4.13e-05	0.00391
213351_s_at	TMCC1	0.599828	7.29e-05	0.00549
242007_at	---	0.599744	8.81e-06	0.00154
244133_at	USP49	0.59972	1.68e-05	0.00222
219557_s_at	NRIP3	0.599256	0.00248	0.0476
1568634_a_at	LRRC66	0.599212	0.000598	0.02
222773_s_at	GALNT12	0.598863	4.32e-05	0.00401
231726_at	PCDHB14	0.598338	0.000115	0.00745
240558_at	---	0.598081	7.73e-05	0.00575
208241_at	NRG1	0.597827	0.000966	0.027
235780_at	PRKACB	0.597506	2.19e-05	0.00255
229491_at	NHEDC2	0.597457	0.000341	0.0143
235830_at	---	0.596695	2.39e-05	0.00267
231067_s_at	---	0.596441	2.23e-05	0.00258
230720_at	RNF182	0.596273	0.000113	0.00738
202769_at	CCNG2	0.594881	4.97e-05	0.00433
243764_at	VSIG1	0.594841	9.34e-05	0.00657
205710_at	LRP2	0.594724	1.73e-05	0.00225
1570515_a_at	FILIP1	0.594092	5.1e-05	0.00441
211219_s_at	LHX2	0.594041	0.000409	0.0161
235286_at	---	0.592566	4.81e-05	0.00425
239715_at	---	0.592391	1.89e-05	0.00234
243691_at	---	0.592011	0.000204	0.0105
236448_at	UNC5A	0.591722	0.000211	0.0106
244288_s_at	---	0.591292	0.000178	0.00966
1562848_at	---	0.590962	7.49e-05	0.00561
202770_s_at	CCNG2	0.590599	3.87e-05	0.00374
212427_at	KIAA0368	0.590345	9.18e-05	0.00651
239278_at	---	0.590138	7.17e-05	0.00542
206843_at	CRYBA4	0.588607	0.0014	0.0339
216555_at	C22orf30	0.588236	1.62e-05	0.00216
206982_at	CRYBA1	0.586924	5.03e-05	0.00436
212851_at	DCUN1D4	0.58684	0.000151	0.00868
227155_at	LMO4	0.586254	0.00208	0.0431
235634_at	PURG	0.586234	0.000152	0.0087
201109_s_at	THBS1	0.586124	0.00191	0.041
215286_s_at	PHTF2	0.585381	2.33e-05	0.00264
201124_at	ITGB5	0.585245	1.12e-05	0.00172
233202_at	CNTNAP3	0.584982	8.88e-05	0.00636
231967_at	PHF20L1	0.584539	7.54e-06	0.00142
225511_at	GPRC5B	0.584119	0.00062	0.0205
214319_at	FRY	0.58366	4.5e-06	0.00103
238154_at	CEP70	0.583273	1.97e-05	0.00239
219696_at	DENND1B	0.582931	8.62e-05	0.00624
1569930_at	---	0.582731	0.000193	0.0102
219313_at	GRAMD1C	0.582714	0.000188	0.00994
204072_s_at	FRY	0.58151	0.000311	0.0134
239367_at	BDNF	0.579531	0.000116	0.00749
230764_at	---	0.579285	0.000138	0.00831
204963_at	SSPN	0.579129	0.000561	0.0194
1556487_a_at	C3orf15	0.578428	4.38e-05	0.00403
232968_at	FANK1	0.578424	4.88e-05	0.00428
205756_s_at	F8	0.578251	1.8e-05	0.00227
1555460_a_at	SLC39A6	0.577439	1.36e-05	0.00192
228788_at	YPEL1	0.577422	0.00132	0.0327
214774_x_at	TOX3	0.57628	9.29e-06	0.00157
228194_s_at	SORCS1	0.57486	2.14e-05	0.00251
213721_at	SOX2	0.573762	3.13e-05	0.00325
231899_at	ZC3H12C	0.573574	0.00023	0.0112
239169_at	RDM1	0.572181	9.17e-06	0.00156
225685_at	---	0.571861	1.79e-05	0.00227
235109_at	---	0.571301	8.01e-06	0.00147
212636_at	QKI	0.571263	4.24e-05	0.00396
238661_at	LOC100130155	0.570102	2.35e-05	0.00266
227769_at	---	0.569687	5.06e-06	0.00111
242093_at	SYTL5	0.569228	0.000468	0.0175
243440_at	---	0.568765	0.000701	0.0221
230782_at	SORD	0.567634	2.3e-05	0.00262
216623_x_at	TOX3	0.567403	5.95e-06	0.00121
222847_s_at	EGLN3	0.567205	4.87e-06	0.00109
238081_at	C4orf12	0.566322	6.2e-05	0.0049
235960_at	---	0.56613	3.16e-05	0.00326
207757_at	ZFP2	0.565623	4.52e-05	0.00413
213241_at	PLXNC1	0.565568	2.76e-05	0.00295
227529_s_at	AKAP12	0.564577	6.74e-06	0.00132
228540_at	QKI	0.564191	8.7e-05	0.00627
230076_at	PITPNM3	0.564143	2.31e-05	0.00263
238492_at	---	0.563968	2.1e-05	0.00249
215306_at	---	0.563186	5.32e-06	0.00113
224370_s_at	CAPS2	0.562589	4.71e-05	0.00421
228057_at	DDIT4L	0.561993	1.25e-05	0.00183
227925_at	FLJ39051	0.560903	3.3e-06	0.000851
243880_at	GOSR2	0.559604	7.31e-06	0.00139
209617_s_at	CTNND2	0.559484	3.17e-05	0.00327
223588_at	THAP2	0.559432	1.76e-05	0.00226
222787_s_at	TMEM106B	0.559043	1.15e-05	0.00174
210605_s_at	MFGE8	0.55896	0.000235	0.0113
201506_at	TGFBI	0.558619	1.02e-05	0.00165
224771_at	NAV1	0.558106	1.35e-05	0.00191
213894_at	THSD7A	0.557969	0.000534	0.0189
224964_s_at	GNG2	0.55642	5.19e-06	0.00112
228380_at	---	0.556379	2.14e-05	0.00251
237245_at	---	0.554817	0.000211	0.0106
1552575_a_at	C6orf141	0.554485	2.07e-05	0.00247
1554507_at	NAALAD2	0.554128	0.000584	0.0199
213156_at	---	0.554106	0.000132	0.00811
211559_s_at	CCNG2	0.553617	0.000787	0.0236
215108_x_at	TOX3	0.553542	2.78e-06	0.000791
215259_s_at	CADM4	0.552959	0.000427	0.0166
232794_at	---	0.551802	0.0011	0.0291
202283_at	SERPINF1	0.551717	2.04e-05	0.00245
206039_at	RAB33A	0.551629	0.000247	0.0116
1556488_s_at	C3orf15	0.551238	7.39e-05	0.00555
212875_s_at	C2CD2	0.551021	8.7e-06	0.00154
209806_at	HIST1H2BK	0.550914	0.000185	0.00988
244503_at	---	0.549896	0.000202	0.0104
241017_at	RPL31 /// TBC1D8	0.549281	1.2e-05	0.00179
219659_at	ATP8A2	0.548574	5.73e-05	0.00469
212855_at	DCUN1D4	0.54844	1.07e-05	0.00169
236037_at	LOC202451	0.548416	0.00044	0.0169
204015_s_at	DUSP4	0.54831	0.000141	0.00835
200049_at	MYST2	0.547616	5.94e-06	0.00121
214607_at	PAK3	0.547169	1.32e-05	0.00189
220887_at	C14orf162	0.54706	9.54e-06	0.00158
235672_at	MAP6	0.546707	0.000584	0.0199
206209_s_at	CA4	0.546603	0.00204	0.0427
229879_at	---	0.546326	8.72e-05	0.00628
225939_at	EIF4E3	0.54628	2.82e-06	0.000791
205442_at	MFAP3L	0.54546	0.000152	0.0087
229569_at	---	0.544823	1.53e-05	0.00208
227584_at	NAV1	0.544453	1.07e-05	0.00169
232004_at	HNRNPR	0.544343	4.52e-06	0.00103
226982_at	ELL2	0.544139	0.0014	0.0339
217574_at	CDH8	0.543738	3.15e-06	0.000838
237305_at	---	0.543564	5.68e-05	0.00466
232105_at	---	0.541405	2.33e-05	0.00264
239711_at	ADAL	0.541132	4.52e-06	0.00103
229378_at	STOX1	0.540693	0.000465	0.0174
1554607_at	CNKSR2	0.540625	0.000826	0.0244
202089_s_at	SLC39A6	0.539863	8.21e-06	0.00149
229452_at	TMEM88	0.539214	3.96e-05	0.00381
214920_at	THSD7A	0.538886	4.89e-05	0.00428
222784_at	SMOC1	0.537434	0.000387	0.0156
229815_at	---	0.536068	4.56e-06	0.00103
1556325_at	FILIP1	0.535993	3.39e-05	0.00343
229927_at	LEMD1	0.534856	1.27e-05	0.00184
228081_at	CCNG2	0.533001	0.000172	0.00944
202458_at	PRSS23	0.53278	9.1e-06	0.00156
201147_s_at	TIMP3	0.532239	0.00143	0.0344
205121_at	SGCB	0.532131	1.25e-05	0.00183
210302_s_at	MAB21L2	0.532009	0.00255	0.0483
235635_at	ARHGAP5	0.53014	5.86e-06	0.00121
221523_s_at	RRAGD	0.529598	6.21e-06	0.00125
238318_at	---	0.529567	8.18e-05	0.006
202765_s_at	FBN1	0.529468	5.28e-05	0.00449
202036_s_at	SFRP1	0.529183	2.5e-06	0.000731
223854_at	PCDHB10	0.529024	9.37e-05	0.00658
229302_at	TMEM178	0.528756	2.37e-05	0.00266
230863_at	LRP2	0.528587	1.12e-05	0.00172
228640_at	PCDH7	0.526357	1.42e-05	0.00197
1556551_s_at	SLC39A6	0.524745	2e-05	0.00242
204288_s_at	SORBS2	0.524693	0.000628	0.0207
219660_s_at	ATP8A2	0.524233	8.37e-06	0.0015
1553743_at	FAM119A	0.523717	1.45e-06	0.000532
242292_at	CXorf50B	0.520388	1.11e-05	0.00172
202035_s_at	SFRP1	0.51989	1.46e-05	0.00201
234194_at	---	0.517356	9.19e-07	0.000405
242766_at	LOC100292863	0.517037	4.82e-05	0.00425
1561985_at	C14orf39	0.516219	0.000497	0.0182
1555074_a_at	KCNH5	0.51572	0.000737	0.0228
1566152_a_at	CLP1	0.515011	1.79e-05	0.00227
202965_s_at	CAPN6	0.512748	2.87e-05	0.00304
210729_at	NPY2R	0.512464	1.3e-05	0.00187
205814_at	GRM3	0.509582	8.9e-06	0.00155
219232_s_at	EGLN3	0.50954	9.38e-06	0.00157
227404_s_at	EGR1	0.508874	0.000114	0.00738
204983_s_at	GPC4	0.508009	0.000222	0.011
219197_s_at	SCUBE2	0.506313	0.00203	0.0426
1569241_a_at	ZNF93	0.505553	4.19e-06	0.000991
201110_s_at	THBS1	0.504387	0.00103	0.028
242840_at	---	0.503594	0.000333	0.0141
240120_at	---	0.502355	9.22e-05	0.00652
220087_at	BCMO1	0.502244	0.00258	0.0487
213338_at	TMEM158	0.500717	0.00126	0.0317
241834_at	IPW	0.500523	1.32e-05	0.00189
223784_at	TMEM27	0.500125	1.52e-05	0.00207
212976_at	LRRC8B	0.49907	1.79e-06	0.000605
213425_at	WNT5A	0.497251	0.000609	0.0203
202966_at	CAPN6	0.493529	0.000634	0.0209
202766_s_at	FBN1	0.492599	4.23e-06	0.000998
236214_at	FAM71F1	0.492059	0.00081	0.024
226034_at	---	0.490755	4.68e-05	0.00419
241991_at	---	0.489944	6.35e-07	0.00034
1570335_at	---	0.488881	0.000114	0.00738
231466_at	FAM71F1	0.488837	0.000809	0.024
242128_at	OTX2	0.485934	1.16e-06	0.000462
1564580_at	---	0.483409	0.00036	0.0148
204014_at	DUSP4	0.483183	1.24e-05	0.00183
226492_at	SEMA6D	0.481444	9.99e-05	0.00682
213790_at	ADAM12	0.480507	7.06e-05	0.00538
227550_at	GFRA1	0.477459	5.68e-06	0.00119
205501_at	PDE10A	0.476673	4.56e-06	0.00103
224220_x_at	TRPC4	0.475949	1.29e-05	0.00187
206157_at	PTX3	0.474434	5.64e-05	0.00466
214012_at	ERAP1	0.470029	7.03e-06	0.00137
228448_at	MAP6	0.46236	7.29e-06	0.00139
241363_at	EXD3	0.462181	5.62e-05	0.00466
242286_at	GRIN2A	0.459392	7.58e-05	0.00565
228051_at	LOC202451	0.458083	1.4e-06	0.000525
219763_at	DENND1A	0.45676	1.73e-05	0.00225
206115_at	EGR3	0.454627	1.25e-05	0.00183
215071_s_at	HIST1H2AC	0.452131	1.82e-06	0.000607
212805_at	PRUNE2	0.450899	5.08e-06	0.00111
1554314_at	C6orf141	0.444701	0.000562	0.0194
228121_at	TGFB2	0.444152	8.13e-06	0.00149
229116_at	CNKSR2	0.4427	7.84e-07	0.000376
228329_at	DAB1	0.441153	3.58e-06	0.000898
244061_at	---	0.440632	6.72e-06	0.00132
231731_at	OTX2	0.438314	6.89e-07	0.000364
236517_at	MEGF10	0.437155	1.68e-06	0.000584
235183_at	---	0.437097	5.8e-07	0.000317
207016_s_at	ALDH1A2	0.436343	2.02e-05	0.00244
206022_at	NDP	0.435575	1.32e-05	0.00189
210222_s_at	RTN1	0.435539	2.11e-06	0.000667
230785_at	---	0.433914	9.4e-05	0.00658
236835_at	LOC645431	0.432451	5.62e-05	0.00466
222783_s_at	SMOC1	0.428828	0.000442	0.0169
229441_at	PRSS23	0.42801	9.51e-06	0.00158
203829_at	ELP4	0.427279	2.87e-06	0.000791
226777_at	---	0.423957	1.91e-06	0.000619
202149_at	NEDD9	0.421902	0.000145	0.00849
205440_s_at	NPY1R	0.420109	5.68e-05	0.00466
206382_s_at	BDNF	0.42008	2.17e-06	0.000668
208345_s_at	POU3F1	0.41867	2.29e-05	0.00262
229201_at	---	0.418416	1.72e-05	0.00225
243243_at	GPC3	0.414291	1.03e-05	0.00166
236277_at	---	0.413329	3.32e-06	0.000853
228740_at	---	0.412988	7.68e-07	0.000376
209909_s_at	TGFB2	0.411735	0.00191	0.041
220817_at	TRPC4	0.410108	1.92e-05	0.00237
214078_at	---	0.405724	4.36e-05	0.00402
204984_at	GPC4	0.40485	8.67e-06	0.00153
226279_at	PRSS23	0.403719	1.63e-05	0.00216
1558388_a_at	LOC643763	0.401394	3.62e-06	0.000899
227038_at	SGMS2	0.398721	2.15e-05	0.00252
209618_at	CTNND2	0.398304	1.83e-05	0.00229
229019_at	ZNF385B	0.397401	3.72e-06	0.000909
220818_s_at	TRPC4	0.396046	5.24e-06	0.00112
236154_at	QKI	0.391849	8.44e-08	0.000128
1552521_a_at	TMEM74	0.389958	1.32e-05	0.00189
209121_x_at	NR2F2	0.388297	3.71e-07	0.000265
214633_at	SOX3	0.387937	9.08e-06	0.00156
206062_at	GUCA1A	0.384547	4.44e-07	0.000265
237435_at	---	0.38243	2.63e-05	0.00284
205132_at	ACTC1	0.374908	0.00011	0.00723
1552520_at	TMEM74	0.37459	4.16e-05	0.00391
1558815_at	SORBS2	0.374028	6.98e-07	0.000364
227168_at	MIAT	0.371962	3.14e-07	0.000253
1552897_a_at	KCNG3	0.371275	3.08e-06	0.00083
227963_at	---	0.366102	5.57e-06	0.00117
206114_at	EPHA4	0.365802	8e-06	0.00147
206343_s_at	NRG1	0.365019	1.94e-05	0.00237
209220_at	GPC3	0.364642	1.62e-07	0.000175
231384_at	GRIN2A	0.361603	0.00122	0.0311
206731_at	CNKSR2	0.360424	1.25e-05	0.00183
1558387_at	LOC643763	0.357564	3.66e-07	0.000265
212328_at	LIMCH1	0.354987	0.000509	0.0184
227449_at	EPHA4	0.353681	2.69e-05	0.0029
203562_at	FEZ1	0.353422	3.49e-07	0.000265
227195_at	ZNF503	0.348917	2.94e-05	0.00309
228176_at	S1PR3	0.348553	2.55e-07	0.000236
232629_at	PROK2	0.342064	4.37e-07	0.000265
228948_at	EPHA4	0.341173	1.13e-05	0.00173
1255_g_at	GUCA1A	0.340364	9.2e-08	0.000129
224219_s_at	TRPC4	0.340246	2.37e-05	0.00266
213309_at	PLCL2	0.339928	8.74e-07	0.000398
232523_at	MEGF10	0.335863	1.9e-06	0.000619
243672_at	SALL3	0.331893	3.98e-05	0.00382
1555800_at	ZNF385B	0.33101	7.92e-07	0.000376
243193_at	---	0.326425	4.66e-07	0.000271
230045_at	CNTN2	0.326033	0.000117	0.00754
205041_s_at	ORM1 /// ORM2	0.325735	2.85e-06	0.000791
216218_s_at	PLCL2	0.323881	2.22e-06	0.000675
229374_at	EPHA4	0.320248	6.43e-06	0.00128
228658_at	MIAT	0.319083	1.76e-06	0.000603
225728_at	SORBS2	0.312814	2.96e-07	0.000249
203485_at	RTN1	0.312543	4.73e-08	8.63e-05
212327_at	LIMCH1	0.310548	0.000106	0.00707
206136_at	FZD5	0.310113	4.17e-08	8.44e-05
237322_at	MIAT	0.308364	9.55e-08	0.000131
229092_at	NR2F2	0.306451	1.41e-05	0.00195
231898_x_at	SOX2OT	0.300252	1.09e-06	0.000451
206373_at	ZIC1	0.296863	2.21e-06	0.000675
243929_at	---	0.292344	4.74e-08	8.63e-05
221950_at	EMX2	0.289118	5.2e-06	0.00112
209120_at	NR2F2	0.287062	1.6e-06	0.000565
235004_at	RBM24	0.278104	4.92e-09	3.81e-05
215073_s_at	NR2F2	0.253425	5.33e-07	0.000301
1555801_s_at	ZNF385B	0.252717	3.26e-08	7.42e-05
244744_at	LOC100130502	0.246575	5.09e-06	0.00111
203868_s_at	VCAM1	0.240204	3.27e-07	0.000255
229085_at	LRRC3B	0.236184	8.17e-06	0.00149
230493_at	SHISA2	0.22372	7.72e-09	3.81e-05
218870_at	ARHGAP15	0.218119	4.44e-06	0.00103
221245_s_at	FZD5	0.213742	2.79e-08	6.64e-05
227826_s_at	---	0.194636	5.43e-07	0.000303
230258_at	GLIS3	0.194302	1.83e-07	0.000186
229435_at	GLIS3	0.191844	1.79e-06	0.000605
238751_at	---	0.191609	7.23e-06	0.00139
206140_at	LHX2	0.183354	0.00052	0.0186
205646_s_at	PAX6	0.181416	9.05e-09	3.81e-05
227827_at	---	0.177536	4.1e-07	0.000265
1554012_at	RSPO2	0.142877	1.81e-05	0.00228
211267_at	HESX1	0.130291	2.76e-08	6.64e-05
235795_at	PAX6	0.118821	3.61e-07	0.000265
242054_s_at	---	0.081632	2.63e-09	2.79e-05
206588_at	DAZL	0.0777522	1.41e-07	0.000168
206634_at	SIX3	0.0714269	4.51e-07	0.000265

## Sheet: T6d TSA
Supplementary Table S2	T6d			10 nM TSA
Probe sets	gene names	Fold change	p Value	adjusted p Value
229125_at	KANK4	40.219	1.88e-09	2.31e-06
227238_at	MUC15	36.1589	7.19e-11	7.02e-07
1553394_a_at	TFAP2B	26.4149	1.79e-09	2.31e-06
202454_s_at	ERBB3	24.4123	9.64e-10	1.76e-06
226213_at	ERBB3	24.3115	1.3e-09	1.98e-06
214451_at	TFAP2B	23.7861	1.18e-07	2.07e-05
204273_at	EDNRB	22.7359	4.16e-09	3.2e-06
205923_at	RELN	21.5795	8.63e-10	1.72e-06
230204_at	HAPLN1	21.2966	1.87e-09	2.31e-06
209723_at	SERPINB9	20.9059	8.32e-10	1.72e-06
205523_at	HAPLN1	20.8501	2.69e-09	2.69e-06
219054_at	C5orf23	18.62	7.18e-12	3.92e-07
243555_at	---	18.5858	1.68e-10	7.35e-07
204463_s_at	EDNRA	18.3486	8.97e-09	4.72e-06
237056_at	INSC	18.2656	7.09e-10	1.64e-06
214265_at	ITGA8	17.8879	5.52e-09	3.73e-06
227241_at	MUC15	17.7491	4.01e-09	3.2e-06
204464_s_at	EDNRA	17.6933	2.11e-09	2.48e-06
204653_at	TFAP2A	16.5565	5.7e-09	3.75e-06
206941_x_at	SEMA3E	16.3574	4.68e-11	7.02e-07
205524_s_at	HAPLN1	16.3277	4.29e-10	1.12e-06
226302_at	ATP8B1	15.6328	8.57e-11	7.02e-07
209199_s_at	MEF2C	15.5678	2.97e-10	8.56e-07
230895_at	HAPLN1	15.0799	3.51e-10	9.6e-07
201131_s_at	CDH1	15.053	8.2e-09	4.44e-06
204271_s_at	EDNRB	15.0228	1.97e-08	7.28e-06
213094_at	GPR126	14.7995	1.73e-10	7.35e-07
240055_at	---	14.4799	1.04e-07	1.91e-05
216235_s_at	EDNRA	14.3849	2.81e-09	2.7e-06
209200_at	MEF2C	14.3701	3.43e-09	2.93e-06
219789_at	NPR3	14.1907	3.23e-07	4.01e-05
224833_at	ETS1	14.1096	3.18e-07	3.98e-05
202286_s_at	TACSTD2	13.8889	1.22e-08	5.48e-06
235666_at	---	13.8513	9.98e-09	5.01e-06
227450_at	ERP27	13.3522	6.72e-08	1.47e-05
213139_at	SNAI2	13.116	1.19e-08	5.4e-06
228728_at	C7orf58	13.0166	3.08e-09	2.76e-06
205430_at	BMP5	12.5277	2.27e-07	3.15e-05
240815_at	---	12.2522	1.23e-09	1.92e-06
215729_s_at	VGLL1	11.9392	1.75e-10	7.35e-07
200872_at	S100A10	11.1726	2.68e-10	8.14e-07
228635_at	PCDH10	10.9831	6.91e-08	1.48e-05
205475_at	SCRG1	10.7097	9.75e-07	7.92e-05
206001_at	NPY	10.5529	1.37e-07	2.3e-05
218764_at	PRKCH	10.3389	1.03e-09	1.8e-06
200660_at	S100A11	10.171	8.98e-11	7.02e-07
228347_at	SIX1	9.95604	4.92e-10	1.22e-06
206701_x_at	EDNRB	9.82689	5.39e-08	1.28e-05
203789_s_at	SEMA3C	9.79697	1.82e-06	0.00012
219995_s_at	ZNF750	9.72955	1.14e-09	1.83e-06
238447_at	RBMS3	9.67093	2.26e-08	7.76e-06
241612_at	FOXD3	9.64639	1.2e-05	0.000423
219814_at	MBNL3	9.53784	2.15e-10	7.85e-07
236359_at	SCN4B	9.50553	1.01e-07	1.88e-05
228850_s_at	---	9.39808	4.56e-09	3.37e-06
219179_at	DACT1	9.38564	4.53e-08	1.15e-05
236947_at	---	9.29614	3.95e-08	1.05e-05
205431_s_at	BMP5	9.20448	5.26e-08	1.27e-05
230130_at	---	9.19044	1.4e-10	7.35e-07
244832_at	---	9.17033	2.65e-08	8.42e-06
229004_at	---	8.9829	1.72e-09	2.31e-06
201839_s_at	EPCAM	8.89323	2.7e-09	2.69e-06
229498_at	---	8.85032	2.55e-10	8.14e-07
242532_at	---	8.76593	3.54e-09	2.98e-06
225911_at	NPNT	8.70918	1.88e-08	7.03e-06
208096_s_at	COL21A1	8.68448	1.11e-06	8.61e-05
233606_at	---	8.56365	2.21e-09	2.48e-06
209842_at	SOX10	8.36896	1.02e-08	5.05e-06
205884_at	ITGA4	8.36079	2.44e-07	3.3e-05
1556329_a_at	---	8.20158	2.05e-08	7.33e-06
204491_at	PDE4D	8.10499	2.25e-08	7.76e-06
227210_at	SFMBT2	7.96788	1.11e-09	1.83e-06
205619_s_at	MEOX1	7.72608	1.22e-07	2.12e-05
217678_at	SLC7A11	7.55193	1.74e-07	2.66e-05
1555355_a_at	ETS1	7.45228	2.54e-06	0.00015
209859_at	TRIM9	7.43132	2.5e-09	2.68e-06
206432_at	HAS2	7.40204	2.38e-09	2.6e-06
236395_at	---	7.36729	1.62e-06	0.000112
229218_at	COL1A2	7.3604	7.18e-10	1.64e-06
240112_at	---	7.26975	2e-07	2.9e-05
209755_at	NMNAT2	7.2694	4.89e-09	3.5e-06
202437_s_at	CYP1B1	7.2496	1.91e-08	7.09e-06
212192_at	KCTD12	7.24489	4.61e-09	3.37e-06
213943_at	TWIST1	7.23334	2.09e-10	7.85e-07
226225_at	MCC	7.12816	8e-08	1.63e-05
223044_at	SLC40A1	7.11916	3.92e-08	1.05e-05
232935_at	---	7.09801	6.63e-08	1.46e-05
225846_at	ESRP1	7.0063	1.35e-07	2.29e-05
204932_at	TNFRSF11B	6.98714	1.47e-05	0.000486
209921_at	SLC7A11	6.89632	3.27e-07	4.02e-05
205885_s_at	ITGA4	6.89155	2.64e-05	0.000729
243974_at	---	6.79729	1.07e-07	1.92e-05
209875_s_at	SPP1	6.79443	3.31e-08	9.59e-06
209897_s_at	SLIT2	6.78725	9.36e-10	1.76e-06
232027_at	SYNE1	6.76641	4.53e-08	1.15e-05
241002_at	---	6.76156	6.9e-08	1.48e-05
241435_at	---	6.73809	3.85e-09	3.14e-06
213285_at	TMEM30B	6.64826	7.22e-09	4.17e-06
204933_s_at	TNFRSF11B	6.63488	6.92e-06	0.000292
243366_s_at	---	6.59436	5.36e-07	5.54e-05
232668_at	---	6.5356	1.31e-06	9.64e-05
222877_at	---	6.49784	1.05e-09	1.8e-06
241698_at	RFTN2	6.49186	1.39e-09	2.06e-06
209604_s_at	GATA3	6.48379	7.31e-08	1.54e-05
239205_s_at	CR1 /// CR1L	6.42942	4.31e-08	1.13e-05
227177_at	CORO2A	6.39375	1.18e-08	5.4e-06
217996_at	PHLDA1	6.37837	2.69e-09	2.69e-06
213416_at	ITGA4	6.36801	1.39e-06	0.0001
226498_at	FLT1	6.35752	2.34e-06	0.000141
1562289_at	---	6.35648	1.04e-07	1.91e-05
1553613_s_at	FOXC1	6.35013	1.9e-09	2.31e-06
205612_at	MMRN1	6.30321	1.11e-06	8.61e-05
231136_at	---	6.28118	7.53e-08	1.58e-05
202435_s_at	CYP1B1	6.20804	4.94e-09	3.5e-06
202436_s_at	CYP1B1	6.19695	8.53e-09	4.57e-06
33323_r_at	SFN	6.19623	8.8e-10	1.72e-06
201005_at	CD9	6.10608	2.58e-08	8.24e-06
210383_at	SCN1A	6.06946	5.16e-09	3.57e-06
236894_at	L1TD1	6.03764	1.35e-05	0.000458
218589_at	LPAR6	6.01596	3.31e-06	0.000181
211828_s_at	TNIK	5.84805	2.02e-07	2.92e-05
203397_s_at	GALNT3	5.84359	5.39e-08	1.28e-05
204112_s_at	HNMT	5.83271	3.82e-08	1.05e-05
202202_s_at	LAMA4	5.79347	4.43e-07	4.86e-05
230372_at	HAS2	5.78747	1.18e-08	5.4e-06
229580_at	---	5.77387	1.25e-08	5.5e-06
205234_at	SLC16A4	5.76537	1.61e-09	2.25e-06
236045_x_at	---	5.72702	2.07e-07	2.96e-05
244579_at	---	5.7125	2.07e-07	2.96e-05
235046_at	---	5.69265	8.22e-10	1.72e-06
1552712_a_at	NMNAT2	5.67675	1.76e-08	6.78e-06
203973_s_at	CEBPD	5.66837	3.18e-08	9.38e-06
213802_at	---	5.61966	1.02e-06	8.12e-05
220898_at	---	5.53424	5.17e-06	0.000242
219388_at	GRHL2	5.52854	1.19e-08	5.4e-06
235570_at	---	5.50826	3.86e-08	1.05e-05
225842_at	PHLDA1	5.50143	2.15e-09	2.48e-06
206801_at	NPPB	5.49863	2.22e-09	2.48e-06
210145_at	PLA2G4A	5.48508	4.12e-09	3.2e-06
209803_s_at	PHLDA2	5.38782	1.75e-06	0.000117
228827_at	---	5.37632	8.52e-08	1.7e-05
201860_s_at	PLAT	5.37098	1.46e-07	2.4e-05
237911_at	---	5.35517	4.19e-06	0.000211
213107_at	TNIK	5.33181	1.06e-07	1.92e-05
1559394_a_at	---	5.33097	9.78e-08	1.84e-05
228875_at	FAM162B	5.28308	1.43e-09	2.06e-06
210809_s_at	POSTN	5.23688	2.05e-07	2.95e-05
233085_s_at	OBFC2A	5.22306	2.43e-07	3.3e-05
210427_x_at	ANXA2	5.17792	4.78e-07	5.13e-05
201590_x_at	ANXA2	5.17473	3.72e-07	4.36e-05
228716_at	THRB	5.17087	3e-08	9.11e-06
206189_at	UNC5C	5.16382	1.64e-08	6.54e-06
235247_at	---	5.15744	7.8e-09	4.31e-06
232254_at	---	5.14916	1.86e-07	2.79e-05
219955_at	L1TD1	5.14541	1.8e-05	0.000562
223092_at	ANKH	5.10784	4.19e-07	4.69e-05
209757_s_at	MYCN	5.09471	2.33e-06	0.000141
209071_s_at	RGS5	5.09205	3.03e-07	3.85e-05
219121_s_at	ESRP1	5.08126	8.71e-09	4.62e-06
213503_x_at	ANXA2	5.05354	3.33e-07	4.04e-05
201438_at	COL6A3	5.03536	2.1e-07	2.98e-05
231257_at	TCERG1L	5.03186	6.87e-07	6.41e-05
218002_s_at	CXCL14	5.01943	6.58e-07	6.29e-05
205286_at	TFAP2C	5.01855	1.39e-05	0.000468
232307_at	---	5.00575	5.82e-07	5.82e-05
232116_at	GRHL3	4.9584	3.66e-06	0.000194
235771_at	---	4.95703	1.07e-05	0.000393
222484_s_at	CXCL14	4.94353	1.21e-06	9.11e-05
227399_at	VGLL3	4.93103	3.34e-09	2.93e-06
239738_at	DACH2	4.93092	4.51e-07	4.9e-05
1563467_at	---	4.92389	5.54e-07	5.64e-05
213109_at	TNIK	4.91976	4.45e-07	4.86e-05
201427_s_at	SEPP1	4.91747	1.9e-09	2.31e-06
225566_at	NRP2	4.88564	1.29e-08	5.62e-06
219474_at	C3orf52	4.88497	3.89e-07	4.48e-05
226301_at	C6orf192	4.88442	5.78e-09	3.76e-06
212188_at	KCTD12	4.86873	1.58e-08	6.39e-06
229797_at	MCOLN3	4.85467	2.71e-09	2.69e-06
217997_at	PHLDA1	4.85369	1.6e-07	2.53e-05
227099_s_at	LOC387763	4.84454	5.09e-08	1.25e-05
240038_at	---	4.81284	6.56e-06	0.000283
218692_at	GOLSYN	4.78334	5.36e-06	0.000246
241681_at	---	4.78234	5.22e-08	1.27e-05
218469_at	GREM1	4.74829	3.93e-05	0.000953
201798_s_at	MYOF	4.72977	5.3e-09	3.62e-06
202403_s_at	COL1A2	4.71592	2.32e-08	7.83e-06
218468_s_at	GREM1	4.70993	7.16e-05	0.00143
225380_at	SGK493	4.69275	1.36e-08	5.87e-06
218353_at	RGS5	4.62339	5.31e-07	5.5e-05
218656_s_at	LHFP	4.62299	1.18e-08	5.4e-06
205529_s_at	RUNX1T1	4.62214	2.14e-08	7.59e-06
202508_s_at	SNAP25	4.62111	9.45e-07	7.79e-05
230423_at	---	4.61296	3.77e-08	1.05e-05
1555412_at	FBXL21	4.60509	3.92e-06	0.000202
226497_s_at	FLT1	4.59826	1.08e-05	0.000393
203788_s_at	SEMA3C	4.58109	9.46e-08	1.81e-05
205538_at	CORO2A	4.58047	4.85e-08	1.21e-05
211864_s_at	MYOF	4.52563	4.33e-09	3.28e-06
228293_at	DEPDC7	4.51781	7.27e-09	4.17e-06
230195_at	LOC100131138	4.46164	5.97e-09	3.84e-06
214183_s_at	TKTL1	4.46014	2.8e-08	8.64e-06
215448_at	---	4.44833	2.87e-09	2.7e-06
227609_at	EPSTI1	4.44393	1.2e-08	5.4e-06
236571_at	---	4.43946	4.99e-09	3.5e-06
213870_at	COL11A2	4.43823	1.43e-06	0.000103
222872_x_at	OBFC2A	4.43737	3.61e-08	1.03e-05
1562389_at	---	4.42822	2.04e-05	0.000611
1555725_a_at	RGS5	4.42781	2.79e-07	3.65e-05
202404_s_at	COL1A2	4.42463	1.99e-08	7.28e-06
1569476_at	DKFZP434L187	4.41983	6.28e-06	0.000274
209602_s_at	GATA3	4.41002	3.86e-07	4.47e-05
232701_at	---	4.40045	5.48e-07	5.61e-05
227623_at	---	4.39224	7.18e-09	4.17e-06
205479_s_at	PLAU	4.38494	2.29e-06	0.000139
214632_at	NRP2	4.36545	9.73e-08	1.84e-05
208816_x_at	ANXA2P2	4.36233	5.16e-07	5.4e-05
1552658_a_at	NAV3	4.36139	1.76e-08	6.78e-06
204865_at	CA3	4.3608	1.48e-08	6.11e-06
229225_at	NRP2	4.35922	9.48e-08	1.81e-05
230964_at	FREM2	4.35591	4.53e-08	1.15e-05
202720_at	TES	4.33663	9.38e-09	4.88e-06
211668_s_at	PLAU	4.29858	3.72e-07	4.36e-05
233455_at	---	4.29234	2.52e-07	3.39e-05
212099_at	RHOB	4.24791	6.59e-08	1.46e-05
205542_at	STEAP1	4.2069	1.44e-07	2.38e-05
227627_at	SGK3	4.19378	1.11e-08	5.26e-06
219790_s_at	NPR3	4.12424	5.96e-06	0.000264
211844_s_at	NRP2	4.12413	1.12e-06	8.61e-05
205287_s_at	TFAP2C	4.11242	1.34e-06	9.8e-05
202620_s_at	PLOD2	4.09811	1.08e-08	5.17e-06
204823_at	NAV3	4.09219	4.35e-07	4.83e-05
226534_at	KITLG	4.09179	1.97e-06	0.000128
220625_s_at	ELF5	4.08867	6.16e-07	6.06e-05
238883_at	---	4.08603	2.02e-07	2.92e-05
235465_at	FAM123A	4.08303	7.07e-08	1.5e-05
242909_at	---	4.0615	6.07e-08	1.39e-05
244414_at	---	4.05792	8.02e-08	1.63e-05
204529_s_at	TOX	4.05693	2.28e-07	3.15e-05
1558569_at	UNQ6228	4.04817	5.01e-07	5.27e-05
218502_s_at	TRPS1	4.03832	5.09e-08	1.25e-05
239206_at	CR1L	4.03806	5.79e-06	0.000258
217999_s_at	PHLDA1	4.0373	1.54e-07	2.48e-05
232541_at	---	4.03374	3.67e-06	0.000195
202976_s_at	RHOBTB3	4.00277	1.93e-07	2.85e-05
218704_at	RNF43	3.98432	2.69e-08	8.49e-06
210280_at	MPZ	3.97258	1.77e-05	0.000554
242814_at	SERPINB9	3.96936	3.08e-07	3.88e-05
241789_at	---	3.96043	1.66e-07	2.58e-05
238919_at	---	3.95098	1.51e-06	0.000106
204115_at	GNG11	3.93961	6.18e-08	1.41e-05
214967_at	---	3.92706	1.35e-07	2.29e-05
213618_at	ARAP2	3.92282	6.42e-09	4.04e-06
201428_at	CLDN4	3.9132	5.76e-07	5.79e-05
225202_at	RHOBTB3	3.90418	4.87e-07	5.19e-05
230280_at	TRIM9	3.89066	2.72e-08	8.53e-06
227297_at	ITGA9	3.86914	1.62e-08	6.49e-06
233386_at	---	3.84033	4.59e-06	0.000225
228080_at	LAYN	3.83964	1.76e-07	2.69e-05
226448_at	FAM89A	3.83922	3.92e-08	1.05e-05
235144_at	---	3.83686	7.62e-07	6.81e-05
235811_at	---	3.8326	6.12e-05	0.00128
1555878_at	RPS24	3.83139	5.41e-06	0.000247
206653_at	POLR3G	3.82582	5.63e-07	5.72e-05
221729_at	COL5A2	3.82304	9.63e-08	1.83e-05
213385_at	CHN2	3.82291	1.11e-06	8.61e-05
238018_at	FAM150B	3.81518	2.91e-08	8.89e-06
1556037_s_at	HHIP	3.80365	4.56e-07	4.94e-05
221730_at	COL5A2	3.80081	1.5e-06	0.000106
213093_at	PRKCA	3.79376	1.23e-08	5.48e-06
227838_at	UNC5C	3.79192	9.69e-09	4.94e-06
204596_s_at	STC1	3.79073	2.43e-06	0.000145
239561_at	---	3.79036	3.59e-07	4.29e-05
229292_at	EPB41L5	3.78765	2.3e-06	0.00014
209988_s_at	ASCL1	3.78724	1.5e-06	0.000106
1561658_at	---	3.78236	5.11e-05	0.00114
203148_s_at	TRIM14	3.7623	1.49e-05	0.000489
220038_at	C8orf44 /// SGK3	3.75076	1.71e-08	6.74e-06
202660_at	ITPR2	3.74599	4.34e-08	1.13e-05
226856_at	MUSTN1	3.74488	4.36e-08	1.13e-05
202619_s_at	PLOD2	3.73711	8.53e-08	1.7e-05
209070_s_at	RGS5	3.73513	1.28e-06	9.42e-05
209735_at	ABCG2	3.71661	3.99e-06	0.000204
203567_s_at	TRIM38	3.71441	1.7e-07	2.61e-05
209406_at	BAG2	3.71264	7.58e-07	6.78e-05
231842_at	KIAA1462	3.70709	1.99e-06	0.000128
222288_at	---	3.69192	2.44e-08	7.98e-06
232653_at	---	3.68893	9.3e-06	0.000356
1566766_a_at	MACC1	3.68411	1.33e-06	9.76e-05
231947_at	MYCT1	3.67007	3.55e-07	4.24e-05
215578_at	---	3.66704	2.93e-07	3.78e-05
201596_x_at	KRT18	3.66198	7.28e-09	4.17e-06
240655_at	---	3.64721	2.01e-08	7.28e-06
202975_s_at	RHOBTB3	3.62231	2.13e-06	0.000134
239092_at	ITGA8	3.61911	2.98e-07	3.83e-05
205433_at	BCHE	3.6147	1.11e-05	0.000402
205051_s_at	KIT	3.61186	5.47e-08	1.28e-05
203786_s_at	TPD52L1	3.60984	3.91e-08	1.05e-05
229168_at	COL23A1	3.59806	1.42e-07	2.36e-05
210414_at	FLRT1	3.59447	8.83e-05	0.00167
228367_at	ALPK2	3.59142	1.45e-06	0.000103
209686_at	S100B	3.5899	1.48e-05	0.000487
236610_at	---	3.5894	5.94e-07	5.9e-05
1559280_a_at	---	3.5872	3.35e-07	4.05e-05
238453_at	FGFBP3	3.58624	2.61e-06	0.000152
243006_at	---	3.58187	1.99e-06	0.000128
241986_at	BMPER	3.57977	2.06e-05	0.000615
219615_s_at	KCNK5	3.56903	4.87e-06	0.000233
219073_s_at	OSBPL10	3.56542	1.83e-08	6.95e-06
202499_s_at	SLC2A3	3.56347	3.19e-08	9.38e-06
205358_at	GRIA2	3.56255	0.000194	0.0029
224851_at	CDK6	3.55781	3.84e-07	4.47e-05
219367_s_at	---	3.55419	5.19e-07	5.42e-05
242216_at	---	3.54492	6.47e-07	6.24e-05
202575_at	CRABP2	3.53401	2.45e-08	7.98e-06
1566491_at	---	3.51994	5.04e-05	0.00113
1556194_a_at	---	3.5113	2.18e-06	0.000136
1556629_a_at	SNAP25	3.50996	2.32e-08	7.83e-06
204646_at	DPYD	3.50954	5.96e-06	0.000264
1558714_at	---	3.50751	2.55e-05	0.000713
225681_at	CTHRC1	3.5071	5.45e-07	5.6e-05
206837_at	ALX1	3.50274	1.05e-08	5.17e-06
219395_at	ESRP2	3.49893	4.3e-08	1.13e-05
1552678_a_at	USP28	3.48875	3.19e-08	9.38e-06
239966_at	---	3.48055	0.000409	0.00485
208949_s_at	LGALS3	3.47888	7.45e-07	6.75e-05
1561242_at	---	3.47008	1.51e-06	0.000106
242268_at	CUGBP2	3.458	3.02e-05	0.0008
206803_at	PDYN	3.45534	3.3e-07	4.02e-05
225171_at	ARHGAP18	3.45325	1.67e-07	2.59e-05
212538_at	DOCK9	3.45296	8.66e-08	1.71e-05
1564479_a_at	---	3.45014	8.25e-07	7.12e-05
232151_at	MACC1	3.44828	7.44e-06	0.000304
226824_at	CPXM2	3.44039	4.78e-06	0.00023
228962_at	PDE4D	3.44007	3.35e-05	0.000855
209631_s_at	GPR37	3.43971	1.04e-06	8.26e-05
52255_s_at	COL5A3	3.4339	2.65e-07	3.51e-05
230496_at	FAM123A	3.4319	2.9e-05	0.000779
240245_at	---	3.42897	2.74e-06	0.000157
226751_at	CNRIP1	3.42497	4.11e-07	4.64e-05
206029_at	ANKRD1	3.4166	1.21e-06	9.09e-05
205111_s_at	PLCE1	3.41242	6.65e-08	1.46e-05
228007_at	C6orf204	3.40537	2.08e-07	2.97e-05
238914_at	DCC	3.40369	7.81e-05	0.00152
231205_at	---	3.39943	8.72e-06	0.000341
230503_at	---	3.39629	2.45e-07	3.3e-05
214803_at	---	3.3959	9.71e-07	7.91e-05
1566163_at	---	3.39342	3.56e-06	0.000191
1556221_a_at	---	3.39303	2.41e-07	3.27e-05
225239_at	---	3.38513	2.67e-06	0.000154
205543_at	HSPA4L	3.38017	3.13e-07	3.93e-05
222891_s_at	BCL11A	3.37627	2.4e-08	7.96e-06
215768_at	---	3.36843	1.15e-06	8.78e-05
226811_at	FAM46C	3.36759	6.34e-07	6.16e-05
1558409_at	---	3.36497	7.16e-06	0.000297
222088_s_at	SLC2A14 /// SLC2A3	3.36012	6.35e-08	1.43e-05
231841_s_at	KIAA1462	3.35929	4.23e-07	4.71e-05
208606_s_at	WNT4	3.35479	1.12e-05	0.000404
205932_s_at	MSX1	3.35334	6.81e-05	0.00138
33322_i_at	SFN	3.34779	5.89e-08	1.36e-05
209369_at	ANXA3	3.34492	6.81e-08	1.48e-05
205528_s_at	RUNX1T1	3.34298	2.43e-08	7.98e-06
205858_at	NGFR	3.32793	1.07e-06	8.41e-05
230623_x_at	USP28	3.32216	1.87e-07	2.8e-05
216236_s_at	SLC2A14 /// SLC2A3	3.31531	1.06e-08	5.17e-06
232203_at	---	3.31337	2.27e-08	7.76e-06
213601_at	SLIT1	3.31215	2.21e-06	0.000137
1557538_at	---	3.30538	1.38e-05	0.000465
201170_s_at	BHLHE40	3.30064	6.38e-08	1.43e-05
231837_at	USP28	3.29732	1.49e-08	6.11e-06
228772_at	HNMT	3.2944	8.97e-06	0.000347
240865_at	---	3.29215	1.94e-06	0.000126
235879_at	MBNL1	3.29168	6.74e-07	6.38e-05
207166_at	GNGT1	3.28811	6.17e-08	1.41e-05
207147_at	DLX2	3.28705	2.98e-06	0.000167
1554547_at	FAM13C	3.28646	2.36e-06	0.000142
220327_at	VGLL3	3.28543	8.68e-05	0.00164
202546_at	VAMP8	3.26664	2.27e-06	0.000139
218186_at	RAB25	3.26164	1.38e-07	2.31e-05
220467_at	---	3.26163	2.16e-06	0.000135
237275_at	---	3.26074	7.59e-06	0.000308
212501_at	CEBPB	3.25328	3.8e-08	1.05e-05
212724_at	RND3	3.25101	1.51e-07	2.46e-05
225173_at	ARHGAP18	3.24866	6.03e-06	0.000266
233914_s_at	SBF2	3.24799	2.15e-07	3.04e-05
1568920_at	---	3.23854	2.69e-07	3.54e-05
221935_s_at	C3orf64	3.23339	2.43e-06	0.000145
207197_at	ZIC3	3.23335	3.37e-06	0.000183
216109_at	MED13L	3.23114	6.32e-06	0.000275
203340_s_at	SLC25A12	3.23072	4.39e-07	4.84e-05
241893_at	---	3.22779	3.16e-05	0.000826
200878_at	EPAS1	3.22121	5.73e-06	0.000257
217707_x_at	SMARCA2	3.21775	2.9e-06	0.000165
203453_at	SCNN1A	3.21352	5.33e-08	1.27e-05
216259_at	---	3.21082	0.000172	0.00267
204751_x_at	DSC2	3.20767	5.01e-07	5.27e-05
220030_at	STYK1	3.20624	3.8e-06	0.000199
205872_x_at	PDE4DIP	3.2041	7.92e-08	1.63e-05
210372_s_at	TPD52L1	3.19639	2.25e-08	7.76e-06
201468_s_at	NQO1	3.19341	4.07e-07	4.63e-05
209008_x_at	KRT8	3.19071	8.53e-07	7.28e-05
224218_s_at	TRPS1	3.18991	1.49e-05	0.00049
1557239_at	BBX	3.18897	2.42e-06	0.000145
220736_at	SLC19A3	3.18727	2.36e-06	0.000142
1568736_s_at	---	3.18533	6.96e-06	0.000292
239102_s_at	---	3.18472	3.03e-07	3.85e-05
220184_at	NANOG	3.18042	5.31e-06	0.000245
215473_at	---	3.17471	8.57e-05	0.00163
1570439_at	---	3.17435	4.89e-06	0.000233
238955_at	RFTN2	3.17423	9.49e-08	1.81e-05
213316_at	KIAA1462	3.1727	8.02e-08	1.63e-05
205381_at	LRRC17	3.16332	6.54e-08	1.46e-05
202023_at	EFNA1	3.15772	3.31e-07	4.04e-05
206159_at	GDF10	3.15457	3.81e-05	0.000933
225575_at	LIFR	3.14585	2.21e-08	7.76e-06
244170_at	---	3.1455	1.62e-06	0.000112
230951_at	---	3.1439	0.000102	0.00185
201963_at	ACSL1	3.14345	1.44e-07	2.38e-05
1556499_s_at	COL1A1	3.12598	9.14e-07	7.66e-05
220294_at	KCNV1	3.12399	1.43e-05	0.000476
205533_s_at	CDH6	3.12151	6.81e-06	0.000289
226725_at	---	3.11592	1.1e-07	1.96e-05
238558_at	---	3.11414	2.68e-05	0.000735
1555216_a_at	LOC645722	3.11305	2.39e-07	3.27e-05
205043_at	CFTR	3.10961	7.63e-07	6.81e-05
209841_s_at	LRRN3	3.10736	0.000177	0.00273
218826_at	SLC35F2	3.10295	2.21e-06	0.000137
240690_at	---	3.10231	7.09e-05	0.00142
221823_at	C5orf30	3.10039	1.18e-07	2.08e-05
212543_at	AIM1	3.08533	9.4e-05	0.00174
202497_x_at	SLC2A3	3.0812	1.73e-08	6.75e-06
212614_at	ARID5B	3.07987	4.05e-05	0.000973
209960_at	HGF	3.07562	2.29e-06	0.000139
1563720_at	---	3.0747	1.85e-05	0.000572
241772_at	---	3.07312	9.5e-07	7.82e-05
230861_at	DKFZP434L187	3.05185	1.33e-06	9.75e-05
208540_x_at	S100A11	3.04994	2.91e-07	3.77e-05
218251_at	MID1IP1	3.0487	2.59e-07	3.47e-05
238623_at	---	3.04817	1.63e-07	2.56e-05
235976_at	SLITRK6	3.04455	6.17e-05	0.00129
238303_at	STT3B	3.04445	2.2e-06	0.000137
1558410_s_at	---	3.03993	1.67e-06	0.000114
206302_s_at	NUDT4 /// NUDT4P1	3.03954	1.01e-06	8.09e-05
202498_s_at	SLC2A3	3.03809	1.67e-07	2.58e-05
218501_at	ARHGEF3	3.0369	2.85e-05	0.000769
220384_at	TXNDC3	3.03386	4.22e-06	0.000212
216874_at	DKFZp686O1327	3.02912	5.27e-08	1.27e-05
224847_at	CDK6	3.01652	1.95e-07	2.85e-05
218162_at	OLFML3	3.00999	2.47e-06	0.000147
219983_at	HRASLS	3.00371	1.45e-05	0.000481
1558111_at	MBNL1	3.00205	3.29e-05	0.000845
229300_at	---	2.99996	7.46e-07	6.75e-05
1557240_a_at	---	2.99891	5.38e-07	5.54e-05
234074_at	---	2.99587	1.48e-06	0.000105
242025_at	---	2.99508	1.66e-05	0.000528
229613_at	---	2.99189	4.44e-07	4.86e-05
234989_at	NEAT1	2.98705	8.27e-07	7.12e-05
1569362_at	---	2.98314	2.8e-08	8.64e-06
1563357_at	---	2.9807	9.38e-07	7.79e-05
221898_at	PDPN	2.9747	6.38e-08	1.43e-05
209840_s_at	LRRN3	2.97177	0.000322	0.00411
238063_at	TMEM154	2.9706	3.47e-05	0.000874
1564413_at	FLJ36116	2.96952	7.39e-07	6.71e-05
228956_at	UGT8	2.96857	2.28e-07	3.15e-05
222651_s_at	TRPS1	2.96772	1.18e-06	8.98e-05
230003_at	---	2.96516	2.67e-05	0.000734
226913_s_at	SOX8	2.96323	5.89e-07	5.87e-05
210519_s_at	NQO1	2.96143	6.35e-08	1.43e-05
222446_s_at	BACE2	2.95206	2.52e-05	0.000707
201300_s_at	PRNP	2.95191	3.29e-08	9.56e-06
205113_at	NEFM	2.94735	9.09e-06	0.00035
232176_at	SLITRK6	2.94363	9.18e-05	0.00171
202719_s_at	TES	2.9436	7.08e-06	0.000295
235371_at	GLT8D4	2.93396	1.03e-07	1.9e-05
225571_at	LIFR	2.93331	7.71e-07	6.86e-05
203857_s_at	PDIA5	2.92768	5.74e-08	1.33e-05
223235_s_at	SMOC2	2.92021	4.59e-07	4.97e-05
242488_at	---	2.91808	1.05e-07	1.92e-05
223510_at	NRP2	2.90465	7.78e-08	1.61e-05
242405_at	---	2.90345	9.33e-07	7.77e-05
236180_at	---	2.90183	2.68e-05	0.000735
206542_s_at	SMARCA2	2.90099	2.29e-07	3.17e-05
204223_at	PRELP	2.89814	1.52e-06	0.000107
226817_at	DSC2	2.88898	4.38e-08	1.14e-05
232481_s_at	SLITRK6	2.87477	3.38e-05	0.000859
214705_at	INADL	2.87036	2.91e-06	0.000165
209267_s_at	SLC39A8	2.86867	1.12e-06	8.61e-05
214596_at	CHRM3	2.85244	5.17e-07	5.4e-05
214111_at	OPCML	2.8513	3.06e-05	0.000807
239274_at	---	2.84954	3.42e-05	0.000867
239148_at	MARVELD3	2.84931	2.67e-07	3.53e-05
230746_s_at	LOC100288985	2.84839	4.85e-05	0.0011
244026_at	---	2.8431	2.06e-05	0.000615
219837_s_at	CYTL1	2.84211	1.29e-05	0.000444
231411_at	LHFP	2.83496	2.38e-07	3.27e-05
204471_at	GAP43	2.83456	0.000613	0.00647
1556371_at	OLIG3	2.83277	0.000369	0.00452
202409_at	IGF2 /// INS-IGF2	2.83262	9.93e-08	1.86e-05
231644_at	---	2.82853	9.1e-05	0.0017
239345_at	SLC19A3	2.82613	1.63e-05	0.000522
216048_s_at	RHOBTB3	2.8216	8.69e-06	0.00034
239646_at	---	2.81956	1.17e-05	0.000416
218189_s_at	NANS	2.80446	1.04e-07	1.91e-05
230765_at	KIAA1239	2.80138	5.03e-05	0.00113
203423_at	RBP1	2.80114	1.3e-05	0.000446
232304_at	PELI1	2.79612	2.74e-06	0.000157
226985_at	FGD5	2.79464	7.52e-07	6.76e-05
210319_x_at	MSX2	2.79267	0.000391	0.00471
215435_at	---	2.78556	3.68e-06	0.000195
239624_at	---	2.77868	7.49e-06	0.000305
202800_at	SLC1A3	2.7782	5.83e-07	5.82e-05
227752_at	SPTLC3	2.77777	7e-06	0.000293
219622_at	RAB20	2.77717	2.41e-07	3.27e-05
212510_at	GPD1L	2.77581	1.59e-07	2.51e-05
201163_s_at	IGFBP7	2.77431	0.000428	0.00502
239297_at	C8orf79	2.77335	1.84e-06	0.000122
228964_at	PRDM1	2.76889	2.31e-06	0.00014
202310_s_at	COL1A1	2.76209	1.54e-07	2.48e-05
209829_at	FAM65B	2.75778	3.07e-05	0.000808
213373_s_at	CASP8	2.7548	2.06e-06	0.000132
239572_at	GJA3	2.75409	0.000374	0.00456
226246_at	KCTD1	2.75149	1.32e-07	2.27e-05
203339_at	SLC25A12	2.75131	3.37e-07	4.06e-05
1563497_at	USP25	2.75089	7.5e-05	0.00148
205609_at	ANGPT1	2.74823	0.000325	0.00414
229481_at	LOC283859	2.74818	1.67e-07	2.58e-05
201195_s_at	SLC7A5	2.74535	7.87e-08	1.62e-05
232978_at	---	2.74493	4.38e-06	0.000218
213894_at	THSD7A	2.74349	1.28e-07	2.23e-05
221701_s_at	STRA6	2.73835	9.92e-08	1.86e-05
228937_at	C13orf31	2.73681	3.23e-07	4.01e-05
1553179_at	ADAMTS19	2.73357	5.57e-06	0.000253
219167_at	RASL12	2.73228	1.44e-07	2.38e-05
213506_at	F2RL1	2.73063	4.39e-07	4.84e-05
202790_at	CLDN7	2.72864	9.75e-08	1.84e-05
205350_at	CRABP1	2.72727	7.33e-07	6.68e-05
1557422_at	---	2.72533	1.56e-05	0.000504
217728_at	S100A6	2.72391	1.59e-06	0.000111
1558466_at	UGGT2	2.71551	7.77e-06	0.000314
243874_at	LPP	2.71327	3.8e-05	0.000932
202525_at	PRSS8	2.71275	1.94e-07	2.85e-05
219885_at	SLFN12	2.70909	5.64e-06	0.000254
233713_at	---	2.70684	2.73e-06	0.000157
227856_at	C4orf32	2.70413	0.00017	0.00264
232883_at	---	2.70409	4.05e-05	0.000973
206710_s_at	EPB41L3	2.69934	0.000167	0.00262
219737_s_at	PCDH9	2.69605	4.53e-06	0.000223
215318_at	CG012	2.6943	3.86e-06	0.000201
204595_s_at	STC1	2.69335	1.27e-05	0.000439
219932_at	SLC27A6	2.69185	1.26e-05	0.000435
225516_at	SLC7A2	2.69158	6.61e-06	0.000284
201467_s_at	NQO1	2.6876	1.92e-07	2.84e-05
202626_s_at	LYN	2.68657	4.85e-07	5.19e-05
233073_at	---	2.68501	2.59e-06	0.000151
211671_s_at	NR3C1	2.68446	6.02e-06	0.000265
210754_s_at	LYN	2.68134	5.72e-07	5.78e-05
232138_at	MBNL2	2.67951	4.89e-07	5.19e-05
216321_s_at	NR3C1	2.67929	2.29e-05	0.000664
202625_at	LYN	2.67707	1.95e-07	2.85e-05
1553614_a_at	FLJ25694	2.67529	0.000145	0.00237
215528_at	---	2.67427	4.78e-06	0.00023
223599_at	TRIM6	2.6736	1.27e-07	2.21e-05
222033_s_at	FLT1	2.67343	0.000288	0.0038
220484_at	MCOLN3	2.67195	0.000133	0.00224
205555_s_at	MSX2	2.67189	0.000174	0.00269
204750_s_at	DSC2	2.66889	6.4e-07	6.2e-05
220694_at	DDEF1IT1	2.6674	0.000229	0.00325
214920_at	THSD7A	2.6634	8.71e-07	7.38e-05
204597_x_at	STC1	2.65919	6.27e-05	0.0013
242457_at	---	2.65835	4.41e-06	0.000219
212298_at	NRP1	2.65636	0.00017	0.00265
236725_at	WWC1	2.65625	2.25e-05	0.000655
209392_at	ENPP2	2.65609	5.26e-07	5.47e-05
221215_s_at	RIPK4	2.65122	7.31e-07	6.68e-05
209687_at	CXCL12	2.64916	1.43e-05	0.000477
1554168_a_at	SH3KBP1	2.64453	2.83e-07	3.7e-05
221805_at	NEFL	2.6437	1.15e-06	8.78e-05
241883_x_at	---	2.643	1.68e-06	0.000114
239973_at	---	2.64278	1.55e-07	2.49e-05
235085_at	PRAGMIN	2.64269	3.58e-06	0.000191
210538_s_at	BIRC3	2.63976	2.25e-06	0.000138
205112_at	PLCE1	2.63953	1.56e-07	2.5e-05
232882_at	---	2.63867	9.8e-05	0.00179
240665_at	---	2.63828	7.69e-05	0.0015
216466_at	NAV3	2.63741	8.94e-05	0.00168
227949_at	PHACTR3	2.63684	0.000212	0.00308
201631_s_at	IER3	2.63597	5.94e-06	0.000263
1563015_at	---	2.63572	2.47e-06	0.000147
220324_at	C6orf155	2.63456	2.04e-06	0.000131
227771_at	LIFR	2.63405	1.78e-07	2.69e-05
206544_x_at	SMARCA2	2.63192	5.73e-05	0.00123
1553986_at	RASEF	2.62278	1.59e-07	2.51e-05
1557543_at	---	2.62225	1.06e-06	8.35e-05
205348_s_at	DYNC1I1	2.6218	6.74e-07	6.38e-05
1554473_at	SRGAP1	2.62064	5.14e-06	0.000241
205515_at	PRSS12	2.61999	0.000215	0.00311
204679_at	KCNK1	2.61909	2.02e-05	0.000606
1560318_at	ARHGAP29	2.61577	0.00058	0.00623
229147_at	---	2.61483	1.22e-05	0.000428
237034_at	---	2.61428	2.11e-06	0.000134
233314_at	PTEN	2.61224	1.14e-05	0.000409
1556595_at	---	2.61202	3.43e-06	0.000185
243819_at	---	2.60956	5.34e-05	0.00117
209211_at	KLF5	2.60898	1.59e-07	2.51e-05
1566764_at	MACC1	2.60864	6.46e-05	0.00133
1563187_at	---	2.60831	0.000118	0.00206
232852_at	---	2.60537	9.18e-06	0.000352
205666_at	FMO1	2.6026	4.11e-06	0.000207
201117_s_at	CPE	2.60205	0.000358	0.00443
217763_s_at	RAB31	2.60166	5.53e-07	5.64e-05
226245_at	KCTD1	2.60079	1.7e-07	2.61e-05
233869_x_at	---	2.5996	7.32e-05	0.00145
225799_at	LOC541471 /// NCRNA00152	2.59769	1.69e-06	0.000115
233417_at	---	2.59505	2.95e-06	0.000166
1560049_at	---	2.59488	1.18e-05	0.00042
210592_s_at	SAT1	2.59152	1.51e-07	2.46e-05
243041_s_at	---	2.59056	2.32e-06	0.000141
213397_x_at	RNASE4	2.59042	3.91e-05	0.000951
227742_at	CLIC6	2.58871	1.03e-07	1.9e-05
228782_at	SCGB3A2	2.58666	0.00017	0.00264
203256_at	CDH3	2.58649	3.28e-07	4.02e-05
208109_s_at	C15orf5	2.58627	2.51e-05	0.000705
227001_at	NIPAL2	2.58429	1.32e-07	2.27e-05
1556658_a_at	---	2.5838	4.3e-06	0.000215
242344_at	GABRB2	2.5829	0.000384	0.00464
210377_at	ACSM3	2.58256	5.15e-05	0.00115
243827_at	---	2.58081	5.12e-05	0.00114
1561331_at	C1orf99	2.58007	7.9e-07	6.96e-05
1554777_at	ZFP42	2.57631	6.43e-07	6.21e-05
209204_at	LMO4	2.57627	9.74e-06	0.000368
226186_at	TMOD2	2.5754	3.09e-06	0.000172
239292_at	---	2.57525	1.36e-05	0.000461
1558732_at	MAP4K4	2.57522	2.49e-05	0.000701
210198_s_at	PLP1	2.57395	3.68e-07	4.33e-05
202990_at	PYGL	2.57394	9.69e-07	7.91e-05
232191_at	C21orf105	2.57178	4.51e-05	0.00105
206591_at	RAG1	2.57129	9.98e-06	0.000374
240186_at	---	2.56983	8.25e-06	0.000328
1562194_at	---	2.56516	9.08e-05	0.00169
232565_at	---	2.56486	0.000245	0.0034
215811_at	---	2.56247	2.3e-07	3.17e-05
231930_at	ELMOD1	2.55843	8.87e-05	0.00167
213988_s_at	SAT1	2.55781	8.15e-08	1.64e-05
205637_s_at	SH3GL3	2.55697	3.8e-06	0.000199
217561_at	CALCA	2.55661	1.33e-05	0.000453
231798_at	NOG	2.55466	3.78e-05	0.000928
229936_at	GFRA3	2.55403	7.32e-07	6.68e-05
219257_s_at	SPHK1	2.55322	5.29e-06	0.000245
227070_at	GLT8D2	2.55317	3.67e-07	4.33e-05
218409_s_at	DNAJC1	2.55094	1.98e-06	0.000128
208690_s_at	PDLIM1	2.54922	7.37e-07	6.71e-05
224848_at	CDK6	2.54566	3.91e-07	4.5e-05
209506_s_at	NR2F1	2.54561	4.66e-06	0.000227
244636_at	---	2.54546	0.000228	0.00324
1554690_a_at	TACC1	2.5448	4.81e-07	5.16e-05
203568_s_at	TRIM38	2.54474	1.37e-07	2.3e-05
217762_s_at	RAB31	2.54293	2.06e-07	2.96e-05
228335_at	CLDN11	2.54132	0.000162	0.00256
207761_s_at	METTL7A	2.54127	9.37e-05	0.00174
209278_s_at	TFPI2	2.53671	4.78e-06	0.00023
219984_s_at	HRASLS	2.53614	1.56e-05	0.000504
237946_at	---	2.53432	3.05e-05	0.000807
244290_at	---	2.5332	7.32e-06	0.0003
212793_at	DAAM2	2.53028	1.09e-06	8.52e-05
231666_at	PAX3	2.5291	0.000216	0.00313
219602_s_at	FAM38B	2.52818	2.56e-05	0.000715
201865_x_at	NR3C1	2.52797	2.8e-05	0.000759
203407_at	PPL	2.52487	1.75e-07	2.67e-05
231033_at	---	2.52486	0.000177	0.00272
1553180_at	ADAMTS19	2.52455	2.17e-06	0.000136
200911_s_at	TACC1	2.51987	7.21e-07	6.61e-05
210839_s_at	ENPP2	2.51691	4.67e-07	5.05e-05
218718_at	PDGFC	2.51674	1.32e-07	2.27e-05
240558_at	---	2.51412	0.000436	0.00509
243016_at	---	2.51268	1.15e-05	0.000412
241925_x_at	---	2.51013	9.58e-05	0.00176
243109_at	MCTP2	2.51006	3.94e-06	0.000203
243808_at	---	2.50616	5.5e-06	0.00025
223082_at	SH3KBP1	2.50597	2.62e-07	3.5e-05
202599_s_at	NRIP1	2.50338	2.22e-07	3.12e-05
203610_s_at	TRIM38	2.50051	8e-07	7.02e-05
222062_at	IL27RA	2.49728	2.91e-07	3.77e-05
1561642_at	---	2.49677	4.82e-05	0.0011
222716_s_at	SNX24	2.49638	1.39e-07	2.32e-05
217764_s_at	RAB31	2.49422	7.55e-07	6.77e-05
1555778_a_at	POSTN	2.4928	2.21e-05	0.000647
205532_s_at	CDH6	2.49058	6.83e-06	0.000289
240600_at	---	2.48965	3.95e-05	0.000956
228153_at	RNF144B	2.48861	7.33e-05	0.00145
204554_at	PPP1R3D	2.48837	8.17e-06	0.000325
212181_s_at	NUDT4 /// NUDT4P1	2.4879	8.12e-07	7.07e-05
1556347_at	---	2.48772	0.000618	0.0065
236543_at	---	2.48336	7.11e-07	6.57e-05
241897_at	---	2.48271	2.15e-05	0.000636
239784_at	---	2.48055	1.45e-05	0.000481
237839_at	---	2.48005	9e-05	0.00169
242476_at	---	2.47868	1.96e-05	0.000595
235757_at	---	2.47651	6.57e-05	0.00134
229638_at	IRX3	2.47573	7.54e-07	6.77e-05
205942_s_at	ACSM3	2.47522	1.19e-05	0.00042
242801_at	---	2.47323	1.37e-06	9.95e-05
218796_at	FERMT1	2.46981	4.92e-07	5.2e-05
233976_at	---	2.4663	1.19e-06	8.98e-05
225166_at	ARHGAP18	2.46605	7.47e-06	0.000305
202947_s_at	GYPC	2.46401	2.93e-07	3.78e-05
233262_at	---	2.46285	0.000208	0.00306
244350_at	MYO10	2.45848	8.36e-06	0.000331
218705_s_at	SNX24	2.45832	1.06e-07	1.92e-05
207968_s_at	MEF2C	2.45762	2.07e-06	0.000132
221959_at	FAM110B	2.45453	3.27e-07	4.02e-05
226731_at	PELO	2.45157	1.89e-07	2.81e-05
225093_at	UTRN	2.45016	9.43e-07	7.79e-05
232369_at	---	2.44861	2.24e-06	0.000138
201116_s_at	CPE	2.44767	4.34e-05	0.00102
232478_at	---	2.44687	4.54e-06	0.000223
1570412_at	---	2.44641	2.32e-05	0.000671
238877_at	EYA4	2.44497	3.63e-07	4.32e-05
227209_at	CNTN1	2.44403	4.26e-05	0.00101
236534_at	BNIPL	2.44109	1.69e-05	0.000536
244165_at	C10orf18	2.43983	1.82e-05	0.000567
228623_at	---	2.43945	1.24e-05	0.000434
204517_at	PPIC	2.43801	1.84e-06	0.000122
237727_at	---	2.43733	8.02e-06	0.000322
219703_at	MNS1	2.43706	4.78e-06	0.00023
235592_at	---	2.43703	0.00126	0.0109
240499_at	---	2.43573	6.12e-06	0.000269
47550_at	LZTS1	2.43442	1.87e-06	0.000123
239726_at	ANK3	2.42866	1.15e-05	0.000412
203066_at	CHST15	2.42738	1.46e-05	0.000482
1564155_x_at	---	2.42731	1.21e-06	9.09e-05
208370_s_at	RCAN1	2.42677	2.15e-07	3.04e-05
201324_at	EMP1	2.42642	5.01e-05	0.00112
1559101_at	FYN	2.42601	1.89e-05	0.000581
206214_at	PLA2G7	2.42572	3.77e-06	0.000199
224428_s_at	CDCA7	2.421	6.25e-05	0.0013
226938_at	DCAF4	2.42011	7.16e-07	6.6e-05
1556638_at	PAX7	2.41959	0.000204	0.00301
205044_at	GABRP	2.41948	6.32e-06	0.000275
233675_s_at	LOC374491	2.41939	6.98e-05	0.0014
219933_at	GLRX2	2.41882	3.59e-06	0.000192
212183_at	NUDT4	2.41569	5.01e-06	0.000237
201331_s_at	STAT6	2.41369	1.09e-06	8.52e-05
202887_s_at	DDIT4	2.41317	6.5e-07	6.26e-05
241953_at	FLJ25694 /// KRTAP21-1 /// LOC731932	2.41232	8.6e-05	0.00163
207717_s_at	PKP2	2.41112	1.95e-07	2.85e-05
213479_at	NPTX2	2.40749	1.59e-07	2.51e-05
1560512_at	---	2.40701	4.13e-05	0.000988
243509_at	---	2.40689	0.000177	0.00272
236431_at	SR140	2.40627	0.000194	0.00289
237456_at	---	2.40604	3.86e-05	0.000942
228224_at	PRELP	2.40355	2.16e-06	0.000135
229842_at	ELF3	2.40219	6.71e-06	0.000287
232874_at	DOCK9	2.40139	2.78e-06	0.000158
242297_at	RREB1	2.40139	3.94e-07	4.52e-05
227646_at	EBF1	2.39998	6.13e-06	0.000269
233799_at	---	2.39997	0.000199	0.00295
1570351_at	ADAMTS6	2.39831	1.82e-05	0.000567
217437_s_at	TACC1	2.39817	1.92e-07	2.84e-05
211653_x_at	AKR1C2	2.39774	2.68e-06	0.000154
1554640_at	PALM2	2.39725	4.18e-07	4.68e-05
243088_at	---	2.39527	4.59e-05	0.00106
232202_at	---	2.3936	3.63e-07	4.32e-05
226955_at	AFAP1L1	2.39359	3.33e-07	4.04e-05
232726_at	---	2.39336	1.37e-05	0.000462
244826_at	---	2.39245	0.000131	0.00221
226101_at	PRKCE	2.39229	0.000131	0.00222
243381_at	---	2.38899	2.67e-05	0.000735
230383_x_at	---	2.38799	6.81e-07	6.39e-05
227576_at	---	2.38252	3.51e-06	0.000189
205376_at	INPP4B	2.38244	2.21e-05	0.000648
214936_at	LRCH1	2.38214	6.48e-05	0.00133
202724_s_at	FOXO1	2.37955	5.96e-07	5.9e-05
232231_at	RUNX2	2.37734	7.26e-05	0.00144
209826_at	EGFL8 /// PPT2	2.37645	1.42e-05	0.000475
1556029_s_at	NMNAT2	2.37343	1.27e-06	9.42e-05
215314_at	---	2.37108	6.26e-07	6.13e-05
229975_at	BMPR1B	2.37049	0.000458	0.00527
242068_at	---	2.3698	9.43e-06	0.000359
202600_s_at	NRIP1	2.36891	1.66e-07	2.58e-05
209699_x_at	AKR1C2	2.36848	2.38e-06	0.000143
214608_s_at	EYA1	2.36616	1.68e-06	0.000114
208966_x_at	IFI16	2.36578	2.49e-05	0.000701
234032_at	---	2.36478	3.25e-05	0.000839
210841_s_at	NRP2	2.36344	3.43e-06	0.000185
222071_s_at	SLCO4C1	2.36264	0.000918	0.00864
228624_at	TMEM144	2.36096	2.04e-05	0.00061
207076_s_at	ASS1	2.36078	6.85e-06	0.00029
203042_at	LAMP2	2.35934	1.17e-06	8.95e-05
243184_at	---	2.35856	5.82e-05	0.00124
239606_at	---	2.3584	2.51e-06	0.000148
223316_at	CCDC3	2.35787	8.96e-07	7.53e-05
222912_at	ARRB1	2.35732	1.89e-06	0.000124
1559633_a_at	CHRM3	2.35429	8.57e-06	0.000337
1561394_s_at	KIAA1755	2.35422	4.07e-06	0.000206
201510_at	ELF3	2.35319	6.57e-07	6.29e-05
233648_at	---	2.35298	1.69e-05	0.000535
209505_at	NR2F1	2.35245	2.12e-06	0.000134
239001_at	MGST1	2.35171	0.000357	0.00442
222719_s_at	PDGFC	2.35052	1.69e-06	0.000115
203455_s_at	SAT1	2.34957	4.03e-07	4.6e-05
235733_at	---	2.34833	1.23e-05	0.000431
1553132_a_at	TC2N	2.34752	1.06e-06	8.32e-05
234033_at	---	2.34662	2.77e-05	0.000753
233405_at	---	2.34578	3.29e-05	0.000845
219295_s_at	PCOLCE2	2.34434	3.12e-06	0.000173
232213_at	PELI1	2.34407	9.06e-06	0.000349
227971_at	NRK	2.34395	3.04e-06	0.00017
1569652_at	MLLT3	2.33816	6.73e-05	0.00137
1563414_at	---	2.33596	8.15e-07	7.07e-05
233438_at	C6orf162	2.33508	2.44e-05	0.000694
207085_x_at	CSF2RA	2.33419	1.72e-05	0.000544
215388_s_at	CFH /// CFHR1	2.33151	4.18e-06	0.000211
203304_at	BAMBI	2.32939	5.74e-06	0.000257
238430_x_at	SLFN5	2.32392	6.02e-07	5.95e-05
219390_at	FKBP14	2.32124	6.76e-07	6.39e-05
1558797_at	---	2.31839	0.000201	0.00297
217986_s_at	BAZ1A	2.31767	3.89e-06	0.000202
203001_s_at	STMN2	2.31711	5.72e-07	5.78e-05
204850_s_at	DCX	2.31684	0.000932	0.00875
232030_at	KIAA1632	2.31547	1.8e-05	0.000563
208358_s_at	UGT8	2.31421	2.12e-06	0.000134
244840_x_at	DOCK4	2.31343	0.000178	0.00274
242243_at	TMF1	2.31338	0.000236	0.00331
230332_at	ZCCHC7	2.31253	5.32e-05	0.00117
1557113_at	LOC283588	2.31176	8.26e-07	7.12e-05
207558_s_at	PITX2	2.31045	0.000969	0.00899
219106_s_at	KBTBD10	2.31037	9.2e-06	0.000353
215526_at	---	2.30708	7.77e-06	0.000314			160
206247_at	MICB	2.30615	2.51e-05	0.000706
211286_x_at	CSF2RA	2.30557	1.25e-05	0.000435
210762_s_at	DLC1	2.3052	2.08e-06	0.000132
215062_at	---	2.30516	0.000188	0.00283
216170_at	---	2.30515	0.000501	0.0056
205618_at	PRRG1	2.30346	7.76e-07	6.88e-05
213624_at	SMPDL3A	2.30338	3.69e-06	0.000195
219497_s_at	BCL11A	2.30323	9.72e-05	0.00178
239946_at	---	2.30263	0.000387	0.00467
212681_at	EPB41L3	2.30197	0.000127	0.00217
210837_s_at	PDE4D	2.30137	5.04e-06	0.000238
219863_at	HERC5	2.30053	1.09e-06	8.52e-05
60474_at	FERMT1	2.29772	1.07e-05	0.000393
1565762_at	---	2.2967	3.44e-05	0.000868
228233_at	FREM1	2.2952	5.58e-06	0.000253
1560199_x_at	LOC728153	2.29414	1.13e-05	0.000407
201939_at	PLK2	2.29296	2.69e-07	3.54e-05
243072_at	---	2.29206	5.41e-05	0.00118
1559425_at	---	2.29148	8.27e-06	0.000328
210601_at	CDH6	2.29103	2.37e-05	0.000681
212977_at	CXCR7	2.28787	0.00024	0.00335
221916_at	NEFL	2.28501	3.22e-05	0.000835
240254_at	---	2.28495	2.55e-06	0.00015
214238_at	---	2.28422	0.00031	0.00401
235201_at	---	2.28268	0.000295	0.00387
206366_x_at	XCL1	2.28259	3.7e-06	0.000196
1564154_at	---	2.28205	4.02e-06	0.000205
223193_x_at	FAM162A	2.28152	3.1e-06	0.000172
206280_at	CDH18	2.28104	0.00309	0.021
236692_at	LOC729839	2.28058	1.45e-05	0.00048
230333_at	---	2.27986	5.05e-05	0.00113
228066_at	C17orf96	2.27933	8.64e-06	0.000339
204584_at	L1CAM	2.27905	1.36e-06	9.89e-05
207339_s_at	LTB	2.27902	7.72e-07	6.86e-05
236538_at	GRIA2	2.27866	0.00186	0.0145
214791_at	SP140L	2.27567	7.07e-06	0.000295
232034_at	LOC203274	2.27533	3.25e-07	4.02e-05
225739_at	RAB11FIP4	2.27502	1.41e-06	0.000102
217109_at	MUC4	2.27413	0.000585	0.00627
230060_at	CDCA7	2.27366	0.000188	0.00283
200791_s_at	IQGAP1	2.27278	2.2e-07	3.1e-05
233934_at	LOC349160	2.27011	3e-07	3.84e-05
207574_s_at	GADD45B	2.26981	8.78e-06	0.000342
226452_at	PDK1	2.2677	2.59e-06	0.000151
235652_at	---	2.26675	9.93e-07	8.02e-05
202597_at	IRF6	2.2664	6.45e-06	0.000279
237411_at	ADAMTS6	2.26613	8.12e-07	7.07e-05
201739_at	SGK1	2.26541	1.23e-06	9.18e-05
211709_s_at	CLEC11A	2.26523	3.66e-07	4.33e-05
229926_at	---	2.26456	3.73e-05	0.000918
227850_x_at	CDC42EP5	2.26437	5.51e-06	0.00025
229651_at	SEZ6	2.26286	0.000136	0.00227
1553500_at	FBXL21	2.2617	7.13e-06	0.000296
205525_at	CALD1	2.26092	0.000169	0.00264
1556328_at	---	2.25901	6.34e-07	6.16e-05
234151_at	---	2.25775	0.00016	0.00255
204897_at	PTGER4	2.25764	6.62e-06	0.000284
210643_at	TNFSF11	2.25622	3.09e-05	0.000811
204995_at	CDK5R1	2.25589	5.05e-05	0.00113
1558467_a_at	UGGT2	2.25369	2.47e-05	0.000697
243512_x_at	---	2.25239	5.78e-05	0.00124
243161_x_at	ZFP42	2.25134	1e-06	8.02e-05
1553705_a_at	CHRM3	2.2501	1.05e-05	0.000387
1558511_s_at	ESYT2	2.24963	8.5e-07	7.28e-05
204130_at	HSD11B2	2.24749	3.92e-06	0.000202
1554776_at	ZFP42	2.24736	3.8e-05	0.000932
231109_at	---	2.24717	0.000239	0.00335
235944_at	HMCN1	2.24704	3.49e-07	4.2e-05
226755_at	LOC642587	2.24678	0.000183	0.00278
1556732_at	EML4	2.24671	1.17e-05	0.000416
237128_at	---	2.24368	1.4e-06	0.000101
218750_at	TAF1D	2.24323	4.32e-05	0.00101
227984_at	LOC650392	2.24302	1.31e-05	0.000448
234970_at	TC2N	2.24236	5.09e-06	0.00024
1554026_a_at	MYO10	2.24034	0.000153	0.00246
208469_s_at	EGFL8 /// PPT2	2.2389	1.67e-05	0.00053
204415_at	IFI6	2.2387	3.28e-07	4.02e-05
1568735_at	---	2.23822	0.000128	0.00218
200916_at	TAGLN2	2.23622	1.49e-06	0.000106
1560745_at	---	2.23606	7.07e-06	0.000295
236712_at	---	2.236	0.000226	0.00322
244846_at	---	2.23561	6.65e-05	0.00136
209909_s_at	TGFB2	2.23406	0.000281	0.00375
230302_at	---	2.23399	8.45e-05	0.00161
225646_at	CTSC	2.23179	1.11e-05	0.000402
226694_at	AKAP2 /// PALM2-AKAP2	2.23051	1.82e-05	0.000567
204851_s_at	DCX	2.22923	0.00163	0.0131
224345_x_at	FAM162A	2.22851	1.69e-06	0.000115
243278_at	---	2.22747	0.00319	0.0214
219355_at	CXorf57	2.22716	7.22e-06	0.000298
234268_at	SLC2A13	2.22656	6.8e-06	0.000289
201153_s_at	MBNL1	2.22644	4.09e-06	0.000207
214068_at	BEAN	2.22527	2.82e-06	0.000161
1552745_at	SLCO6A1	2.22385	5.73e-07	5.78e-05
1567224_at	HMGA2	2.22368	0.000827	0.00801
232659_at	---	2.22227	6.32e-06	0.000275
236367_at	SMG7	2.22161	6.56e-06	0.000283
205374_at	SLN	2.22143	0.00243	0.0175
206332_s_at	IFI16	2.22113	0.000179	0.00274
215888_at	PDS5B	2.21993	0.000239	0.00335
223962_at	TTC29	2.21985	0.000644	0.00669
232291_at	MIR17HG	2.21909	2.82e-05	0.000763
227550_at	GFRA1	2.21884	0.000275	0.00369
244457_at	---	2.21816	5.08e-06	0.00024
202759_s_at	AKAP2 /// PALM2-AKAP2	2.21763	3.9e-05	0.000949
230163_at	GFRA1	2.2167	2.42e-05	0.00069
222662_at	PPP1R3B	2.21551	9.53e-07	7.82e-05
224999_at	---	2.21503	4.69e-05	0.00108
224699_s_at	ESYT2	2.21396	1.2e-06	9.05e-05
235251_at	---	2.21367	1.24e-05	0.000432
243561_at	---	2.21268	0.000179	0.00274
202733_at	P4HA2	2.21076	6.7e-06	0.000287
242387_at	C8orf42	2.21074	3.62e-06	0.000193
240326_at	---	2.21045	0.000155	0.00249
225647_s_at	CTSC	2.21024	1.71e-05	0.00054
206291_at	NTS	2.2098	2.41e-05	0.000687
225541_at	RPL22L1	2.20816	5.07e-06	0.00024
1561690_at	---	2.20815	8.43e-06	0.000332
1556263_s_at	PWRN1	2.20683	5.29e-05	0.00116
219702_at	PLAC1	2.20639	0.000196	0.00291
205207_at	IL6	2.20601	1.57e-05	0.000507
244625_at	---	2.20553	0.000113	0.002
201302_at	ANXA4	2.20505	4.83e-06	0.000231
233224_at	---	2.20295	3.79e-05	0.000931
238909_at	S100A10	2.2027	1.26e-05	0.000436
233228_at	---	2.20209	0.000142	0.00234
235489_at	RHOJ	2.20177	1.16e-05	0.000415
1559450_at	---	2.20125	3.16e-06	0.000174
228642_at	---	2.20098	0.00372	0.024
209184_s_at	IRS2	2.20083	5.01e-05	0.00112
242722_at	LMO7	2.19826	6.79e-05	0.00138
206309_at	LECT1	2.19786	2.46e-06	0.000146
223093_at	ANKH	2.19713	0.00142	0.0119
225325_at	MFSD6	2.1971	4.01e-07	4.59e-05
232333_at	---	2.19658	6.06e-05	0.00128
230728_at	---	2.19503	2.09e-06	0.000133
229518_at	FAM46B	2.19434	1.8e-06	0.00012
201301_s_at	ANXA4	2.19252	1.72e-06	0.000116
233035_at	---	2.18999	0.000122	0.00212
202760_s_at	PALM2-AKAP2	2.1898	6.62e-05	0.00135
1558444_at	---	2.18938	3.64e-05	0.000905
201983_s_at	EGFR	2.1884	1.06e-05	0.00039
202311_s_at	COL1A1	2.18732	1.01e-06	8.08e-05
229332_at	HPDL	2.18716	1.05e-05	0.000386
224650_at	MAL2	2.18618	9.6e-07	7.86e-05
241391_at	---	2.18568	0.000112	0.00198
1565886_at	---	2.1851	0.000201	0.00297
215209_at	SEC24D	2.18443	5.88e-05	0.00125
232776_at	---	2.1834	1.37e-05	0.000463
222108_at	AMIGO2	2.1816	3.14e-06	0.000174
201069_at	MMP2	2.18137	0.000734	0.00732
237483_at	---	2.18121	5.81e-05	0.00124
231381_at	HESRG	2.1797	2.17e-05	0.000638
236840_at	C12orf56	2.17745	2.5e-06	0.000148
1569542_at	---	2.17701	5.49e-05	0.00119
213845_at	GRIK2	2.17473	0.00481	0.029
204879_at	PDPN	2.17467	1.03e-05	0.000382
241786_at	---	2.17352	9.98e-06	0.000374
231192_at	LPAR3	2.1735	8.7e-06	0.00034
243149_at	---	2.17347	0.000246	0.0034
206167_s_at	ARHGAP6	2.17169	5.24e-06	0.000244
223475_at	CRISPLD1	2.17159	7.49e-07	6.75e-05
220942_x_at	FAM162A	2.17157	2.58e-06	0.000151
213308_at	SHANK2	2.17092	6.75e-07	6.38e-05
243315_at	---	2.17049	6.22e-05	0.0013
230903_s_at	C8orf42	2.1701	7.82e-07	6.92e-05
232778_at	---	2.16949	0.000294	0.00387
202662_s_at	ITPR2	2.1688	1.22e-06	9.16e-05
242688_at	---	2.16831	4.77e-05	0.00109
1553151_at	ATP6V0D2	2.16795	6.86e-05	0.00139
229823_at	---	2.16585	7.02e-07	6.52e-05
228790_at	FAM110B	2.16584	1.05e-05	0.000388
237810_at	CLDN6	2.16507	1.14e-06	8.76e-05
204781_s_at	FAS	2.16481	2.39e-06	0.000144
239911_at	ONECUT2	2.16401	0.00128	0.011
206683_at	ZNF165	2.16289	2.44e-05	0.000693
212741_at	MAOA	2.16255	1.18e-06	8.98e-05
244511_at	---	2.16189	1.82e-05	0.000567
209591_s_at	BMP7	2.16121	1.88e-05	0.000576
205487_s_at	VGLL1	2.16044	9.62e-07	7.86e-05
235061_at	PPM1K	2.15991	1.54e-06	0.000108
223611_s_at	LNX1	2.15858	6.96e-06	0.000292
209693_at	ASTN2	2.15644	3.37e-06	0.000183
210836_x_at	PDE4D	2.15342	6.12e-05	0.00128
204388_s_at	MAOA	2.15288	1.71e-06	0.000115
217478_s_at	HLA-DMA /// HLA-DMB	2.15157	6.75e-06	0.000287
203065_s_at	CAV1	2.14906	5.38e-06	0.000247
228360_at	LYPD6B	2.14797	5.71e-06	0.000257
232568_at	MGC24103	2.14773	0.000249	0.00344
233280_at	---	2.14771	0.000163	0.00257
209521_s_at	AMOT	2.14703	0.000211	0.00308
1563721_at	---	2.14689	3.09e-06	0.000172
223278_at	GJB2	2.14594	3.22e-05	0.000835
215898_at	TTLL5	2.14527	1.07e-05	0.000393
212845_at	SAMD4A	2.145	1.8e-06	0.00012
212097_at	CAV1	2.14359	1.44e-05	0.000477
210732_s_at	LGALS8	2.1425	2.38e-05	0.000681
1566115_at	---	2.14239	5.34e-05	0.00117
227062_at	NEAT1	2.14194	4.01e-06	0.000205
209185_s_at	IRS2	2.14099	4.41e-05	0.00103
206741_at	C3orf32	2.13797	9.25e-06	0.000355
209683_at	FAM49A	2.13726	4.84e-06	0.000231
226066_at	MITF	2.13691	0.00132	0.0113
241457_at	---	2.13645	0.000229	0.00325
235888_at	LOC728411	2.13455	7.01e-06	0.000293
235311_at	FKBP14	2.13451	4.29e-05	0.00101
232963_at	---	2.13397	7.59e-05	0.00149
228793_at	JMJD1C	2.13352	0.000488	0.00551
240008_at	---	2.13289	2.73e-06	0.000157
242558_at	---	2.13284	1.51e-05	0.000493
204151_x_at	AKR1C1	2.13231	2.07e-06	0.000132
217985_s_at	BAZ1A	2.13202	3.3e-06	0.000181
242500_at	---	2.13158	2.95e-06	0.000166
204780_s_at	FAS	2.13149	4.04e-06	0.000205
210602_s_at	CDH6	2.12818	9.41e-06	0.000359
222162_s_at	ADAMTS1	2.1268	1.02e-05	0.00038
1557432_at	RASAL2	2.1268	1.93e-05	0.000589
228707_at	CLDN23	2.12535	0.000125	0.00214
204620_s_at	VCAN	2.12503	5.81e-06	0.000259
202096_s_at	TSPO	2.12482	2.66e-06	0.000154
220095_at	CNTLN	2.12469	9.98e-06	0.000374
207145_at	MSTN	2.12439	1.65e-05	0.000527
204542_at	ST6GALNAC2	2.12331	4.56e-06	0.000224
236492_at	PPP2R2A	2.12327	9.36e-06	0.000357
236427_at	---	2.12213	8.22e-05	0.00158
201152_s_at	MBNL1	2.12175	9.85e-06	0.000372
241737_x_at	---	2.1208	1.61e-05	0.000518
234628_at	---	2.11924	0.000395	0.00473
242448_at	---	2.11836	1.43e-05	0.000477
213030_s_at	PLXNA2	2.11722	1.93e-05	0.000589
236279_at	---	2.11701	2.07e-05	0.000616
241970_at	---	2.11654	3.12e-05	0.000817
230097_at	GART	2.11607	0.00016	0.00254
238769_at	---	2.11595	0.00035	0.00436
227517_s_at	GAS5	2.11541	8.15e-05	0.00157
237828_at	KIAA1853	2.11503	3.04e-06	0.00017
232054_at	PCDH20	2.11487	9.25e-05	0.00172
229899_s_at	C20orf199	2.11346	0.000214	0.0031
213905_x_at	BGN	2.11088	1.51e-05	0.000494
202934_at	HK2	2.11078	3.35e-06	0.000182
233800_at	---	2.10877	6.01e-05	0.00127
201487_at	CTSC	2.10875	4.7e-06	0.000228
232958_at	---	2.10842	0.000178	0.00274
230505_at	LOC145474	2.10817	0.000384	0.00464
240452_at	GSPT1	2.1079	0.00166	0.0133
215646_s_at	VCAN	2.10732	2.76e-06	0.000158
218856_at	TNFRSF21	2.10721	1.21e-06	9.11e-05
243999_at	SLFN5	2.10587	3.19e-06	0.000176
240383_at	UBE2D3	2.10525	1.22e-05	0.000428
214581_x_at	TNFRSF21	2.10428	3e-06	0.000168
238049_at	GRAMD3	2.10345	9.99e-05	0.00182
201951_at	ALCAM	2.10321	4.17e-05	0.000994
231199_at	---	2.10109	0.000217	0.00314
211571_s_at	VCAN	2.10063	1.44e-05	0.000478
230645_at	FRMD3	2.09985	8.92e-06	0.000346
55081_at	MICALL1	2.09883	9.96e-07	8.02e-05
240594_at	---	2.09842	0.000212	0.00308
227678_at	XRCC6BP1	2.09787	5.55e-05	0.0012
221731_x_at	VCAN	2.09718	1.51e-05	0.000493
242836_at	---	2.09683	0.0017	0.0135
204654_s_at	TFAP2A	2.09681	4.08e-05	0.000979
200696_s_at	GSN	2.09618	1.86e-06	0.000122
236617_at	---	2.09426	4.84e-06	0.000231
214567_s_at	XCL1 /// XCL2	2.09373	1.91e-05	0.000586
242188_at	---	2.093	0.000745	0.00741
1562235_s_at	---	2.09284	0.000167	0.00262
205081_at	CRIP1	2.09248	4.15e-05	0.00099
239496_at	---	2.09233	1.13e-05	0.000406
215855_s_at	TMF1	2.09191	0.00024	0.00335
201952_at	ALCAM	2.09148	4.46e-06	0.000221
206132_at	MCC	2.09008	4.47e-06	0.000221
229024_at	---	2.09005	1.98e-06	0.000128
225301_s_at	MYO5B	2.09004	9.19e-07	7.7e-05
226795_at	LRCH1	2.08987	1.99e-06	0.000129
222996_s_at	CXXC5	2.08967	9.91e-07	8.02e-05
211719_x_at	FN1	2.08962	2.2e-06	0.000137
233442_at	---	2.08906	2.89e-05	0.000778
216197_at	ATF7IP	2.08894	2.58e-05	0.000718
209603_at	GATA3	2.08845	2.96e-05	0.000789
211343_s_at	COL13A1	2.08833	3.79e-06	0.000199
241864_x_at	---	2.0883	5.36e-05	0.00117
231778_at	DLX3	2.08811	1.6e-05	0.000514
202267_at	LAMC2	2.08597	3.91e-06	0.000202
209791_at	PADI2	2.08514	0.000292	0.00384
225716_at	---	2.08402	0.000179	0.00274
206104_at	ISL1	2.08386	0.000257	0.00351
232628_at	---	2.08339	4.35e-05	0.00102
203642_s_at	COBLL1	2.08335	1.83e-05	0.000568
219017_at	ETNK1	2.08238	7.06e-05	0.00142
233955_x_at	CXXC5	2.08206	6.41e-07	6.2e-05
212415_at	41523	2.08127	2.28e-06	0.000139
211227_s_at	PCDH11Y	2.08047	3.42e-05	0.000867
203964_at	NMI	2.08039	8.88e-06	0.000345
228098_s_at	MYLIP	2.08007	2.53e-06	0.000149
210074_at	CTSL2	2.08002	5.1e-05	0.00114
214595_at	KCNG1	2.07981	0.000106	0.00191
204142_at	ENOSF1	2.07872	5.76e-07	5.79e-05
241242_at	---	2.0784	0.000291	0.00384
227526_at	CDON	2.07771	0.000211	0.00308
233016_at	---	2.07704	0.000349	0.00435
235092_at	---	2.07568	2.86e-05	0.000771
237035_at	---	2.07487	0.00301	0.0206
1563494_at	---	2.07358	2.01e-05	0.000606
200606_at	DSP	2.07296	8.83e-06	0.000344
233944_at	---	2.07253	2.08e-06	0.000132
204619_s_at	VCAN	2.07196	7.71e-06	0.000312
203704_s_at	RREB1	2.06909	7.25e-07	6.64e-05
213429_at	---	2.06885	0.000415	0.0049
229072_at	---	2.06759	1.1e-06	8.59e-05
210495_x_at	FN1	2.06745	1.87e-06	0.000123
208146_s_at	CPVL	2.06702	9.46e-06	0.00036
244050_at	PTPLAD2	2.06693	3.85e-05	0.000942
213217_at	ADCY2	2.0666	0.000221	0.00318
210340_s_at	CSF2RA	2.06494	0.000141	0.00232
203892_at	WFDC2	2.06453	2.04e-06	0.000131
216059_at	PAX3	2.06448	8.75e-05	0.00165
233770_at	---	2.0639	0.000647	0.00671
236699_at	---	2.06388	1.13e-05	0.000406
235343_at	VASH2	2.06294	1.1e-06	8.59e-05
235028_at	---	2.06153	4.26e-05	0.00101
236067_at	---	2.06128	0.000104	0.00188
212464_s_at	FN1	2.06054	3.62e-06	0.000193
230960_at	IGDCC3	2.05954	1.47e-06	0.000104
243170_at	---	2.0589	5.27e-06	0.000244
221539_at	EIF4EBP1	2.05833	0.000274	0.00368
203159_at	GLS	2.05787	1e-06	8.02e-05
203000_at	STMN2	2.05682	1.05e-06	8.32e-05
1553027_a_at	KLHL4	2.0564	3.87e-05	0.000946
228699_at	NRP2	2.05627	0.000541	0.00592
217757_at	A2M	2.05586	0.000158	0.00253
204143_s_at	ENOSF1	2.05543	1e-06	8.03e-05
227452_at	---	2.05375	0.00016	0.00255
233931_at	---	2.05305	1.81e-05	0.000566
215719_x_at	FAS	2.0517	8.12e-06	0.000324
1555929_s_at	---	2.04919	0.00037	0.00453
210840_s_at	IQGAP1	2.04864	8.64e-07	7.36e-05
1561754_at	---	2.04812	0.000339	0.00426
1556657_at	---	2.04725	6.27e-05	0.0013
230233_at	---	2.04624	1.37e-05	0.000463
212445_s_at	NEDD4L	2.0451	2.75e-06	0.000157
201263_at	TARS	2.04473	6.42e-06	0.000278
1568803_at	---	2.04259	0.000278	0.00372
1570571_at	CCDC91	2.0401	0.000956	0.00891
205342_s_at	SULT1C2	2.03913	7.16e-05	0.00143
234657_at	---	2.03906	1.47e-06	0.000104
242517_at	KISS1R	2.03877	4.66e-06	0.000227
1555832_s_at	KLF6	2.03839	4.08e-06	0.000207
212345_s_at	CREB3L2	2.0382	8.31e-07	7.13e-05
1569041_at	---	2.03816	0.000117	0.00205
236734_at	SLITRK1	2.03806	0.00587	0.0336
205728_at	ODZ1	2.03796	0.000125	0.00215
230266_at	RAB7B	2.0364	0.00147	0.0122
213929_at	EXPH5	2.03611	2.94e-06	0.000166
1553605_a_at	ABCA13	2.0359	0.000163	0.00257
220728_at	---	2.03581	0.000244	0.00339
1560556_a_at	PLEKHA8	2.03534	2.1e-05	0.000623
227158_at	C14orf126	2.03483	6.81e-06	0.000289
243252_at	---	2.03482	7.02e-06	0.000293
243756_at	---	2.03471	2.07e-05	0.000618
230008_at	THSD7A	2.03435	4.61e-05	0.00106
228121_at	TGFB2	2.0335	3.99e-06	0.000204
1557345_at	LOC283516	2.03335	6.56e-05	0.00134
214591_at	KLHL4	2.03303	0.00014	0.00232
231925_at	---	2.03218	3.77e-05	0.000928
224822_at	DLC1	2.03155	9.98e-06	0.000374
203041_s_at	LAMP2	2.03074	1.33e-06	9.76e-05
242189_at	---	2.03011	1.45e-05	0.000479
235287_at	CDK6	2.02957	6.29e-05	0.00131
232471_at	---	2.02947	0.000212	0.00308
206310_at	SPINK2	2.02936	5.01e-06	0.000237
234649_at	---	2.02934	1.39e-05	0.000468
226560_at	---	2.02919	5.91e-06	0.000262
218793_s_at	SCML1	2.02911	1.06e-06	8.32e-05
243851_at	RAB3GAP2	2.02863	9.18e-05	0.00171
241387_at	---	2.02775	2.2e-05	0.000647
201954_at	ARPC1B	2.02756	6.78e-06	0.000288
1559696_at	---	2.02708	0.000414	0.00489
244476_at	---	2.02618	0.000834	0.00806
206548_at	---	2.02486	0.000222	0.00319
1569477_at	---	2.02318	0.000803	0.00782
235763_at	SLC44A5	2.02208	2.99e-06	0.000167
202948_at	IL1R1	2.02194	0.000482	0.00545
212850_s_at	LRP4	2.02066	1.9e-06	0.000124
220868_s_at	SLC7A10	2.02053	4.82e-06	0.000231
40560_at	TBX2	2.01986	8.36e-06	0.000331
243993_at	---	2.01949	0.00023	0.00326
1557418_at	---	2.01916	0.000164	0.00258
222620_s_at	DNAJC1	2.01786	1.71e-05	0.000541
225817_at	CGNL1	2.0174	1.55e-05	0.000502
235276_at	EPSTI1	2.01663	4.77e-05	0.00109
203710_at	ITPR1	2.01662	0.000603	0.0064
205997_at	ADAM28	2.01654	4.2e-05	0.000997
218858_at	DEPDC6	2.01636	0.000206	0.00303
241988_x_at	---	2.01425	4.59e-05	0.00106
206424_at	CYP26A1	2.01399	0.000415	0.0049
213745_at	ATRNL1	2.01329	0.000698	0.00709
1569201_a_at	---	2.01241	0.00016	0.00255
240861_at	---	2.01102	3.23e-05	0.000835
207057_at	SLC16A7	2.01089	0.000257	0.00351
213371_at	LDB3	2.01043	8.36e-05	0.0016
243591_at	---	2.00999	0.00178	0.014
243046_at	---	2.00898	8.09e-05	0.00156
204479_at	OSTF1	2.0086	8.18e-06	0.000325
209470_s_at	GPM6A	2.00762	1.9e-05	0.000582
239285_at	---	2.0069	6.66e-06	0.000285
236353_at	---	2.00637	6.21e-05	0.0013
242059_at	---	2.00522	0.00026	0.00354
1556744_a_at	---	2.00459	0.000138	0.0023
236404_at	---	2.00398	0.000493	0.00555
224925_at	PREX1	2.00397	4.77e-06	0.00023
214974_x_at	CXCL5	2.00388	1.02e-05	0.000377
206632_s_at	APOBEC3B	2.00375	4.14e-05	0.000989
243527_at	---	2.00216	3.71e-05	0.000914
207327_at	EYA4	2.00183	0.000133	0.00224
232181_at	LOC153346	2.00175	1.86e-05	0.000573
207746_at	POLQ	2.00087	0.000821	0.00796
234148_at	---	2.00034	9.04e-05	0.00169
1553485_at	CCDC140	2.0002	0.000156	0.00251
201037_at	PFKP	1.99961	2.41e-06	0.000145
43511_s_at	---	1.99939	2.36e-06	0.000142
228497_at	SLC22A15	1.998	4.87e-05	0.0011
237836_at	---	1.99738	1.5e-05	0.000491
226430_at	RELL1	1.99686	1.29e-05	0.000443
243681_at	SHANK2	1.99645	2.27e-05	0.00066
1559814_at	---	1.99571	0.000816	0.00793
1557738_at	---	1.99471	0.000225	0.00322
220419_s_at	USP25	1.9945	3.37e-06	0.000183
219869_s_at	SLC39A8	1.99401	1.64e-06	0.000112
211776_s_at	EPB41L3	1.99358	0.000265	0.00359
1562280_at	---	1.99317	4.54e-05	0.00105
207528_s_at	SLC7A11	1.99262	7.54e-05	0.00148
219134_at	ELTD1	1.99088	2.16e-06	0.000135
228487_s_at	---	1.98994	2.1e-06	0.000133
240847_at	---	1.98986	0.00106	0.00957
233291_at	---	1.98938	8.39e-06	0.000331
1569854_at	---	1.98875	0.00113	0.0101
228062_at	NAP1L5	1.98838	1.84e-06	0.000122
1569661_at	---	1.98798	0.000336	0.00424
239174_at	---	1.98705	4.23e-05	0.001
242225_at	---	1.98699	1.3e-05	0.000447
208166_at	MMP16	1.98618	7.69e-05	0.0015
233867_at	---	1.98555	4.37e-05	0.00102
215717_s_at	FBN2	1.9844	8.11e-06	0.000324
237180_at	PSME4	1.9844	0.000209	0.00306
212915_at	PDZRN3	1.98266	6.4e-05	0.00132
214130_s_at	PDE4DIP	1.98102	5.39e-05	0.00117
201105_at	LGALS1	1.98001	3.23e-05	0.000835
228618_at	PEAR1	1.97835	6.5e-06	0.000281
235985_at	---	1.97663	2.65e-05	0.000732
219064_at	ITIH5	1.9762	0.000112	0.00198
233608_at	---	1.97461	1.36e-05	0.000462
231202_at	ALDH1L2	1.974	1.48e-06	0.000105
1558759_s_at	CLASP2	1.97388	8.62e-05	0.00164
57082_at	LDLRAP1	1.97355	0.00015	0.00243
226117_at	TIFA	1.97288	6.63e-06	0.000284
1563332_at	---	1.97221	6.15e-06	0.000269
1562529_s_at	---	1.97154	6.21e-05	0.0013
235497_at	LOC643837	1.97137	3.94e-05	0.000954
227999_at	PWWP2B	1.97081	2.1e-05	0.000623
204362_at	SKAP2	1.9704	3.07e-05	0.000808
229858_at	---	1.97012	3.02e-05	0.0008
240067_at	---	1.96825	3.22e-05	0.000835
1569484_s_at	MDN1	1.96819	9.53e-05	0.00175
212686_at	PPM1H	1.96806	5.84e-06	0.00026
238439_at	ANKRD22	1.9678	4.41e-05	0.00103
202345_s_at	FABP5	1.96746	3.43e-05	0.000867
206898_at	CDH19	1.96713	0.00427	0.0265
201960_s_at	MYCBP2	1.96685	4.93e-06	0.000235
239675_at	LOC283143	1.96671	9.52e-05	0.00175
229584_at	LRRK2	1.96642	0.00289	0.0199
230081_at	PLCXD3	1.96594	0.00133	0.0113
242022_at	---	1.96491	0.000617	0.0065
230879_at	BAG2	1.96479	1.12e-05	0.000405
236316_at	FAM3C	1.96434	2.24e-05	0.000654
213050_at	COBL	1.96407	6.75e-06	0.000287
244633_at	---	1.96398	7.67e-06	0.000311
1559697_a_at	---	1.96388	4.62e-06	0.000226
223895_s_at	EPN3	1.96382	1.25e-05	0.000434
203083_at	THBS2	1.96351	5.25e-05	0.00116
225342_at	AK3L1	1.96308	2.7e-05	0.000738
201028_s_at	CD99	1.96279	3.1e-06	0.000172
200621_at	CSRP1	1.96258	1.56e-06	0.000109
226326_at	PCGF5	1.96201	0.000306	0.00397
225060_at	LRP11	1.96163	0.000105	0.00189
205848_at	GAS2	1.96144	5.88e-05	0.00125
220666_at	---	1.9605	0.000806	0.00785
232656_at	---	1.95955	0.000173	0.00268
244340_x_at	---	1.95934	3.55e-06	0.00019
228390_at	---	1.95839	4.51e-06	0.000223
1560525_at	---	1.95825	0.00015	0.00243
229461_x_at	NEGR1	1.95719	0.00202	0.0153
216442_x_at	FN1	1.95633	7.19e-06	0.000298
213664_at	SLC1A1	1.95631	2.95e-06	0.000166
1557350_at	G3BP1	1.95627	0.000288	0.00381
1569469_a_at	LHX8	1.95622	3.87e-06	0.000201
235847_at	---	1.95561	5.93e-05	0.00126
243931_at	---	1.95545	1.99e-05	0.000601
206099_at	PRKCH	1.95488	3.59e-05	0.000894
224606_at	KLF6	1.95455	1.32e-06	9.74e-05
210292_s_at	PCDH11X /// PCDH11Y	1.95439	0.000104	0.00188
209469_at	GPM6A	1.95329	7.81e-05	0.00152
236752_at	---	1.95311	0.000103	0.00187
233037_at	---	1.9531	4.86e-05	0.0011
208965_s_at	IFI16	1.9527	0.0006	0.00638
1569813_at	STRN	1.95235	2.68e-05	0.000735
227202_at	CNTN1	1.94951	0.000206	0.00303
209700_x_at	PDE4DIP	1.94758	3.68e-05	0.00091
1553972_a_at	CBS	1.94698	2.68e-05	0.000735
228780_at	---	1.94696	5.98e-05	0.00127
244356_at	---	1.94661	0.000204	0.00301
243330_at	---	1.9462	5.87e-06	0.000261
210432_s_at	SCN3A	1.94456	0.000318	0.00408
243524_at	---	1.94422	5.5e-06	0.00025
1558356_at	UACA	1.94362	0.000467	0.00535
216252_x_at	FAS	1.94333	2.63e-05	0.000729
242737_at	---	1.94282	0.000132	0.00222
217617_at	---	1.94257	0.0011	0.00985
224817_at	SH3PXD2A	1.94253	2.65e-06	0.000153
243395_at	---	1.94218	0.000746	0.00742
227038_at	SGMS2	1.94045	1.25e-05	0.000435
236532_at	C11orf87	1.93999	3.83e-05	0.000938
243450_at	---	1.93993	0.000672	0.0069
225955_at	METRNL	1.93976	0.000127	0.00216
1560342_at	---	1.93828	0.00412	0.0259
223679_at	CTNNB1	1.93776	0.000209	0.00306
213790_at	ADAM12	1.93757	0.00226	0.0167
236166_at	LOC285147	1.93541	5.57e-05	0.00121
215316_at	---	1.93513	0.00149	0.0123
214070_s_at	ATP10B	1.93434	0.000419	0.00494
223019_at	FAM129B	1.93388	8.75e-06	0.000341
232037_at	IGDCC3	1.93347	2.28e-06	0.000139
239348_at	---	1.93259	0.000129	0.00219
204393_s_at	ACPP	1.93158	1.8e-06	0.00012
1556821_x_at	DLEU2	1.93155	0.000199	0.00294
226169_at	SBF2	1.93032	0.000125	0.00214
236471_at	NFE2L3	1.93001	0.000465	0.00533
232264_at	---	1.92982	9.7e-05	0.00178
201151_s_at	MBNL1	1.92946	0.000207	0.00304
1553055_a_at	SLFN5	1.92929	0.00468	0.0284
221609_s_at	WNT6	1.92927	2.42e-06	0.000145
244433_at	---	1.92907	4.5e-05	0.00105
201325_s_at	EMP1	1.92884	0.000338	0.00426
224063_at	NLN	1.92841	0.000965	0.00896
1553423_a_at	SLFN13	1.92815	0.000251	0.00345
240004_at	---	1.92638	2.61e-05	0.000724
239892_at	---	1.92634	0.00012	0.00208
233254_x_at	PTEN	1.92581	6.79e-05	0.00138
204530_s_at	TOX	1.92491	4.93e-05	0.00111
205673_s_at	ASB9	1.92489	3.68e-06	0.000195
206303_s_at	NUDT4	1.92488	8.78e-05	0.00166
236924_at	GLMN	1.92476	1.63e-05	0.000522
225974_at	TMEM64	1.92341	5.37e-05	0.00117
222167_at	---	1.92225	7.57e-05	0.00149
232180_at	UGP2	1.92222	0.000123	0.00213
204591_at	CHL1	1.92154	0.0036	0.0234
223130_s_at	MYLIP	1.92141	6.57e-06	0.000283
229139_at	JPH1	1.92097	8.24e-06	0.000327
239131_at	---	1.92063	3.89e-05	0.000948
228063_s_at	NAP1L5	1.92054	3.54e-06	0.00019
232166_at	KIAA1377	1.91955	8.9e-05	0.00167
202723_s_at	FOXO1	1.91898	5.28e-06	0.000245
225573_at	ACAD11	1.91898	2.47e-05	0.000698
1566166_at	---	1.91727	5.24e-05	0.00116
1558791_at	LOC286467	1.91727	0.000476	0.00542
201029_s_at	CD99	1.91559	2.94e-06	0.000166
1559111_a_at	---	1.91557	1.57e-05	0.000508
243275_at	---	1.91533	0.000378	0.00459
224806_at	TRIM25	1.91485	8.76e-05	0.00165
216993_s_at	COL11A2	1.91483	0.00011	0.00196
232226_at	LRRC4C	1.9136	2.86e-06	0.000163
206373_at	ZIC1	1.91305	0.00657	0.0365
224701_at	PARP14	1.9129	3.89e-05	0.000949
230651_at	---	1.91244	0.000226	0.00323
233276_at	---	1.91222	0.000295	0.00387
201655_s_at	HSPG2	1.91159	0.000115	0.00203
235225_at	SCN2B	1.91146	0.000619	0.00651
208961_s_at	KLF6	1.91047	1.62e-06	0.000112
1569519_at	KIAA1245 /// NBPF1 /// NBPF10 /// NBPF11 /// NBPF12 /// NBPF20 /// NBPF8 /// RP11-94I2.2	1.91026	5.39e-05	0.00117
239653_at	---	1.90976	3.04e-05	0.000805
240866_at	---	1.90893	1.86e-06	0.000123
222802_at	EDN1	1.90871	6.69e-05	0.00136
221840_at	PTPRE	1.9087	0.000356	0.00441
1557810_at	---	1.90818	0.000263	0.00357
208934_s_at	LGALS8	1.90766	5.14e-05	0.00114
204497_at	ADCY9	1.90691	3.96e-06	0.000203
232865_at	AFF4	1.90685	0.000151	0.00244
202085_at	TJP2	1.9068	6.25e-05	0.0013
241448_at	---	1.90656	0.000682	0.00698
221447_s_at	GLT8D2	1.90598	2.51e-06	0.000149
214722_at	NOTCH2NL	1.90585	1.49e-05	0.000489
215006_at	---	1.90543	0.000327	0.00415
224928_at	SETD7	1.90389	1.73e-06	0.000116
238988_at	---	1.90376	0.00117	0.0103
1556742_at	LOC728411	1.90336	2.95e-05	0.000787
229450_at	IFIT3	1.9027	5.28e-05	0.00116
237018_at	---	1.90213	4.96e-06	0.000236
233611_at	---	1.90211	0.000106	0.0019
239614_x_at	---	1.90192	0.0013	0.0111
1557718_at	PPP2R5C	1.90184	0.000419	0.00494
1555392_at	LOC100128868	1.90133	8.09e-06	0.000324
234276_at	---	1.9013	0.00115	0.0102
242865_at	---	1.90111	0.000349	0.00435
1569538_at	---	1.90012	4.87e-05	0.0011
226281_at	DNER	1.89965	0.000316	0.00406
206286_s_at	TDGF1 /// TDGF3	1.89952	9.9e-06	0.000373
240347_at	---	1.89928	0.000317	0.00406
219196_at	SCG3	1.89758	6.99e-05	0.0014
214913_at	ADAMTS3	1.89625	1.24e-05	0.000433
1561367_a_at	---	1.89514	4.85e-06	0.000232
232483_at	MED17	1.89513	0.000801	0.00781
233030_at	PNPLA3	1.89485	0.000307	0.00398
228674_s_at	EML4	1.8948	1.37e-05	0.000464
204820_s_at	BTN3A2 /// BTN3A3	1.8947	0.000178	0.00273
202284_s_at	CDKN1A	1.89462	8.17e-05	0.00157
242031_at	---	1.8939	2.92e-05	0.000783
202484_s_at	MBD2	1.89326	2.82e-05	0.000764
208018_s_at	HCK	1.89324	1.79e-05	0.00056
1566959_at	---	1.89113	0.00278	0.0194
202465_at	PCOLCE	1.891	3.54e-06	0.00019
212414_s_at	GLYR1 /// SEPT6	1.89083	4.28e-06	0.000214
1557987_at	LOC641298	1.88976	9.9e-06	0.000373
1557775_a_at	---	1.88974	1.24e-05	0.000434
1552867_at	---	1.88969	0.000479	0.00543
238694_at	DGKE	1.8896	0.000368	0.00452
203481_at	FAM178A	1.88913	0.000136	0.00227
218723_s_at	C13orf15	1.88859	0.000276	0.00369
204032_at	BCAR3	1.88742	9.19e-05	0.00171
243791_at	---	1.88731	0.000362	0.00447
216594_x_at	AKR1C1	1.88651	6.62e-06	0.000284
209619_at	CD74	1.88592	6.96e-06	0.000292
232405_at	---	1.88562	5.3e-05	0.00116
224516_s_at	CXXC5	1.88437	2.27e-06	0.000139
226777_at	---	1.88407	0.00144	0.012
1555468_at	NRP2	1.884	9.27e-06	0.000355
231986_at	RIMS1	1.8838	3.32e-05	0.00085
202430_s_at	PLSCR1	1.88347	1.35e-05	0.000459
216074_x_at	WWC1	1.88339	3.51e-06	0.000189
220197_at	ATP6V0A4	1.88243	0.000122	0.0021
204686_at	IRS1	1.88224	6.06e-05	0.00128
1565162_s_at	MGST1	1.88187	0.000152	0.00245
211597_s_at	HOPX	1.88143	4.45e-06	0.000221
243367_at	---	1.88115	5.28e-06	0.000245
235350_at	C4orf19	1.88095	3.44e-05	0.000868
227481_at	CNKSR3	1.88085	8.83e-06	0.000344
221790_s_at	LDLRAP1	1.88078	0.000127	0.00217
204702_s_at	NFE2L3	1.88062	5.06e-05	0.00113
238462_at	UBASH3B	1.8799	0.000115	0.00202
215392_at	---	1.87948	0.00328	0.0219
230688_at	---	1.87898	2.93e-05	0.000784
212921_at	SMYD2	1.87821	0.000606	0.00642
227760_at	IGFBPL1	1.87773	1.35e-05	0.000459
236488_s_at	---	1.87743	1.6e-05	0.000515
227862_at	TRNP1	1.87711	0.00019	0.00286
203649_s_at	PLA2G2A	1.87622	0.000389	0.00469
241956_at	---	1.87617	0.00137	0.0115
227379_at	MBOAT1	1.87614	2.73e-05	0.000745
225626_at	PAG1	1.87556	0.000145	0.00238
229545_at	FERMT1	1.87529	0.000115	0.00202
231984_at	MTAP	1.87511	4.66e-05	0.00107
243462_s_at	---	1.87463	2.52e-05	0.000707
239923_at	---	1.87433	1.35e-05	0.000459
206290_s_at	RGS7	1.87419	0.000939	0.0088
219147_s_at	C9orf95	1.87404	0.000117	0.00205
218943_s_at	DDX58	1.87388	1.01e-05	0.000376
222486_s_at	ADAMTS1	1.87332	0.000168	0.00262
212816_s_at	CBS	1.87305	5.73e-05	0.00123
201110_s_at	THBS1	1.87301	0.000232	0.00328
216744_at	---	1.87238	0.000141	0.00233
202439_s_at	IDS	1.87229	1.76e-05	0.000552
227167_s_at	---	1.87186	4.72e-06	0.000228
229396_at	OVOL1	1.87166	0.000529	0.00583
230135_at	---	1.87128	2.9e-05	0.000778
242191_at	NBPF10	1.87122	0.000232	0.00328
244878_at	---	1.87076	0.000398	0.00476
214157_at	GNAS	1.8698	0.000314	0.00405
219032_x_at	OPN3	1.86961	1.56e-05	0.000504
230466_s_at	---	1.86845	1e-05	0.000375
203910_at	ARHGAP29	1.86827	0.000883	0.00839
206460_at	AJAP1	1.86775	0.000348	0.00435
214636_at	CALCB	1.8671	0.00116	0.0103
237006_at	---	1.86689	0.000817	0.00794
204389_at	MAOA	1.86667	7.69e-05	0.0015
221268_s_at	SGPP1	1.86659	6.2e-06	0.000271
1557292_a_at	MCOLN3	1.86617	4.75e-06	0.000229
225562_at	RASA3	1.86603	0.000186	0.00281
1560145_at	MKLN1	1.86494	4.8e-05	0.00109
229194_at	PCGF5	1.86494	5.06e-05	0.00113
219750_at	TMEM144	1.86424	2.96e-05	0.000789
209457_at	DUSP5	1.8642	2.04e-05	0.00061
225639_at	SKAP2	1.86236	8.4e-06	0.000331
226189_at	ITGB8	1.8623	3.19e-05	0.000832
233449_at	---	1.86223	9.71e-05	0.00178
223282_at	TSHZ1	1.86156	0.00175	0.0138
233664_at	---	1.86132	0.000404	0.00481
231107_at	---	1.86109	0.00032	0.00409
216682_s_at	FAM48A	1.86052	0.000164	0.00258
209570_s_at	D4S234E	1.85981	0.000185	0.0028
234196_at	---	1.85944	0.00251	0.018
237881_at	---	1.85937	0.000234	0.0033
209994_s_at	ABCB1 /// ABCB4	1.85877	0.000618	0.0065
1559361_at	MACC1	1.85858	1.38e-05	0.000465
220115_s_at	CDH10	1.85842	0.000266	0.0036
205029_s_at	FABP7	1.85823	0.00155	0.0126
201535_at	UBL3	1.85678	3.08e-06	0.000172
202133_at	WWTR1	1.85649	3.14e-06	0.000174
233877_at	---	1.85527	2e-05	0.000604
240446_at	---	1.85519	0.000476	0.00542
238513_at	PRRG4	1.85483	0.000164	0.00258
216685_s_at	MTAP	1.85464	0.00193	0.0148
216094_at	---	1.85454	0.000205	0.00302
212489_at	COL5A1	1.85439	5.63e-06	0.000254
209366_x_at	CYB5A	1.8541	1.1e-05	0.000401
238156_at	---	1.85376	0.000519	0.00576
240503_at	---	1.85299	0.000203	0.003
202506_at	SSFA2	1.85297	4.62e-05	0.00106
1556543_at	---	1.85202	5.29e-05	0.00116
228575_at	IL20RB	1.85164	4.3e-05	0.00101
242041_at	CSPP1	1.85122	7.95e-05	0.00154
211470_s_at	SULT1C2	1.85086	0.000107	0.00192
242138_at	DLX1	1.8508	2.85e-05	0.00077
1562056_at	---	1.85057	4.23e-05	0.001
205173_x_at	CD58	1.85043	1.31e-05	0.000449
233036_at	---	1.8504	0.000433	0.00506
237238_at	WWC1	1.85002	0.000176	0.00271
216199_s_at	MAP3K4	1.84985	4.53e-05	0.00105
218976_at	DNAJC12	1.84984	4.4e-06	0.000219
239834_at	---	1.84968	6.98e-06	0.000293
1557360_at	LRPPRC	1.84941	6.57e-05	0.00134
203325_s_at	COL5A1	1.84936	7.39e-06	0.000302
242074_at	---	1.84875	0.000999	0.0092
1554963_at	---	1.84857	3.26e-05	0.000839
242121_at	NCRNA00182	1.84834	0.00024	0.00336
230113_at	---	1.8477	2.32e-05	0.000671
225582_at	ITPRIP	1.84769	0.000563	0.00609
213666_at	41523	1.84704	1.3e-05	0.000446
1552487_a_at	BNC1	1.84636	0.000796	0.00778
217867_x_at	BACE2	1.84561	0.000378	0.0046
244031_at	---	1.84512	0.00114	0.0101
236621_at	RPS27	1.84452	0.000716	0.0072
231502_at	---	1.84444	0.00137	0.0116
236355_s_at	---	1.84415	5.29e-05	0.00116
1564753_at	---	1.84373	0.000375	0.00457
209466_x_at	PTN	1.84358	2.42e-05	0.000689
239409_at	---	1.8433	0.000199	0.00294
204019_s_at	SH3YL1	1.84279	2.14e-05	0.000632
215074_at	MYO1B	1.84272	2.56e-05	0.000716
1565689_at	---	1.84143	0.000269	0.00363
1568592_at	TRIM69	1.84132	9.79e-06	0.00037
205030_at	FABP7	1.8413	0.000455	0.00525
201261_x_at	BGN	1.8397	7.79e-05	0.00152
1561167_at	---	1.83948	0.000479	0.00543
204616_at	UCHL3	1.83921	1.13e-05	0.000406
234563_at	---	1.83834	3.08e-05	0.000811
200650_s_at	LDHA	1.83765	6.9e-06	0.000291
217518_at	MYOF	1.83709	8.08e-06	0.000323
239264_at	---	1.83706	0.000711	0.00717
233536_at	ASXL3	1.83704	2.59e-05	0.000721
220272_at	BNC2	1.837	2.22e-05	0.00065
203556_at	ZHX2	1.83501	5.18e-06	0.000242
214787_at	DENND4A	1.83461	9.71e-05	0.00178
227830_at	GABRB3	1.83428	3.7e-06	0.000196
240072_at	ASXL2	1.83403	0.000368	0.00452
204035_at	SCG2	1.83377	6.97e-05	0.0014
213103_at	STARD13	1.83315	1.08e-05	0.000395
237193_s_at	---	1.83256	7.5e-06	0.000305
243003_at	---	1.8323	0.000287	0.0038
230229_at	DLG1	1.83154	0.000161	0.00256
203394_s_at	HES1	1.83148	0.000351	0.00437
239058_at	---	1.83097	0.00104	0.0095
232626_at	---	1.83082	4.3e-05	0.00101
224569_s_at	IRF2BP2	1.83063	6.4e-05	0.00132
234262_at	---	1.83058	2.93e-05	0.000784
226773_at	---	1.83054	1.73e-05	0.000544
36711_at	MAFF	1.8303	2.73e-06	0.000157
224909_s_at	PREX1	1.83023	0.00115	0.0102
214696_at	C17orf91	1.83022	2.25e-05	0.000657
1552782_at	SLC44A5	1.82974	9.29e-06	0.000355
225634_at	ZC3HAV1	1.82964	5.04e-05	0.00113
239935_at	MDGA2	1.82957	0.000277	0.0037
1554964_x_at	---	1.82914	0.00117	0.0103
221748_s_at	TNS1	1.82872	0.00132	0.0112
237203_at	---	1.82835	0.00242	0.0175
231736_x_at	MGST1	1.82824	0.000602	0.00639
211386_at	MGC12488	1.8275	6.46e-05	0.00133
1557252_at	---	1.82727	0.000212	0.00308
231332_at	---	1.82687	0.00398	0.0252
238220_at	KDM6A	1.82635	6.38e-05	0.00132
201146_at	NFE2L2	1.82584	4.28e-06	0.000214
218686_s_at	RHBDF1	1.82545	6.22e-05	0.0013
232793_at	---	1.82462	6.99e-05	0.0014
205608_s_at	ANGPT1	1.82456	0.000217	0.00314
225299_at	MYO5B	1.82418	5.58e-06	0.000253
208065_at	ST8SIA3	1.82404	2.34e-05	0.000675
236829_at	---	1.82388	0.000127	0.00216
240579_at	NBAS	1.82384	1.11e-05	0.000402
231517_at	ZYG11A	1.82363	2.6e-05	0.000723
211163_s_at	TNFRSF10C	1.8236	2.17e-05	0.000638
242143_at	---	1.82313	0.000128	0.00218
205003_at	DOCK4	1.82225	0.000182	0.00278
202375_at	SEC24D	1.82221	2.93e-05	0.000784
235735_at	---	1.82174	0.000498	0.00558
221802_s_at	KIAA1598	1.82157	8.06e-06	0.000323
233614_at	---	1.82118	0.00164	0.0132
220425_x_at	ROPN1B	1.82101	0.000429	0.00502
238297_at	---	1.82046	8.32e-05	0.0016
204089_x_at	MAP3K4	1.82041	1.86e-05	0.000572
243963_at	SDCCAG8	1.81989	0.00369	0.0238
232633_at	XRCC5	1.81946	0.000161	0.00255
204955_at	SRPX	1.81942	8.59e-06	0.000337
207843_x_at	CYB5A	1.81933	1.49e-05	0.000489
244181_at	---	1.81883	0.000324	0.00413
206560_s_at	MIA	1.81854	5.41e-06	0.000247
219768_at	VTCN1	1.81823	0.000142	0.00234
228194_s_at	SORCS1	1.81809	0.00126	0.0109
241751_at	OFD1	1.8178	0.000162	0.00256
205150_s_at	TRIL	1.81613	3.55e-05	0.000889
205590_at	RASGRP1	1.81612	3.78e-06	0.000199
203324_s_at	CAV2	1.81564	0.000281	0.00375
212923_s_at	C6orf145	1.81551	1.54e-05	0.000501
237388_at	GLMN	1.8155	1.57e-05	0.000508
235693_at	---	1.81543	0.000172	0.00266
1564292_at	---	1.81475	0.000641	0.00668
223391_at	SGPP1	1.81425	7.37e-06	0.000302
215868_x_at	---	1.81372	1.83e-05	0.000568
201341_at	ENC1	1.81336	0.00409	0.0258
1553153_at	ATP6V0D2	1.81334	1.67e-05	0.000532
205569_at	LAMP3	1.81307	0.00239	0.0174
219908_at	DKK2	1.81244	0.000348	0.00434
205805_s_at	ROR1	1.81162	3.27e-05	0.000841
202446_s_at	PLSCR1	1.81133	6.73e-05	0.00137
226911_at	EGFLAM	1.81094	0.000348	0.00435
219498_s_at	BCL11A	1.81078	0.000101	0.00183
1557751_at	---	1.81032	7.79e-05	0.00152
215726_s_at	CYB5A	1.81009	1.77e-05	0.000554
212488_at	COL5A1	1.80992	8.99e-06	0.000347
215241_at	ANO3	1.80962	0.00398	0.0252
201123_s_at	EIF5A	1.80941	6.63e-05	0.00135
242712_x_at	RANBP2 /// RGPD1 /// RGPD2 /// RGPD3 /// RGPD4 /// RGPD5 /// RGPD6 /// RGPD7 /// RGPD8	1.80935	0.000608	0.00644
240253_at	---	1.80909	0.00138	0.0116
232060_at	ROR1	1.80681	8.53e-05	0.00162
236755_at	TBC1D23	1.80632	0.000272	0.00365
218319_at	PELI1	1.80612	4.18e-05	0.000994
1566446_at	---	1.80603	0.000147	0.00239
244420_at	---	1.80596	0.000184	0.00279
230010_at	KIAA1853	1.80487	0.000373	0.00455
243410_at	---	1.80458	0.000165	0.00259
224482_s_at	RAB11FIP4	1.80431	0.00012	0.00208
214861_at	KDM4C	1.8042	7.32e-06	0.0003
225293_at	COL27A1	1.80419	4.05e-06	0.000206
239173_at	INADL	1.8034	0.000138	0.0023
231928_at	HES2	1.80283	2.31e-05	0.00067
238176_at	RAPGEF2	1.8027	0.000307	0.00398
233995_at	---	1.8026	7.68e-05	0.0015
203518_at	LYST	1.80238	7.99e-05	0.00155
207233_s_at	MITF	1.80134	0.000292	0.00384
231403_at	TRIO	1.80132	7.51e-05	0.00148
244470_at	RLIM	1.80076	6.22e-05	0.0013
223129_x_at	MYLIP	1.80053	5.45e-06	0.000249
215203_at	GOLGA4	1.8	0.00012	0.00208
1561079_at	ANKRD28	1.79906	1.96e-05	0.000596
238108_at	---	1.799	0.000229	0.00325
204328_at	TMC6	1.79846	7.95e-05	0.00154
240927_at	---	1.79833	0.000111	0.00197
231961_at	RBPMS	1.79808	0.00247	0.0178
209160_at	AKR1C3	1.79798	4.38e-05	0.00103
244766_at	LOC100288704 /// LOC595101 /// LOC641298 /// SMG1	1.79783	2.57e-05	0.000716
219569_s_at	TMEM22	1.79685	2.46e-05	0.000695
207679_at	PAX3	1.79663	1.93e-05	0.000589
232459_at	---	1.79617	5.38e-05	0.00117
214011_s_at	NOP16	1.79568	7.64e-05	0.0015
243233_at	---	1.79565	0.000301	0.00392
229223_at	---	1.79561	4.52e-05	0.00105
234043_at	---	1.79547	0.000104	0.00188
219230_at	TMEM100	1.79543	0.00218	0.0162
220675_s_at	PNPLA3	1.79508	0.000179	0.00274
207267_s_at	DSCR6	1.79415	0.000157	0.00252
221801_x_at	NEFL	1.79415	0.00119	0.0105
235911_at	---	1.79398	2.64e-05	0.000729
203725_at	GADD45A	1.79397	2.41e-05	0.000688
235956_at	KIAA1377	1.79377	1.68e-05	0.000532
202856_s_at	SLC16A3	1.79358	0.000119	0.00207
243183_at	---	1.79316	0.00307	0.0209
228097_at	MYLIP	1.79313	0.000436	0.00509
239630_at	---	1.79235	1.77e-05	0.000554
206342_x_at	IDS	1.79229	3.13e-05	0.000818
216905_s_at	ST14	1.79215	1.04e-05	0.000384
225746_at	RAB11FIP4	1.79209	0.0018	0.0141
202897_at	SIRPA	1.79208	3.36e-05	0.000855
240399_at	---	1.79127	0.000317	0.00407
212338_at	MYO1D	1.79092	0.000188	0.00284
239551_at	---	1.79074	0.00013	0.0022
228754_at	SLC6A6	1.7897	1.1e-05	0.000401
1559739_at	CHPT1	1.78924	0.000364	0.00448
229480_at	---	1.78911	0.000125	0.00215
204637_at	CGA	1.78897	0.000324	0.00413
223837_at	GULP1	1.78867	3.55e-05	0.000889
209465_x_at	PTN	1.78697	1.02e-05	0.000377
233440_at	---	1.78673	8.04e-06	0.000323
210905_x_at	POU5F1P4	1.78664	0.000162	0.00256
222746_s_at	BSPRY	1.78651	0.000339	0.00426
1562948_at	---	1.78616	0.00139	0.0117
231597_x_at	---	1.78612	2.64e-05	0.00073
214753_at	N4BP2L2	1.78561	5.11e-05	0.00114
205817_at	SIX1	1.78553	0.000563	0.00609
226274_at	CLCN5	1.78549	2.38e-05	0.000682
202994_s_at	FBLN1	1.78519	0.00355	0.0232
224634_at	GPATCH4	1.78516	5.52e-05	0.0012
220435_at	SLC30A10	1.78502	0.00585	0.0335
209987_s_at	ASCL1	1.78485	0.000283	0.00377
212418_at	ELF1	1.78471	1.51e-05	0.000492
206137_at	RIMS2	1.78416	4.19e-06	0.000211
210827_s_at	ELF3	1.78413	7.55e-06	0.000307
203131_at	PDGFRA	1.78392	0.000209	0.00306
204055_s_at	CTAGE5	1.7833	0.00124	0.0107
1556818_at	---	1.78314	0.000285	0.00379
203510_at	MET	1.78285	1.2e-05	0.000423
242874_at	---	1.78151	5.81e-06	0.000259
202995_s_at	FBLN1	1.78145	0.00167	0.0134
231087_at	---	1.78129	6.53e-05	0.00134
237334_at	---	1.78123	0.000393	0.00472
201959_s_at	MYCBP2	1.78113	2.95e-05	0.000787
1557804_at	---	1.78107	0.000413	0.00488
221605_s_at	PIPOX	1.78087	0.00505	0.0301
1569112_at	SLC44A5	1.78072	7.31e-06	0.0003
214129_at	PDE4DIP	1.78038	0.000159	0.00254
211564_s_at	PDLIM4	1.78023	3.85e-06	0.000201
241775_at	---	1.7801	4.41e-05	0.00103
237778_at	---	1.77963	0.00186	0.0145
233261_at	EBF1	1.77905	0.000123	0.00213
239948_at	NUP153	1.77892	0.000413	0.00489
208078_s_at	SIK1	1.77887	0.000319	0.00409
203813_s_at	SLIT3	1.7782	0.000149	0.00243
201534_s_at	UBL3	1.77769	3.95e-06	0.000203
233940_at	---	1.77756	0.00189	0.0146
223502_s_at	TNFSF13B	1.77752	0.000591	0.00632
233518_at	---	1.77713	0.000169	0.00264
1566551_at	---	1.77694	0.000578	0.00622
233376_at	---	1.77684	0.000506	0.00565
204633_s_at	RPS6KA5	1.77671	3.43e-05	0.000867
213051_at	ZC3HAV1	1.77669	7.12e-05	0.00142
242852_at	LOC285147	1.77656	3.38e-05	0.000859
201887_at	IL13RA1	1.77644	0.000189	0.00285
213188_s_at	MINA	1.77604	1.09e-05	0.000396
240262_at	---	1.77557	0.000867	0.00828
205709_s_at	CDS1	1.77552	0.000132	0.00223
216840_s_at	LAMA2	1.77546	0.000339	0.00426
237429_at	---	1.77536	2.29e-05	0.000664
205977_s_at	EPHA1	1.77523	9.36e-06	0.000357
211732_x_at	HNMT	1.77518	1.06e-05	0.00039
217049_x_at	PCDH11Y	1.77517	3.04e-05	0.000805
209167_at	GPM6B	1.77496	1.07e-05	0.000393
209892_at	FUT4	1.7749	0.000184	0.00279
243964_at	---	1.77461	2.88e-05	0.000775
241472_at	---	1.77447	1.74e-05	0.000549
238735_at	---	1.77444	8.18e-05	0.00157
1554352_s_at	DENND4A	1.77408	1.52e-05	0.000495
1557586_s_at	ATP6V1H	1.77318	0.00123	0.0107
1563320_at	---	1.77293	0.000286	0.0038
229553_at	PGM2L1	1.77292	6.36e-06	0.000276
239557_at	---	1.7728	0.000625	0.00656
1555192_at	ZNF277	1.7727	0.00034	0.00427
233303_at	---	1.7722	0.000419	0.00493
1558822_at	---	1.7715	0.000162	0.00256
238865_at	PABPC4L	1.77107	8.09e-05	0.00156
210136_at	MBP	1.7707	7.4e-05	0.00146
235060_at	LOC100190986	1.76988	2.4e-05	0.000686
225871_at	STEAP2	1.76914	0.000696	0.00708
240458_at	---	1.76901	0.00298	0.0204
221103_s_at	WDR52	1.76885	1.49e-05	0.000489
209205_s_at	LMO4	1.76866	5.55e-05	0.0012
218995_s_at	EDN1	1.76838	7.83e-05	0.00152
201848_s_at	BNIP3	1.76814	3.75e-05	0.000924
209361_s_at	PCBP4	1.76744	6.83e-05	0.00138
1557181_s_at	C11orf87	1.7674	6.28e-06	0.000274
240331_at	---	1.76729	0.000242	0.00337
239697_x_at	C3orf67	1.76687	7.39e-06	0.000302
227816_at	NTN1	1.76621	8.01e-05	0.00155
240231_at	---	1.76613	0.000206	0.00303
1556126_s_at	GPATCH2	1.76611	5.87e-06	0.000261
211737_x_at	PTN	1.76599	2.76e-05	0.00075
203836_s_at	MAP3K5	1.76575	0.000392	0.00471
205151_s_at	TRIL	1.76526	2.33e-05	0.000673
232586_x_at	LOC100133315	1.76519	0.000307	0.00398
238632_at	---	1.76468	7.46e-05	0.00147
222262_s_at	ETNK1	1.76386	0.00075	0.00745
202071_at	SDC4	1.76245	7.27e-06	0.0003
244341_at	---	1.76151	0.00203	0.0154
233413_at	---	1.76086	5.96e-06	0.000264
216147_at	---	1.7602	0.00236	0.0172
216568_x_at	---	1.75936	3.1e-05	0.000814
1557797_a_at	---	1.75918	0.00158	0.0128
219501_at	ENOX1	1.75903	0.0001	0.00182
228462_at	IRX2	1.75866	8.23e-05	0.00158
241916_at	---	1.75828	0.000196	0.00292
1554667_s_at	METTL8	1.7579	0.00012	0.00209
242463_x_at	ZNF600	1.7579	1.12e-05	0.000404
215163_at	---	1.75745	0.00167	0.0134
231576_at	---	1.75737	0.000668	0.00688
219439_at	C1GALT1	1.75732	5.08e-06	0.00024
225176_at	---	1.75674	6.47e-06	0.00028
227484_at	SRGAP1	1.75674	8.92e-06	0.000346
203332_s_at	INPP5D	1.75667	1.52e-05	0.000496
204518_s_at	PPIC	1.75659	5.83e-05	0.00124
214162_at	LOC284244	1.75638	5.09e-05	0.00114
239780_at	---	1.75617	0.000249	0.00344
1569238_a_at	---	1.75589	0.00289	0.0199
209797_at	CNPY2	1.75577	1.45e-05	0.00048
212922_s_at	SMYD2	1.75574	1.16e-05	0.000415
201464_x_at	JUN	1.75468	1.43e-05	0.000476
215611_at	TCF12	1.75392	0.000141	0.00233
244332_at	---	1.75375	0.000503	0.00563
224632_at	GPATCH4	1.75334	5.87e-05	0.00125
239917_at	VPS8	1.75196	0.000508	0.00566
238964_at	---	1.75159	1.06e-05	0.00039
242133_s_at	---	1.75143	1.41e-05	0.000473
1557813_at	---	1.75094	3.57e-05	0.000892
204844_at	ENPEP	1.7504	7.83e-05	0.00152
219334_s_at	OBFC2A	1.74995	2.46e-05	0.000695
244480_at	---	1.74963	0.000708	0.00716
237206_at	MYOCD	1.74945	0.00427	0.0265
1557132_at	WDR17	1.74893	3.53e-05	0.000886
236561_at	TGFBR1	1.74855	6.68e-05	0.00136
212221_x_at	IDS	1.74844	1.97e-05	0.000596
216538_at	---	1.74801	1.5e-05	0.000492
211067_s_at	GAS7	1.74794	0.0004	0.00477
242328_at	RAB3C	1.74766	6.89e-05	0.00139
202005_at	ST14	1.74686	9.93e-05	0.00181
221773_at	ELK3	1.74683	2.4e-05	0.000687
223681_s_at	INADL	1.74682	1.83e-05	0.000568
211241_at	ANXA2P3	1.74488	0.000306	0.00397
218025_s_at	PECI	1.74469	7.22e-06	0.000299
211744_s_at	CD58	1.74448	2.87e-05	0.000773
214298_x_at	41523	1.74438	8.29e-06	0.000328
233050_at	C6orf174	1.7441	0.000445	0.00517
206481_s_at	LDB2	1.74393	4.87e-05	0.0011
242579_at	BMPR1B	1.74353	0.00667	0.0369
230596_at	---	1.74351	7.65e-05	0.0015
229595_at	CHCHD4	1.74342	6.19e-05	0.00129
201189_s_at	ITPR3	1.74333	0.000147	0.0024
1562099_at	---	1.74331	2.38e-05	0.000683
202363_at	SPOCK1	1.7427	1.23e-05	0.00043
209692_at	EYA2	1.74258	0.000891	0.00845
203387_s_at	TBC1D4	1.74255	5.34e-05	0.00117
231775_at	TNFRSF10A	1.74206	0.000556	0.00604
224918_x_at	MGST1	1.74206	0.000775	0.00763
213134_x_at	BTG3	1.74152	1.73e-05	0.000545
237330_at	---	1.74032	0.000434	0.00507
232916_at	---	1.74022	0.00105	0.00952
213260_at	FOXC1	1.73981	0.00338	0.0224
219740_at	VASH2	1.73955	4.9e-05	0.00111
210239_at	IRX5	1.73954	6.03e-05	0.00127
224694_at	ANTXR1	1.73949	0.000112	0.00198
243461_at	---	1.73913	6.93e-05	0.0014
219714_s_at	CACNA2D3	1.73878	0.00052	0.00576
228158_at	LOC645166 /// LOC654342	1.73873	1.08e-05	0.000395
230748_at	SLC16A6	1.73868	0.000152	0.00245
215269_at	TRAPPC10	1.73842	0.000118	0.00206
209710_at	GATA2	1.73833	4.12e-05	0.000985
239794_at	---	1.73804	0.00071	0.00717
231015_at	KLF15	1.73761	4.65e-05	0.00107
202651_at	LPGAT1	1.73749	3.16e-05	0.000826
238608_at	---	1.73748	0.000784	0.00769
232588_at	STAG1	1.73616	0.00137	0.0115
227657_at	RNF150	1.73539	3.39e-05	0.00086
218844_at	ACSF2	1.73517	5.7e-05	0.00123
200697_at	HK1	1.73496	1.21e-05	0.000427
1557585_at	ATP6V1H	1.73482	9.06e-05	0.00169
226621_at	---	1.73451	2.74e-05	0.000746
218627_at	DRAM1	1.73444	2.53e-05	0.000711
1556203_a_at	SRGAP2	1.73425	5.17e-05	0.00115
230930_at	LOC338620	1.7342	0.00087	0.0083
237387_at	---	1.73418	0.000863	0.00826
203767_s_at	STS	1.73326	0.00011	0.00196
242471_at	---	1.73248	0.000276	0.00369
213707_s_at	DLX5	1.7324	0.00196	0.015
233634_at	MARVELD3	1.73189	0.00084	0.00809
217294_s_at	ENO1	1.73181	2.01e-05	0.000605
233007_at	---	1.73163	0.00161	0.013
230599_at	---	1.7311	4.55e-05	0.00105
240494_at	---	1.73073	2.14e-05	0.000634
235147_at	FLJ32063	1.73022	0.00275	0.0193
229893_at	FRMD3	1.72959	0.000134	0.00225
244691_at	SETD5	1.72932	6.46e-05	0.00133
235983_at	---	1.7292	0.000952	0.00888
238918_at	---	1.72882	0.00101	0.00924
1563677_at	---	1.72866	0.000698	0.00709
238908_at	CALU	1.7281	0.000242	0.00337
213419_at	APBB2	1.72792	0.000345	0.00431
244610_x_at	---	1.72747	0.00078	0.00767
242320_at	---	1.72739	0.000127	0.00217
1562169_at	---	1.72695	3.98e-05	0.000959
203386_at	TBC1D4	1.72662	9.83e-05	0.00179
235157_at	---	1.72655	0.000334	0.00422
215083_at	---	1.72645	0.000135	0.00226
201968_s_at	PGM1	1.72596	6.29e-05	0.0013
236407_at	KCNE1	1.72584	0.000133	0.00224
219960_s_at	UCHL5	1.72571	1.42e-05	0.000474
213189_at	MINA	1.72568	0.000186	0.00281
239270_at	PLCXD3	1.72554	0.01	0.05
228990_at	SNHG12	1.72538	0.000251	0.00345
203543_s_at	KLF9	1.72512	4.49e-05	0.00104
1557122_s_at	GABRB2	1.72497	0.000911	0.00859
227503_at	---	1.72469	3.71e-05	0.000914
236552_at	---	1.72462	0.000162	0.00256
232528_at	---	1.72356	0.000145	0.00237
234105_at	---	1.72334	0.00129	0.0111
244387_at	---	1.72305	5.77e-05	0.00124
210560_at	GBX2	1.72265	0.000705	0.00715
1563601_at	---	1.72242	0.000189	0.00285
238954_at	---	1.72242	0.000391	0.0047
242616_at	---	1.72235	0.000621	0.00653
215686_x_at	TFAP2B	1.72229	0.000131	0.00222
226553_at	TMPRSS2	1.72173	4.7e-05	0.00108
213317_at	CLIC5	1.72173	0.000323	0.00413
228802_at	RBPMS2	1.7217	6.49e-05	0.00133
208216_at	DLX4	1.72131	4.75e-05	0.00108
209170_s_at	GPM6B	1.72105	3.96e-05	0.000956
225520_at	MTHFD1L	1.72087	0.000541	0.00592
218180_s_at	EPS8L2	1.72082	1.14e-05	0.00041
227176_at	SLC2A13	1.72078	1.15e-05	0.000412
238969_at	C3orf55	1.72044	0.000991	0.00914
242695_at	---	1.71983	0.000314	0.00405
203837_at	MAP3K5	1.71929	5.05e-05	0.00113
202007_at	NID1	1.71905	0.000595	0.00634
214660_at	PELO	1.71819	6.64e-06	0.000285
226609_at	DCBLD1	1.71801	0.000276	0.00369
201849_at	BNIP3	1.71708	0.000105	0.00189
232439_at	---	1.71645	0.000283	0.00376
203044_at	CHSY1	1.71634	7.27e-06	0.0003
222621_at	DNAJC1	1.7163	7.79e-05	0.00152
236733_at	---	1.7159	0.000835	0.00806
240759_at	---	1.71561	0.00214	0.016
225136_at	PLEKHA2	1.71496	0.000171	0.00265
213645_at	ENOSF1	1.71463	1e-05	0.000375
224790_at	ASAP1	1.71445	7.07e-05	0.00142
240370_at	---	1.71429	0.00154	0.0126
229242_at	---	1.71405	0.000153	0.00247
242021_at	XBP1	1.71401	0.000188	0.00283
233289_at	---	1.71393	0.00305	0.0207
244778_x_at	---	1.71375	6.46e-05	0.00133
207480_s_at	MEIS2	1.71317	0.000193	0.00289
219148_at	PBK	1.71294	0.000476	0.00542
1560349_at	---	1.71268	0.00301	0.0206
232017_at	TJP2	1.71264	0.0004	0.00478
234258_at	---	1.71256	0.000715	0.0072
227475_at	FOXQ1	1.71235	0.00186	0.0145
242403_at	---	1.7118	0.000369	0.00453
221510_s_at	GLS	1.71099	5.97e-05	0.00127
232762_at	KIAA1217	1.7108	0.000631	0.0066
203333_at	KIFAP3	1.71068	1.04e-05	0.000385
201601_x_at	IFITM1	1.71019	0.000559	0.00606
220940_at	ANKRD36B	1.71012	4.54e-05	0.00105
231424_at	SLC5A12	1.7101	0.00287	0.0199
237499_at	---	1.70959	0.000154	0.00248
238784_at	DPY19L2	1.70924	0.000364	0.00448
219654_at	PTPLA	1.70921	3.11e-05	0.000816
1558002_at	STRAP	1.70896	0.000616	0.00649
233945_at	UGGT2	1.70886	5.73e-05	0.00123
204205_at	APOBEC3G	1.70846	2.28e-05	0.000663
236718_at	MYO10	1.70836	0.00121	0.0106
1557915_s_at	GSTO1	1.70809	9.54e-05	0.00176
1562062_at	KIAA1245 /// NBPF1 /// NBPF10 /// NBPF11 /// NBPF12 /// NBPF20 /// NBPF3 /// NBPF8 /// RP11-94I2.2	1.70782	0.000265	0.00359
231810_at	BRI3BP	1.70663	0.00031	0.00401
223748_at	SLC4A11	1.70577	0.000375	0.00457
205696_s_at	GFRA1	1.7057	0.0053	0.0313
202447_at	DECR1	1.70562	9.67e-06	0.000366
1563949_at	---	1.70537	0.00308	0.0209
242374_at	---	1.70471	0.00254	0.0181
219305_x_at	FBXO2	1.70469	0.000285	0.00379
244599_at	---	1.70466	5.76e-05	0.00124
214022_s_at	IFITM1	1.70411	0.000688	0.00702
[truncated: 2,986 more rows]

## Sheet: T6h VPA
Supplementary Table S2	T6h			600 µM VPA
Probe sets	gene names	Fold change	p Value	adjusted p Value
241703_at	RUNDC3B	5.17425	1.56e-06	0.000956
1562484_at	FLJ35848	4.94914	1.97e-07	0.00052
213413_at	STON1	4.66659	3.94e-08	0.000499
215321_at	RUNDC3B	4.51545	9.23e-08	0.000499
214079_at	DHRS2	4.24475	2.5e-06	0.00123
232054_at	PCDH20	4.22658	1.16e-06	0.000897
226612_at	FLJ25076	4.15986	6.72e-07	0.000751
238029_s_at	SLC16A14	4.05519	5.9e-07	0.000751
203817_at	GUCY1B3	3.82464	2.27e-06	0.00118
222830_at	GRHL1	3.72005	7.84e-09	0.000429
203485_at	RTN1	3.68979	5.44e-07	0.000751
227148_at	PLEKHH2	3.52016	6.36e-06	0.00182
238681_at	GDPD1	3.49005	3.88e-07	0.000732
229944_at	OPRK1	3.46385	2.62e-07	0.000551
235798_at	TMEM170B	3.46224	2.61e-07	0.000551
226186_at	TMOD2	3.32166	2.55e-05	0.00323
213268_at	CAMTA1	3.14379	8.66e-08	0.000499
241835_at	---	3.13969	8.53e-05	0.00602
239913_at	SLC10A4	3.13604	1e-07	0.000499
235230_at	PLCXD2	3.12126	1.91e-06	0.00109
226725_at	---	3.08765	9.95e-08	0.000499
243386_at	CASZ1	3.0827	3.29e-05	0.00371
242447_at	C3orf70	3.08016	1.28e-06	0.0009
224022_x_at	WNT16	3.06989	1.13e-05	0.00231
218700_s_at	RAB7L1	3.05411	4.38e-06	0.00153
238441_at	PRKAA2	2.95189	6.8e-07	0.000751
222108_at	AMIGO2	2.9479	4.21e-07	0.000735
218901_at	PLSCR4	2.94351	3.33e-08	0.000499
1554067_at	C12orf66	2.90965	5.68e-05	0.00474
204470_at	CXCL1	2.89743	5.2e-08	0.000499
227626_at	PAQR8	2.89214	6.48e-07	0.000751
218699_at	RAB7L1	2.88316	8.71e-07	0.000801
219313_at	GRAMD1C	2.86665	2.88e-05	0.00344
210729_at	NPY2R	2.84726	1.79e-07	0.00052
239572_at	GJA3	2.82509	3.64e-06	0.0014
206119_at	BHMT	2.81134	6.15e-08	0.000499
207307_at	HTR2C	2.80848	3.55e-05	0.00381
233536_at	ASXL3	2.80794	1.41e-06	0.000932
214156_at	MYRIP	2.79734	2.65e-06	0.00127
227341_at	BEND7	2.79174	5.21e-06	0.00171
233136_at	PABPC5	2.78994	9.46e-06	0.00213
233675_s_at	LOC374491	2.76501	6.19e-06	0.0018
225491_at	SLC1A2	2.7479	6.6e-08	0.000499
1558404_at	LOC644242	2.74496	1.34e-05	0.00245
220786_s_at	SLC38A4	2.73383	8.84e-05	0.00611
226117_at	TIFA	2.73081	6.89e-07	0.000751
235146_at	TMCC3	2.7135	5.61e-06	0.00175
213933_at	PTGER3	2.69599	3.55e-05	0.00381
226039_at	MGAT4A	2.69457	2.11e-07	0.00052
243309_at	FLJ27352	2.67762	3.3e-06	0.00136
227099_s_at	LOC387763	2.67632	1.31e-07	0.00052
206157_at	PTX3	2.67551	2.28e-07	0.00052
224463_s_at	C11orf70	2.66723	1.85e-05	0.00269
214769_at	CLCN4	2.64386	2.06e-07	0.00052
228314_at	LRRC8C	2.64141	6.47e-07	0.000751
219263_at	RNF128	2.62107	3.35e-06	0.00137
225325_at	MFSD6	2.61016	4.54e-07	0.000751
229160_at	MUM1L1	2.59931	2.1e-07	0.00052
223618_at	FMN2	2.59806	1.38e-06	0.000929
229715_at	DKFZp686O24166	2.59772	1.51e-05	0.00248
206557_at	ZNF702P	2.5875	7.7e-06	0.00191
239345_at	SLC19A3	2.58692	8.75e-07	0.000801
242871_at	PAQR5	2.58355	2.82e-06	0.00132
227354_at	PAG1	2.5826	1.37e-05	0.00245
204467_s_at	SNCA	2.57986	1.1e-05	0.00228
223734_at	C4orf49	2.57951	1.42e-06	0.000932
232636_at	SLITRK4	2.57387	1.16e-06	0.000897
205899_at	CCNA1	2.57073	3.06e-06	0.00134
229310_at	KLHL29	2.56654	5.55e-06	0.00175
230319_at	---	2.56468	0.000149	0.00828
205442_at	MFAP3L	2.56074	7.05e-07	0.000751
220736_at	SLC19A3	2.55757	1.45e-07	0.00052
213436_at	CNR1	2.5526	1.18e-06	0.000897
204793_at	GPRASP1	2.55198	1.08e-06	0.000897
225895_at	SYNPO2	2.55025	9.63e-06	0.00213
213361_at	TDRD7	2.52114	8.59e-08	0.000499
1555370_a_at	CAMTA1	2.51961	3.06e-07	0.000621
228262_at	MAP7D2	2.5187	6.85e-07	0.000751
215811_at	---	2.51355	5.97e-05	0.00487
220030_at	STYK1	2.51266	9.55e-05	0.00639
219355_at	CXorf57	2.50423	8.79e-07	0.000801
1557765_at	LOC643401	2.50297	1.12e-05	0.0023
213929_at	EXPH5	2.50231	7.14e-07	0.000751
219747_at	C4orf31	2.49717	2.05e-07	0.00052
226402_at	CYP2U1	2.49037	8.96e-07	0.000803
210383_at	SCN1A	2.47959	3.23e-07	0.00063
228635_at	PCDH10	2.4787	1.65e-07	0.00052
210221_at	CHRNA3	2.476	5.07e-06	0.00167
1556194_a_at	---	2.45508	4.4e-06	0.00153
242517_at	KISS1R	2.44564	1.03e-05	0.0022
214719_at	SLC46A3	2.44433	1.19e-05	0.00234
1553994_at	NT5E	2.43892	1.82e-07	0.00052
227929_at	---	2.43547	9.23e-06	0.00213
235736_at	---	2.42686	6.08e-06	0.0018
218974_at	SOBP	2.42401	5.88e-07	0.000751
213056_at	FRMD4B	2.4228	2.96e-06	0.00134
205016_at	TGFA	2.42206	3.19e-06	0.00135
213479_at	NPTX2	2.42205	1.35e-06	0.000921
228335_at	CLDN11	2.42133	5.44e-06	0.00174
1563494_at	---	2.41274	0.000613	0.0188
238631_at	ZNF140	2.40831	7.69e-05	0.00571
242522_at	---	2.40733	4.74e-06	0.00163
227856_at	C4orf32	2.40675	1.67e-06	0.001
45288_at	ABHD6	2.39816	7.64e-07	0.000759
243356_at	FAM7A3	2.39743	6.12e-06	0.0018
220979_s_at	ST6GALNAC5	2.39646	5.73e-07	0.000751
230650_at	---	2.39196	1.27e-06	0.0009
1568838_at	LOC100132169	2.3913	0.00043	0.0153
235144_at	---	2.38627	2.24e-07	0.00052
231341_at	SLC35D3	2.36378	7.44e-06	0.00189
205857_at	SLC18A2	2.35689	1.44e-06	0.000938
205466_s_at	HS3ST1	2.35069	1.23e-06	0.000897
231192_at	LPAR3	2.35003	5.44e-07	0.000751
214078_at	---	2.34907	6.14e-06	0.0018
205825_at	PCSK1	2.34749	2.23e-05	0.00295
218764_at	PRKCH	2.34665	4.3e-07	0.000735
204161_s_at	ENPP4	2.34575	6.43e-06	0.00182
209160_at	AKR1C3	2.34517	9.37e-06	0.00213
232629_at	PROK2	2.33598	3.85e-06	0.0014
204547_at	RAB40B	2.32386	1.72e-05	0.00261
226913_s_at	SOX8	2.32131	3.19e-06	0.00135
214434_at	HSPA12A	2.31884	3.12e-05	0.0036
229147_at	---	2.318	2.01e-07	0.00052
223557_s_at	TMEFF2	2.3156	2.59e-05	0.00326
218723_s_at	C13orf15	2.31408	1e-05	0.00217
229309_at	ADRB1	2.31222	3.46e-05	0.00378
213496_at	LPPR4	2.3101	5.81e-06	0.00178
227758_at	RERG	2.30939	0.000588	0.0184
229201_at	---	2.30931	2.49e-06	0.00123
206907_at	TNFSF9	2.30708	6.13e-06	0.0018
238969_at	C3orf55	2.29955	1.76e-05	0.00265
228108_at	---	2.29451	1.14e-06	0.000897
206448_at	ZNF365	2.28716	7.65e-06	0.00191
244663_at	---	2.28624	0.000108	0.00682
226086_at	SYT13	2.28545	1.69e-06	0.001
219894_at	MAGEL2	2.28348	1.7e-06	0.001
204748_at	PTGS2	2.28261	0.000481	0.0164
238430_x_at	SLFN5	2.27762	2.01e-05	0.00278
225796_at	PXK	2.2752	0.000119	0.00718
230860_at	C3orf34	2.26944	1.31e-05	0.00245
226621_at	---	2.26779	9.16e-06	0.00213
1556678_a_at	---	2.25807	1.88e-06	0.00108
213238_at	ATP10D	2.24571	2.04e-06	0.00111
209683_at	FAM49A	2.24151	2.2e-06	0.00117
1556210_at	---	2.24142	0.000165	0.0088
206336_at	CXCL6	2.23601	2.01e-06	0.00111
204075_s_at	KIAA0562	2.23316	1.68e-05	0.00258
33767_at	NEFH	2.22116	1.87e-05	0.00269
229623_at	FLJ12993	2.21893	1.54e-05	0.00248
226576_at	ARHGAP26	2.2169	9.16e-06	0.00213
203153_at	IFIT1	2.21569	9.48e-05	0.00637
239911_at	ONECUT2	2.21517	0.000106	0.00674
1566557_at	FLJ90757	2.20769	5.05e-06	0.00167
205992_s_at	IL15	2.20602	2.79e-06	0.00132
202609_at	EPS8	2.20334	7.45e-07	0.000755
225626_at	PAG1	2.20181	5e-06	0.00167
225224_at	C20orf112	2.19407	6.59e-06	0.00184
1558322_a_at	PAQR9	2.19205	2.05e-06	0.00111
1555412_at	FBXL21	2.1874	1.7e-05	0.0026
217590_s_at	TRPA1	2.18459	4.99e-07	0.000751
209459_s_at	ABAT	2.18301	5.53e-05	0.00466
205862_at	GREB1	2.18189	3.18e-05	0.00363
235763_at	SLC44A5	2.17394	5.36e-06	0.00173
244111_at	KRT222	2.1706	4.46e-05	0.00425
209994_s_at	ABCB1 /// ABCB4	2.16948	3.8e-06	0.0014
238063_at	TMEM154	2.16773	1.99e-06	0.00111
204160_s_at	ENPP4	2.16743	1.12e-06	0.000897
210139_s_at	PMP22	2.16334	9.65e-06	0.00213
233446_at	ONECUT2	2.1598	8.54e-06	0.00205
213424_at	KIAA0895	2.15965	6.79e-06	0.00188
230624_at	SLC25A27	2.15663	1.16e-05	0.00232
220940_at	ANKRD36B	2.15603	0.000219	0.0103
230680_at	---	2.15403	0.000115	0.00709
243179_at	LOC100130360	2.1534	2.84e-05	0.00344
209199_s_at	MEF2C	2.15148	7.28e-07	0.000751
212843_at	NCAM1	2.14966	1.86e-05	0.00269
203741_s_at	ADCY7	2.14734	3.36e-05	0.00374
205280_at	GLRB	2.14478	5.93e-06	0.0018
226041_at	NAPEPLD	2.14392	4.31e-05	0.00417
204137_at	GPR137B	2.14318	3.06e-05	0.00359
205407_at	RECK	2.1426	4.96e-06	0.00167
219778_at	ZFPM2	2.14255	8.57e-07	0.000801
218820_at	C14orf132	2.13958	1.69e-06	0.001
203595_s_at	IFIT5	2.13103	7.11e-06	0.00189
241772_at	---	2.13016	5.98e-07	0.000751
222288_at	---	2.12908	1.37e-05	0.00245
204466_s_at	SNCA	2.1273	1.22e-06	0.000897
231399_at	RAB3IP	2.1224	3.77e-06	0.0014
1552389_at	C8orf47	2.11899	1.88e-05	0.00269
230003_at	---	2.11481	1.18e-06	0.000897
1558819_at	LOC100131819	2.11427	2.37e-06	0.00121
221577_x_at	GDF15 /// LOC100292463	2.11377	4.28e-07	0.000735
228737_at	TOX2	2.10893	2.39e-06	0.00121
206290_s_at	RGS7	2.10855	1.26e-06	0.0009
223301_s_at	CCDC82	2.10541	2.2e-05	0.00293
230900_at	CCDC110	2.10513	0.000187	0.00939
228716_at	THRB	2.10339	9.27e-07	0.000817
1560099_at	LOC339260	2.10108	2.01e-06	0.00111
209774_x_at	CXCL2	2.10094	4.09e-05	0.00408
229402_at	SAMD13	2.09732	2.88e-06	0.00133
213603_s_at	RAC2	2.09506	1.44e-05	0.00246
217371_s_at	IL15	2.09411	1.54e-06	0.000956
205590_at	RASGRP1	2.0928	6.84e-07	0.000751
234192_s_at	GKAP1	2.09098	3.59e-06	0.0014
235606_at	LOC344595	2.08822	2.58e-06	0.00126
221760_at	MAN1A1	2.08288	1.49e-06	0.000948
205239_at	AREG	2.07977	2.74e-06	0.0013
219697_at	HS3ST2	2.0727	2.36e-05	0.00307
243929_at	---	2.07005	3.87e-05	0.00396
202007_at	NID1	2.06886	1.41e-05	0.00245
223282_at	TSHZ1	2.06612	8.8e-05	0.00609
218976_at	DNAJC12	2.06418	7.1e-05	0.00543
213737_x_at	GOLGA8C /// GOLGA8D /// GOLGA8E /// GOLGA8G /// LOC653061	2.06333	4.87e-05	0.0044
225622_at	PAG1	2.06199	1.3e-05	0.00245
218692_at	GOLSYN	2.06096	2.88e-06	0.00133
242348_at	FAM19A4	2.05868	9.06e-05	0.0062
221552_at	ABHD6	2.05803	0.000145	0.00818
226925_at	ACPL2	2.05777	5.6e-07	0.000751
202664_at	WIPF1	2.05423	4.79e-05	0.0044
225355_at	NEURL1B	2.0514	1.7e-05	0.0026
235953_at	ZNF610	2.04741	3.66e-06	0.0014
231257_at	TCERG1L	2.04577	2.31e-06	0.00119
209993_at	ABCB1	2.04533	9.48e-06	0.00213
229656_s_at	EML6	2.04019	0.000424	0.0152
204807_at	TMEM5	2.03781	9.08e-05	0.0062
212990_at	SYNJ1	2.03339	5.94e-05	0.00486
205440_s_at	NPY1R	2.03326	1.14e-06	0.000897
208886_at	H1F0	2.03261	7.23e-07	0.000751
244370_at	KIAA2022	2.02983	1.18e-06	0.000897
213712_at	ELOVL2	2.02604	9.4e-06	0.00213
228698_at	SOX7	2.02503	0.000903	0.0237
203908_at	SLC4A4	2.02392	1.42e-05	0.00245
226066_at	MITF	2.02146	3.16e-05	0.00362
227612_at	ELAVL3	2.02071	0.00162	0.0334
226641_at	---	2.01896	1.23e-06	0.000897
214913_at	ADAMTS3	2.01401	7.95e-05	0.00581
1570515_a_at	FILIP1	2.01141	3.39e-06	0.00137
227892_at	PRKAA2	2.01028	1.51e-06	0.000949
202260_s_at	STXBP1	2.00592	3.26e-06	0.00135
230720_at	RNF182	2.00581	4.02e-06	0.00145
242737_at	---	2.00258	0.0003	0.0125
235638_at	RASSF6	2.00076	2.23e-05	0.00295
230861_at	DKFZP434L187	2.00054	7.48e-06	0.00189
242592_at	GPR137C	1.99785	0.000476	0.0163
222073_at	COL4A3	1.99603	0.000103	0.00664
228821_at	ST6GAL2	1.99505	0.000595	0.0185
232541_at	---	1.99164	3.41e-05	0.00374
235299_at	SLC41A2	1.99143	2.16e-05	0.00291
44790_s_at	C13orf18	1.99021	1.46e-06	0.000938
236429_at	ZNF83	1.98387	1.88e-05	0.00269
1555471_a_at	FMN2	1.98354	1.81e-05	0.00268
226423_at	PAQR8	1.98293	9.44e-06	0.00213
227641_at	FBXL16	1.9818	1.92e-05	0.00274
1556212_x_at	---	1.98153	0.000744	0.0212
219230_at	TMEM100	1.98128	0.000281	0.0119
202554_s_at	GSTM3	1.9803	3.67e-06	0.0014
240312_at	LOC389895	1.98017	1.44e-05	0.00246
220014_at	PRR16	1.97753	6.3e-05	0.00501
225079_at	EMP2	1.97691	1.18e-05	0.00232
225996_at	LONRF2	1.97594	8.19e-05	0.00588
227420_at	TNFAIP8L1	1.97485	3.8e-06	0.0014
227231_at	KIAA1211	1.97458	0.000184	0.00935
205968_at	KCNS3	1.97402	3.44e-06	0.00137
227449_at	EPHA4	1.97387	7.33e-06	0.00189
204279_at	PSMB9	1.97373	3.17e-06	0.00135
205279_s_at	GLRB	1.97159	1.36e-05	0.00245
214844_s_at	DOK5	1.96974	3.02e-06	0.00134
204918_s_at	MLLT3	1.96916	1.09e-05	0.00228
226751_at	CNRIP1	1.96857	1.54e-05	0.00248
202859_x_at	IL8	1.9667	0.000368	0.014
235497_at	LOC643837	1.96529	5.22e-05	0.00453
239466_at	LOC344595	1.96279	3.61e-05	0.00384
213397_x_at	RNASE4	1.96274	0.000108	0.00682
227719_at	SMAD9	1.96116	0.00018	0.00924
227233_at	TSPAN2	1.96013	1.86e-06	0.00108
220432_s_at	CYP39A1	1.9599	7.19e-05	0.00548
243367_at	---	1.95634	7.62e-05	0.00567
224973_at	FAM46A	1.95446	1.19e-06	0.000897
236738_at	LOC401097	1.95438	0.000487	0.0165
204497_at	ADCY9	1.95281	1.32e-06	0.000911
220047_at	SIRT4	1.95071	0.00188	0.0364
235729_at	ZNF514	1.95057	2.01e-05	0.00278
205830_at	CLGN	1.94985	0.000259	0.0113
226393_at	CYP2U1	1.94732	3.42e-06	0.00137
212820_at	DMXL2	1.94678	0.0001	0.00656
227763_at	LYPD6	1.94595	3.69e-06	0.0014
1569178_at	GRIA4	1.94449	1.39e-05	0.00245
213478_at	RP1-21O18.1	1.94378	3.63e-06	0.0014
205051_s_at	KIT	1.94287	0.000107	0.00679
230369_at	GPR161	1.94038	3.29e-05	0.00371
232231_at	RUNX2	1.93743	1.43e-05	0.00245
238722_x_at	NAPEPLD	1.93683	9.17e-06	0.00213
225435_at	SSR1	1.93603	4.56e-05	0.00428
212913_at	C6orf26 /// MSH5	1.93594	0.00236	0.0416
214636_at	CALCB	1.9339	4.82e-06	0.00165
203855_at	WDR47	1.93119	1.65e-05	0.00256
240865_at	---	1.92928	0.00069	0.0202
235251_at	---	1.92733	4.13e-06	0.00147
236316_at	FAM3C	1.92481	0.00132	0.0295
203710_at	ITPR1	1.92432	3.26e-06	0.00135
207173_x_at	CDH11	1.92372	4.71e-05	0.00435
228293_at	DEPDC7	1.92147	0.00037	0.0141
226676_at	ZNF521	1.9187	1.6e-05	0.00252
241925_x_at	---	1.91805	4.48e-05	0.00426
211506_s_at	IL8	1.91731	2.45e-05	0.00315
204273_at	EDNRB	1.91388	2.17e-05	0.00291
206170_at	ADRB2	1.91089	7.25e-05	0.0055
242008_at	---	1.91005	0.000934	0.0241
203232_s_at	ATXN1	1.90892	7.23e-05	0.0055
232687_at	---	1.90846	5.22e-05	0.00453
208933_s_at	LGALS8	1.90821	9.71e-06	0.00213
227742_at	CLIC6	1.90808	4.79e-05	0.0044
230653_at	---	1.90703	0.00167	0.034
221024_s_at	SLC2A10	1.90686	4.05e-06	0.00145
228547_at	NRXN1	1.90551	6.16e-05	0.00496
228981_at	TMEM169	1.90453	1.85e-05	0.00269
235030_at	FAM55C	1.90144	1.52e-05	0.00248
235408_x_at	ZNF117	1.90013	0.000705	0.0205
213017_at	ABHD3	1.90001	3.23e-06	0.00135
213906_at	MYBL1	1.89924	2.17e-05	0.00291
243999_at	SLFN5	1.89804	0.000508	0.0169
238853_at	RAB3IP	1.89705	0.000492	0.0166
227982_at	SEPSECS	1.89361	4.62e-05	0.00429
206935_at	PCDH8	1.89257	0.000536	0.0175
1553995_a_at	NT5E	1.89235	2.59e-05	0.00326
205501_at	PDE10A	1.89034	0.00101	0.0253
212423_at	ZCCHC24	1.8897	6.88e-06	0.00189
209575_at	IL10RB	1.88954	0.000329	0.0132
203066_at	CHST15	1.8886	1.23e-05	0.00239
204199_at	RALGPS1	1.88734	2.41e-06	0.00121
221008_s_at	AGXT2L1	1.88716	7e-05	0.00538
239784_at	---	1.88712	0.00235	0.0416
206783_at	FGF4	1.88628	4.93e-06	0.00167
204851_s_at	DCX	1.88488	1.28e-05	0.00244
235174_s_at	LOC100128822	1.88346	4.47e-05	0.00425
204464_s_at	EDNRA	1.88305	3.06e-05	0.00359
209200_at	MEF2C	1.88302	0.000169	0.00891
213429_at	---	1.88178	2.22e-05	0.00294
229497_at	ANKDD1A	1.88023	5.6e-06	0.00175
1552390_a_at	C8orf47	1.87979	6.14e-06	0.0018
206414_s_at	ASAP2	1.87576	4.19e-05	0.0041
214890_s_at	FAM149A	1.87347	2.09e-06	0.00112
224999_at	---	1.87276	6.6e-06	0.00184
231964_at	---	1.87235	0.000594	0.0185
227014_at	ASPHD2	1.87064	2.99e-06	0.00134
214734_at	EXPH5	1.87049	0.000965	0.0247
225136_at	PLEKHA2	1.87042	2.97e-05	0.00353
227908_at	TBC1D24	1.86913	2.22e-06	0.00117
213725_x_at	XYLT1	1.86901	9.83e-06	0.00215
213558_at	PCLO	1.86806	7.57e-06	0.00191
227209_at	CNTN1	1.8678	1.15e-05	0.00232
237203_at	---	1.86744	2.01e-05	0.00278
229810_at	---	1.86606	2.83e-05	0.00344
1552685_a_at	GRHL1	1.86597	3.81e-06	0.0014
228742_at	---	1.86583	0.000121	0.00727
204720_s_at	DNAJC6	1.86484	3.26e-06	0.00135
237007_at	---	1.86427	0.00158	0.0328
229393_at	L3MBTL3	1.86324	9.1e-06	0.00213
207267_s_at	DSCR6	1.86319	3.49e-05	0.00379
1560728_at	---	1.86319	0.000195	0.00962
219511_s_at	SNCAIP	1.86182	1.94e-05	0.00276
223278_at	GJB2	1.86057	0.000179	0.00919
238462_at	UBASH3B	1.85815	1.36e-05	0.00245
212522_at	PDE8A	1.85732	3.65e-06	0.0014
242476_at	---	1.85618	0.000174	0.00903
1557411_s_at	SLC25A43	1.85534	6.54e-05	0.00514
213913_s_at	TBC1D30	1.85522	5.93e-05	0.00486
235046_at	---	1.85459	4.92e-05	0.0044
206698_at	XK	1.8543	8.45e-06	0.00204
204731_at	TGFBR3	1.85283	2.82e-05	0.00344
235004_at	RBM24	1.85201	1.13e-05	0.00231
229910_at	SHE	1.84967	3.36e-05	0.00374
1554655_a_at	RPRML	1.8485	5.49e-06	0.00174
244118_at	GABRA1	1.84838	4.12e-05	0.00408
212706_at	LOC100286937 /// LOC100287164 /// RASA4	1.84807	3.01e-06	0.00134
228956_at	UGT8	1.84691	1.31e-05	0.00245
207400_at	NPY5R	1.84386	7.02e-05	0.00539
204284_at	PPP1R3C	1.84168	3.03e-05	0.00357
230660_at	SERTAD4	1.84077	2.46e-05	0.00316
225509_at	SAP30L	1.83955	1.3e-05	0.00245
204105_s_at	NRCAM	1.83802	1.35e-05	0.00245
231517_at	ZYG11A	1.8373	1.38e-05	0.00245
236756_at	LOC389857	1.83542	7.2e-05	0.00548
229243_at	---	1.8348	0.000182	0.0093
215143_at	DPY19L2P2	1.83412	0.000268	0.0116
235355_at	---	1.83316	0.00021	0.01
1570253_a_at	RHEBL1	1.8325	4.28e-05	0.00416
223092_at	ANKH	1.83219	1.79e-05	0.00266
226677_at	ZNF521	1.83169	0.00136	0.0302
232164_s_at	EPPK1	1.83149	4.54e-05	0.00428
214162_at	LOC284244	1.83135	1.85e-05	0.00269
235023_at	VPS13C	1.83126	0.000186	0.00939
206082_at	HCP5	1.83118	7.06e-06	0.00189
231945_at	FILIP1	1.8307	4.37e-06	0.00153
235620_x_at	ZMYM5	1.83039	0.000561	0.018
206376_at	SLC6A15	1.82974	1.36e-05	0.00245
225782_at	MSRB3	1.82907	1.95e-05	0.00276
226779_at	---	1.82816	6.71e-05	0.00524
1556821_x_at	DLEU2	1.8276	6.02e-05	0.0049
226302_at	ATP8B1	1.82641	0.00117	0.0275
1553500_at	FBXL21	1.82602	3.04e-06	0.00134
221973_at	---	1.82569	0.000238	0.0108
205747_at	CBLN1	1.82501	0.000329	0.0132
210837_s_at	PDE4D	1.82248	5.18e-05	0.00451
229850_at	KDSR	1.82247	1.77e-05	0.00265
223658_at	KCNK6	1.82168	5.72e-06	0.00177
222156_x_at	CCPG1	1.82063	1.27e-05	0.00244
219450_at	C4orf19	1.81927	7.32e-06	0.00189
203799_at	CD302	1.81862	3.82e-06	0.0014
241060_x_at	---	1.8184	0.000196	0.00962
232760_at	TEX15	1.81831	6.2e-05	0.00498
219938_s_at	PSTPIP2	1.81617	4.62e-06	0.0016
235311_at	FKBP14	1.81497	3.07e-05	0.00359
210136_at	MBP	1.81425	1e-05	0.00217
204859_s_at	APAF1	1.81338	2.83e-05	0.00344
244745_at	RERG	1.81281	2.13e-05	0.00289
202630_at	APPBP2	1.81104	8.27e-06	0.00201
227526_at	CDON	1.81036	1.04e-05	0.00221
239478_x_at	---	1.81005	7.26e-05	0.0055
233306_at	---	1.80994	8.6e-05	0.00603
235634_at	PURG	1.80993	0.000137	0.0079
228915_at	DACH1	1.80983	5.45e-06	0.00174
1553158_at	C3orf34	1.80889	0.000151	0.00835
53720_at	C19orf66	1.80833	7.6e-05	0.00566
235320_at	ARL6	1.8069	9.57e-05	0.0064
226829_at	AFAP1L2	1.80489	6.11e-06	0.0018
222376_at	---	1.80269	3.07e-05	0.00359
1561856_at	---	1.80023	6.7e-06	0.00186
226018_at	C7orf41	1.80021	0.00048	0.0164
1553138_a_at	ANKLE1	1.80002	1.82e-05	0.00268
219334_s_at	OBFC2A	1.79923	3.61e-05	0.00384
204472_at	GEM	1.79894	6.4e-06	0.00182
204364_s_at	REEP1	1.79818	5.97e-06	0.0018
239697_x_at	C3orf67	1.79648	3.16e-05	0.00362
213122_at	TSPYL5	1.79635	3.98e-06	0.00144
227812_at	TNFRSF19	1.79513	0.00181	0.0357
1558686_at	---	1.79458	2.75e-05	0.00339
223529_at	SYT4	1.79226	0.000118	0.00714
235369_at	C14orf28	1.79198	0.000158	0.00859
205150_s_at	TRIL	1.79192	8.82e-06	0.00209
236081_at	SNCA	1.79039	0.000202	0.00977
237591_at	NCRNA00173	1.79003	0.000771	0.0216
223602_at	USP30	1.78933	0.000114	0.00703
231991_at	C20orf160	1.7877	5.03e-06	0.00167
219528_s_at	BCL11B	1.78764	0.00012	0.00724
238865_at	PABPC4L	1.78757	6.52e-05	0.00514
234111_at	---	1.78666	1.05e-05	0.00221
235956_at	KIAA1377	1.78662	0.000224	0.0104
203685_at	BCL2	1.78606	1.4e-05	0.00245
238983_at	NSUN7	1.78581	1.5e-05	0.00248
229657_at	THRB	1.78496	0.000236	0.0107
238695_s_at	RAB39B	1.78329	1.66e-05	0.00256
219908_at	DKK2	1.78303	3.85e-05	0.00395
225283_at	ARRDC4	1.78273	1.53e-05	0.00248
225540_at	MAP2	1.78206	4.58e-05	0.00428
204850_s_at	DCX	1.78123	5.34e-06	0.00173
227250_at	KREMEN1	1.78109	4.9e-05	0.0044
218532_s_at	FAM134B	1.78096	7.28e-06	0.00189
203910_at	ARHGAP29	1.78017	1.48e-05	0.00248
205945_at	IL6R	1.77941	4.32e-05	0.00418
225716_at	---	1.77692	1.8e-05	0.00266
244640_at	ZNF850P	1.7755	2e-05	0.00278
203185_at	RASSF2	1.77543	6.52e-05	0.00514
229024_at	---	1.77535	6.26e-05	0.005
213155_at	WSCD1	1.77506	6.45e-06	0.00182
205871_at	PLGLA /// PLGLB1 /// PLGLB2	1.77464	2.37e-05	0.00307
232726_at	---	1.77382	0.00274	0.0455
203633_at	CPT1A	1.77379	6.97e-06	0.00189
230748_at	SLC16A6	1.77372	0.00015	0.00832
224901_at	SCD5	1.77361	1.83e-05	0.00269
227764_at	LYPD6	1.77321	9.22e-06	0.00213
237054_at	ENPP5	1.77259	9.71e-05	0.00645
235652_at	---	1.771	0.00138	0.0304
1562473_at	---	1.77063	0.00138	0.0304
219093_at	PID1	1.77017	1.77e-05	0.00265
204440_at	CD83	1.76991	2.89e-05	0.00345
214933_at	CACNA1A	1.76958	3.77e-05	0.00391
236385_at	---	1.7691	0.000452	0.0158
223533_at	LRRC8C	1.76898	1.39e-05	0.00245
231136_at	---	1.76839	0.000247	0.011
228471_at	ANKRD44	1.76778	0.000186	0.00939
1556329_a_at	---	1.76753	3.35e-05	0.00374
221569_at	AHI1	1.76744	9.15e-05	0.00621
225078_at	EMP2	1.76648	7.14e-06	0.00189
204917_s_at	MLLT3	1.76645	1.18e-05	0.00232
240574_at	---	1.7648	0.000186	0.00939
232165_at	EPPK1	1.76403	7.48e-06	0.00189
240468_at	---	1.76096	0.000277	0.0119
205668_at	LY75	1.76082	0.00028	0.0119
220180_at	CCDC68	1.76036	0.000144	0.00815
203562_at	FEZ1	1.75961	1.09e-05	0.00228
226810_at	OGFRL1	1.75878	1.34e-05	0.00245
205578_at	ROR2	1.75824	0.000144	0.00815
244455_at	KCNT2	1.75735	1.85e-05	0.00269
218793_s_at	SCML1	1.75684	0.000288	0.0121
210425_x_at	GOLGA8B	1.75652	0.00109	0.0265
243491_at	---	1.75306	7.97e-06	0.00196
203556_at	ZHX2	1.75269	2.87e-05	0.00344
231828_at	LOC253039	1.75102	0.000124	0.00736
218904_s_at	C9orf40	1.75096	9.88e-06	0.00215
229157_at	---	1.74998	0.000327	0.0132
223654_s_at	BRUNOL4	1.74859	1.49e-05	0.00248
214046_at	FUT9	1.7479	8.13e-05	0.00588
213375_s_at	N4BP2L1	1.74735	4.96e-05	0.00442
235302_at	---	1.74704	8.74e-05	0.00607
228783_at	BVES	1.74703	1.56e-05	0.0025
239144_at	B3GAT2	1.7457	1.54e-05	0.00248
206678_at	GABRA1	1.74419	2e-05	0.00278
232195_at	GPR158	1.74415	8.68e-06	0.00206
201843_s_at	EFEMP1	1.74194	3.67e-05	0.00388
201150_s_at	TIMP3	1.74074	1.39e-05	0.00245
235231_at	ZNF789	1.74055	0.00012	0.00724
236158_at	---	1.74031	2.01e-05	0.00278
222872_x_at	OBFC2A	1.73934	9.6e-06	0.00213
230051_at	C10orf47	1.73916	8.45e-05	0.00598
221696_s_at	STYK1	1.73856	0.000158	0.00857
213839_at	CLMN	1.73787	0.00019	0.00947
244112_x_at	---	1.73762	0.00196	0.0374
230712_at	NBPF1 /// NBPF3 /// NBPF8	1.73742	3.6e-05	0.00384
222248_s_at	SIRT4	1.73742	3.93e-05	0.004
1556211_a_at	---	1.73738	0.000886	0.0234
226511_at	DCAF10	1.73695	3.76e-05	0.00391
214889_at	FAM149A	1.73693	2.58e-05	0.00326
202986_at	ARNT2	1.73681	4.08e-05	0.00408
242801_at	---	1.73655	4.56e-05	0.00428
227021_at	AOF1	1.73642	0.000415	0.015
239295_at	SRrp35	1.73571	7.19e-06	0.00189
227572_at	USP30	1.73566	1.29e-05	0.00245
202668_at	EFNB2	1.73458	6.25e-06	0.00181
230479_at	---	1.73376	3.08e-05	0.00359
229019_at	ZNF385B	1.73333	0.00108	0.0263
227202_at	CNTN1	1.73216	4.99e-05	0.00443
221384_at	UCP1	1.7321	0.00021	0.01
213791_at	PENK	1.73163	2.42e-05	0.00313
235368_at	ADAMTS5	1.7308	1.39e-05	0.00245
230158_at	DPY19L2	1.73066	0.00222	0.0402
220294_at	KCNV1	1.73025	0.000217	0.0102
205543_at	HSPA4L	1.72967	6.41e-06	0.00182
220945_x_at	MANSC1	1.72941	0.000109	0.00683
211421_s_at	RET	1.729	4.44e-05	0.00425
222881_at	HPSE	1.72883	6.96e-06	0.00189
213075_at	OLFML2A	1.72861	3.41e-05	0.00374
204236_at	FLI1	1.72849	7.78e-05	0.00573
224822_at	DLC1	1.72832	1.17e-05	0.00232
1552274_at	PXK	1.72824	2.83e-05	0.00344
222869_s_at	ELAC1	1.72722	2.87e-05	0.00344
210762_s_at	DLC1	1.72667	5.89e-06	0.0018
221107_at	CHRNA9	1.72622	7.42e-06	0.00189
228805_at	C5orf25	1.72431	4.54e-05	0.00428
226909_at	ZNF518B	1.72426	2.43e-05	0.00313
227329_at	ZBTB46	1.72269	1.3e-05	0.00245
219471_at	C13orf18	1.72247	0.00019	0.00948
1555363_s_at	LOC284440	1.72154	0.000707	0.0205
233401_at	---	1.72011	4.13e-05	0.00408
229127_at	---	1.71993	4.89e-05	0.0044
228933_at	NHS	1.7198	9.68e-06	0.00213
238494_at	TRAF3IP1	1.71954	7.67e-06	0.00191
238592_at	PDLIM3	1.71954	8.12e-06	0.00199
205699_at	MAP2K6	1.71937	6.23e-05	0.00498
242006_at	LCA5	1.71936	0.000254	0.0112
218967_s_at	PTER	1.71919	5.52e-05	0.00466
1556166_x_at	---	1.71906	1.42e-05	0.00245
241672_at	C13orf36	1.71864	0.00116	0.0274
241652_x_at	---	1.71838	3.35e-05	0.00374
221541_at	CRISPLD2	1.71736	0.000505	0.0169
204783_at	MLF1	1.71733	0.000461	0.0159
227875_at	KLHL13	1.7172	0.0013	0.0293
225681_at	CTHRC1	1.71635	1.48e-05	0.00248
219570_at	KIF16B	1.71602	1.37e-05	0.00245
226690_at	ADCYAP1R1	1.71445	6.03e-05	0.0049
202364_at	MXI1	1.71439	7.12e-06	0.00189
226326_at	PCGF5	1.71337	0.000957	0.0245
219685_at	TMEM35	1.71287	0.000379	0.0143
215743_at	NMT2	1.71275	0.00257	0.0438
205780_at	BIK	1.71274	1.52e-05	0.00248
226800_at	EFCAB7	1.71263	0.00136	0.0302
209447_at	SYNE1	1.71216	3.46e-05	0.00378
1558517_s_at	LRRC8C	1.71176	1.31e-05	0.00245
213156_at	---	1.71158	0.000101	0.00657
228125_at	ZNF397OS	1.71146	0.000569	0.0181
1564964_at	---	1.71132	0.000536	0.0175
1557636_a_at	C7orf57	1.7113	0.000907	0.0237
228686_at	FLJ33630	1.71077	1.63e-05	0.00254
220334_at	RGS17	1.71075	7.05e-05	0.00541
213456_at	SOSTDC1	1.71	0.000112	0.00698
235564_at	ZNF117	1.70971	0.000195	0.00961
231270_at	CA13	1.70957	7.14e-06	0.00189
222549_at	CLDN1	1.70897	7.12e-06	0.00189
228843_at	---	1.70893	1.1e-05	0.00228
1568765_at	SERPINE1	1.7084	0.00311	0.0491
1558467_a_at	UGGT2	1.70836	0.00137	0.0304
206115_at	EGR3	1.70813	0.00038	0.0143
218149_s_at	ZNF395	1.70811	3.21e-05	0.00364
233085_s_at	OBFC2A	1.70798	1.57e-05	0.0025
213093_at	PRKCA	1.70759	7.16e-05	0.00547
230238_at	ANKRD43	1.70757	5.62e-05	0.00472
209846_s_at	BTN3A2	1.70702	1.88e-05	0.00269
230087_at	PRIMA1	1.70694	5.84e-05	0.00483
223737_x_at	CHST9	1.70658	5.28e-05	0.00455
226021_at	RDH10	1.70554	1.58e-05	0.00251
213435_at	SATB2	1.70471	8.09e-05	0.00587
210222_s_at	RTN1	1.70297	8.57e-06	0.00205
228708_at	RAB27B	1.70234	1.2e-05	0.00234
213222_at	PLCB1	1.7023	1.49e-05	0.00248
238078_at	SEC22A	1.70007	0.000565	0.018
206797_at	NAT2	1.69921	1.41e-05	0.00245
227109_at	CYP2R1	1.69899	4.14e-05	0.00408
205751_at	SH3GL2	1.69885	5.45e-05	0.00462
219440_at	RAI2	1.69883	0.000319	0.013
228551_at	DENND5B	1.69881	8.29e-05	0.00591
204042_at	WASF3	1.69788	1.54e-05	0.00248
223300_s_at	CCDC82	1.69755	2.3e-05	0.003
228487_s_at	---	1.6966	0.000515	0.017
232793_at	---	1.69648	0.00181	0.0357
1556579_s_at	IGSF10	1.69601	9.51e-05	0.00637
227177_at	CORO2A	1.69391	3.85e-05	0.00395
243974_at	---	1.69373	0.000319	0.0129
242500_at	---	1.69266	3.71e-05	0.00391
243606_at	FAM55C	1.69229	1.95e-05	0.00276
204491_at	PDE4D	1.69171	0.000203	0.00981
228736_at	HELQ	1.69128	2.84e-05	0.00344
228964_at	PRDM1	1.69082	6.89e-05	0.00533
212730_at	SYNM	1.69065	1.78e-05	0.00265
238017_at	SDR16C5	1.69057	1.74e-05	0.00262
219298_at	ECHDC3	1.69051	4.37e-05	0.0042
225880_at	---	1.69022	1.77e-05	0.00265
206028_s_at	MERTK	1.69016	5.53e-05	0.00466
228680_at	KIF3A	1.6894	0.000211	0.0101
226333_at	IL6R	1.68911	0.000145	0.00819
237515_at	TMEM56	1.68911	0.000125	0.00742
213212_x_at	FLJ40113 /// LOC440295	1.68788	0.00109	0.0265
226322_at	TMTC1	1.68727	8.77e-05	0.00608
227268_at	RNFT1	1.68707	0.00027	0.0116
238733_at	---	1.68684	9.63e-05	0.00642
214058_at	MYCL1	1.68668	1.22e-05	0.00238
202880_s_at	CYTH1	1.68581	1.24e-05	0.00239
235078_at	---	1.68573	0.000117	0.00714
1559128_at	HSDL2	1.68528	0.000315	0.0128
210145_at	PLA2G4A	1.68386	0.000772	0.0216
226636_at	PLD1	1.68355	0.000366	0.014
223168_at	RHOU	1.68278	4.63e-05	0.0043
1558523_at	FAM184A	1.68276	0.000367	0.014
238067_at	TBC1D8B	1.68246	4.65e-05	0.00431
229053_at	SYT17	1.68181	3.35e-05	0.00374
227290_at	---	1.68136	6.74e-05	0.00526
219737_s_at	PCDH9	1.68067	0.000593	0.0185
204040_at	RNF144A	1.68046	1.57e-05	0.0025
242003_at	ERICH1	1.68006	9.68e-06	0.00213
217540_at	FAM55C	1.68006	1.28e-05	0.00244
228198_s_at	LOC729234	1.67976	0.000746	0.0212
230769_at	DENND2C	1.67904	9.05e-05	0.0062
222161_at	NAALAD2	1.6773	0.000332	0.0133
212914_at	CBX7	1.67686	0.000125	0.00739
212136_at	ATP2B4	1.67668	4.79e-05	0.0044
203296_s_at	ATP1A2	1.67655	6.69e-05	0.00523
235007_at	BBS7	1.67633	0.000106	0.00675
1554807_a_at	SPIRE1	1.67612	7.42e-05	0.00559
221922_at	GPSM2	1.67529	2.5e-05	0.0032
228750_at	---	1.67495	0.000146	0.0082
220244_at	LOH3CR2A	1.67464	0.000375	0.0142
215058_at	DENND5B	1.67429	1.51e-05	0.00248
238155_at	---	1.67422	8.68e-05	0.00605
230075_at	RAB39B	1.67384	1.04e-05	0.00221
218603_at	HECA	1.6738	1.18e-05	0.00232
222890_at	CCDC113	1.67366	0.000578	0.0182
203881_s_at	DMD	1.67366	0.000101	0.00658
226774_at	FAM120B	1.67315	9.14e-05	0.00621
224772_at	NAV1	1.67273	0.000189	0.00944
229225_at	NRP2	1.67243	0.000143	0.00813
1558279_a_at	KDSR	1.6719	2.17e-05	0.00291
227594_at	ZMYM6	1.67185	6.8e-05	0.00529
213245_at	ADCY1	1.67179	0.00202	0.0379
236918_s_at	LRRC34	1.67165	0.000345	0.0135
221766_s_at	FAM46A	1.67053	3.14e-05	0.00362
214061_at	WDR67	1.67043	0.000107	0.00679
204672_s_at	ANKRD6	1.67041	0.000359	0.0138
203231_s_at	ATXN1	1.67035	0.000215	0.0101
235215_at	ERCC4	1.66979	3.54e-05	0.00381
238214_at	LRRC69	1.66928	0.000302	0.0125
225847_at	NCEH1	1.66829	7.7e-05	0.00571
213523_at	CCNE1	1.66822	8.26e-06	0.00201
203596_s_at	IFIT5	1.668	5.8e-05	0.00481
231130_at	FKBP7	1.6676	0.000587	0.0184
220761_s_at	TAOK3	1.6672	7.7e-05	0.00571
203180_at	ALDH1A3	1.66692	8.09e-05	0.00587
202181_at	KIAA0247	1.66662	1.17e-05	0.00232
205097_at	SLC26A2	1.66641	3.18e-05	0.00363
203131_at	PDGFRA	1.6659	7.82e-05	0.00573
1558605_at	---	1.66576	0.00166	0.0339
1569157_s_at	ZNF846	1.66556	4.3e-05	0.00417
212856_at	GRAMD4	1.66512	0.000238	0.0108
242974_at	CD47	1.66485	0.00262	0.0444
204301_at	KBTBD11	1.66431	0.000347	0.0135
228341_at	---	1.66397	0.000499	0.0168
205141_at	ANG	1.66394	0.00086	0.0229
212124_at	ZMIZ1	1.66366	1.98e-05	0.00278
230464_at	S1PR5	1.66354	8.08e-05	0.00587
240067_at	---	1.66334	0.00028	0.0119
236277_at	---	1.66328	0.000117	0.00714
243998_at	KRT222	1.66297	0.000832	0.0225
211555_s_at	GUCY1B3	1.66261	0.0027	0.0452
235238_at	SHC4	1.66255	0.00142	0.0309
228176_at	S1PR3	1.66212	1.34e-05	0.00245
1557756_a_at	C14orf145	1.66197	0.000284	0.012
225221_at	---	1.66185	4.48e-05	0.00426
207069_s_at	SMAD6	1.66172	0.000205	0.00986
231397_at	PAP2D	1.66166	0.000258	0.0113
1555443_at	C10orf96	1.66133	3.77e-05	0.00391
226756_at	---	1.66133	1.45e-05	0.00247
200911_s_at	TACC1	1.66121	1.34e-05	0.00245
204624_at	ATP7B	1.66059	7.46e-05	0.00561
227663_at	---	1.65984	0.0012	0.0279
208109_s_at	C15orf5	1.65901	0.000755	0.0213
200878_at	EPAS1	1.65899	1.04e-05	0.00221
239433_at	LRRC8E	1.65887	5.67e-05	0.00474
212573_at	ENDOD1	1.65858	5.9e-05	0.00485
221872_at	RARRES1	1.6585	7.89e-05	0.00577
236261_at	---	1.65828	0.000455	0.0158
243009_at	LOC441242	1.65824	0.00202	0.0379
242635_s_at	NAPEPLD	1.65767	0.000483	0.0164
209598_at	PNMA2	1.65762	3.48e-05	0.00378
206312_at	GUCY2C	1.65742	8.69e-05	0.00605
206247_at	MICB	1.65726	5.42e-05	0.00462
1555606_a_at	GDPD1	1.65633	0.000102	0.00662
203543_s_at	KLF9	1.65557	0.000562	0.018
226831_at	SLC25A46	1.65447	3.45e-05	0.00377
222895_s_at	BCL11B	1.654	0.000174	0.00903
231810_at	BRI3BP	1.65353	6.48e-05	0.00512
227889_at	LPCAT2	1.65302	5.44e-05	0.00462
207981_s_at	ESRRG	1.65296	4.13e-05	0.00408
226158_at	KLHL24	1.65251	0.00156	0.0327
226955_at	AFAP1L1	1.65156	6.59e-05	0.00518
228156_at	---	1.65137	0.000126	0.00745
228080_at	LAYN	1.64932	2.88e-05	0.00344
221833_at	LONP2	1.6489	0.000236	0.0107
208798_x_at	GOLGA8A	1.64889	0.000888	0.0234
228573_at	ANTXR2	1.64888	0.000187	0.00939
214151_s_at	CCPG1	1.64875	0.000417	0.0151
224959_at	SLC26A2	1.64851	2.07e-05	0.00284
219147_s_at	C9orf95	1.64825	0.000119	0.00721
209631_s_at	GPR37	1.64808	2.84e-05	0.00344
228932_at	---	1.64756	4.36e-05	0.0042
227365_at	ATCAY	1.64749	8.03e-05	0.00586
227794_at	GLYATL1	1.647	4.58e-05	0.00428
230498_at	MCHR1	1.64696	1.74e-05	0.00262
230728_at	---	1.64687	0.000257	0.0113
234980_at	TMEM56	1.64683	9.34e-05	0.00631
234979_at	BCDIN3D	1.64642	0.000117	0.00714
227632_at	TBC1D24	1.64632	0.000103	0.00663
214415_at	PLGLB1 /// PLGLB2	1.64627	5.9e-05	0.00485
210807_s_at	SLC16A7	1.64611	0.00128	0.0291
219477_s_at	THSD1 /// THSD1P	1.6459	0.000101	0.00658
218935_at	EHD3	1.6457	5.91e-05	0.00485
216944_s_at	ITPR1	1.64548	0.000355	0.0137
236994_at	FBXL4	1.64516	6.31e-05	0.00501
207957_s_at	PRKCB	1.64508	5.63e-05	0.00472
226985_at	FGD5	1.64446	3.6e-05	0.00384
202508_s_at	SNAP25	1.64256	7.25e-05	0.0055
235518_at	SLC8A1	1.6424	0.000118	0.00714
203132_at	RB1	1.64239	8.03e-05	0.00586
202856_s_at	SLC16A3	1.64228	0.000193	0.00957
218303_x_at	KRCC1	1.64225	0.000227	0.0105
229285_at	RNASEL	1.64215	2.25e-05	0.00295
232235_at	DSEL	1.64052	4.98e-05	0.00443
235675_at	DHFRL1	1.64006	4.85e-05	0.0044
213623_at	KIF3A	1.64003	8.67e-05	0.00605
206039_at	RAB33A	1.63833	1.37e-05	0.00245
209741_x_at	SCAPER	1.63642	0.000271	0.0117
230298_at	MBLAC2	1.63627	7.77e-05	0.00573
221916_at	NEFL	1.63623	1.41e-05	0.00245
1555888_at	UBR5	1.63581	0.000294	0.0123
218404_at	SNX10	1.63542	0.000103	0.00664
226969_at	MTR	1.63507	0.000197	0.00962
227015_at	ASPHD2	1.63423	1.67e-05	0.00257
218806_s_at	VAV3	1.6339	0.000569	0.0181
242488_at	---	1.63364	0.000453	0.0158
226782_at	SLC25A30	1.63295	1.87e-05	0.00269
203989_x_at	F2R	1.63173	5.62e-05	0.00472
1552365_at	SCIN	1.63168	9.11e-05	0.00621
228010_at	PPP2R2C	1.63138	4.58e-05	0.00428
219134_at	ELTD1	1.63122	0.00186	0.0361
235944_at	HMCN1	1.63104	1.97e-05	0.00277
225688_s_at	PHLDB2	1.63066	0.000418	0.0151
209737_at	MAGI2	1.63059	2.11e-05	0.00289
209610_s_at	SLC1A4	1.63007	9.49e-05	0.00637
219225_at	PGBD5	1.6298	9.9e-05	0.00652
229295_at	LOC150166	1.62973	9.5e-05	0.00637
203789_s_at	SEMA3C	1.62935	5.14e-05	0.00451
226179_at	SLC25A37	1.62922	0.000282	0.012
201693_s_at	EGR1	1.6287	0.000173	0.00902
204730_at	RIMS3	1.62769	3.89e-05	0.00396
224995_at	SPIRE1	1.62752	5.25e-05	0.00454
202437_s_at	CYP1B1	1.62751	0.00149	0.0317
219858_s_at	MFSD6	1.62689	4.54e-05	0.00428
231929_at	IKZF2	1.62685	0.000329	0.0132
212981_s_at	FAM115A	1.62678	0.000403	0.0149
203997_at	PTPN3	1.62628	8.58e-05	0.00603
212810_s_at	SLC1A4	1.62604	0.000121	0.00728
1554863_s_at	DOK5	1.62559	1.53e-05	0.00248
207233_s_at	MITF	1.62537	0.000257	0.0113
231484_at	---	1.62534	0.000232	0.0106
229779_at	COL4A4	1.62484	0.00034	0.0134
236170_x_at	HERPUD2	1.62466	0.000584	0.0184
243209_at	KCNQ4	1.62446	0.000473	0.0162
239468_at	MKX	1.62414	0.000204	0.00984
235453_at	TOR1AIP2	1.62412	0.000178	0.00919
227394_at	NCAM1	1.6233	3.35e-05	0.00374
232297_at	---	1.62318	1.61e-05	0.00252
237946_at	---	1.62293	0.00216	0.0395
204114_at	NID2	1.62277	0.00038	0.0143
219628_at	ZMAT3	1.62274	1.99e-05	0.00278
228731_at	---	1.62264	6.19e-05	0.00498
212192_at	KCTD12	1.62257	2.52e-05	0.00321
1557078_at	SLFN5	1.6219	2.85e-05	0.00344
212419_at	ZCCHC24	1.62181	3.02e-05	0.00357
210643_at	TNFSF11	1.62158	0.000115	0.00709
225343_at	TMED8	1.62104	1.54e-05	0.00248
242273_at	---	1.62	3.73e-05	0.00391
204900_x_at	SAP30	1.61971	0.000809	0.0222
235123_at	---	1.61885	0.0031	0.049
228256_s_at	EPB41L4A	1.61877	4.2e-05	0.0041
235296_at	EIF5A2	1.61761	0.000136	0.0079
235690_at	ZNF594	1.61717	0.000249	0.0111
208358_s_at	UGT8	1.61693	2.37e-05	0.00307
236302_at	PPM1E	1.6169	3.8e-05	0.00393
228523_at	NANOS1	1.61661	2.13e-05	0.00289
227176_at	SLC2A13	1.61648	0.000273	0.0117			160
229794_at	ZNF585A	1.61608	4.66e-05	0.00431
214670_at	ZKSCAN1	1.61599	3.39e-05	0.00374
209460_at	ABAT	1.6158	1.42e-05	0.00245
220459_at	MCM3APAS	1.6152	5.09e-05	0.00449
229730_at	SMTNL2	1.61494	7.8e-05	0.00573
209755_at	NMNAT2	1.61482	0.000154	0.00843
227443_at	C9orf150	1.61424	0.00154	0.0325
205222_at	EHHADH	1.61418	0.00107	0.0262
223441_at	SLC17A5	1.61413	3.66e-05	0.00388
228194_s_at	SORCS1	1.61375	0.000797	0.022
241367_at	TEX19	1.61317	0.000444	0.0156
224400_s_at	CHST9	1.61273	0.000437	0.0155
213703_at	LOC150759	1.61214	0.000146	0.00821
224952_at	TANC2	1.612	3.59e-05	0.00384
229889_at	C17orf76	1.61139	0.000357	0.0138
210117_at	SPAG1	1.61116	0.000171	0.00895
213552_at	GLCE	1.61042	0.000801	0.0221
230151_at	C13orf1	1.61016	0.000309	0.0127
227688_at	LRCH2	1.61004	0.000197	0.00962
242931_at	LONRF3	1.60994	9.82e-05	0.00649
213142_x_at	PION	1.60984	0.000192	0.00952
227053_at	PACSIN1	1.60951	5.39e-05	0.0046
220251_at	C1orf107	1.60931	0.000111	0.00691
232362_at	CCDC18	1.60926	6.23e-05	0.00498
236856_x_at	---	1.60869	0.000248	0.0111
204668_at	RNF24	1.60868	1.95e-05	0.00276
244401_at	LCA5	1.60851	0.000202	0.00978
202073_at	OPTN	1.60827	4.16e-05	0.00408
232752_at	---	1.60769	0.00039	0.0145
216917_s_at	SYCP1	1.6074	0.00147	0.0314
1552487_a_at	BNC1	1.60713	0.00122	0.0281
204820_s_at	BTN3A2 /// BTN3A3	1.60705	0.000714	0.0206
229313_at	ANO5	1.60656	2.65e-05	0.00331
204613_at	PLCG2	1.60652	0.00102	0.0254
221840_at	PTPRE	1.60588	0.000619	0.0189
206652_at	ZMYM5	1.60481	0.000377	0.0142
229432_at	NAGS	1.60477	2.26e-05	0.00296
204205_at	APOBEC3G	1.60466	0.000569	0.0181
221523_s_at	RRAGD	1.6045	4.81e-05	0.0044
213920_at	CUX2	1.60399	0.000167	0.00885
238597_at	ANKRD13C	1.6033	5.2e-05	0.00452
205304_s_at	KCNJ8	1.60303	0.000174	0.00903
217437_s_at	TACC1	1.60283	0.000174	0.00903
241382_at	PCP4L1	1.60253	0.000102	0.00662
222150_s_at	PION	1.60226	0.000342	0.0135
203217_s_at	ST3GAL5	1.60212	0.00022	0.0103
239776_at	FLJ43080	1.60195	0.00221	0.0401
239935_at	MDGA2	1.60148	0.00244	0.0426
211479_s_at	HTR2C	1.60131	0.000236	0.0107
229357_at	ADAMTS5	1.6012	0.000676	0.02
212665_at	TIPARP	1.60118	1.63e-05	0.00254
226609_at	DCBLD1	1.60113	0.000293	0.0123
1562289_at	---	1.60079	0.00122	0.0281
221511_x_at	CCPG1	1.60048	0.000135	0.00785
1553713_a_at	RHEBL1	1.60011	2.25e-05	0.00295
1552519_at	ACVR1C	1.60008	0.000309	0.0127
1553986_at	RASEF	1.59968	0.00041	0.015
243646_at	---	1.59887	0.0011	0.0266
228749_at	ZDBF2	1.59729	0.000656	0.0195
213792_s_at	INSR	1.59686	3.83e-05	0.00395
227702_at	CYP4X1	1.59671	0.000638	0.0192
229506_at	---	1.59598	0.000822	0.0224
236337_at	SYCP2L	1.59591	4.6e-05	0.00429
228948_at	EPHA4	1.59557	0.000376	0.0142
239462_at	ZNF284	1.59531	7.59e-05	0.00566
227230_s_at	KIAA1211	1.59516	0.000306	0.0126
1554068_s_at	C12orf66	1.5951	0.00033	0.0132
238205_at	DCAF12L1	1.59463	0.00026	0.0113
219870_at	ATF7IP2	1.59376	4.27e-05	0.00416
215081_at	KIAA1024	1.59345	3.72e-05	0.00391
1569139_s_at	FAM53A	1.59317	8.64e-05	0.00605
224989_at	---	1.59289	5.84e-05	0.00483
233329_s_at	KRCC1	1.59283	0.00029	0.0122
212112_s_at	STX12	1.59277	2.51e-05	0.0032
235147_at	FLJ32063	1.59167	0.000223	0.0104
206118_at	STAT4	1.59156	9.3e-05	0.00629
224797_at	ARRDC3	1.59121	0.000728	0.0208
1558801_at	---	1.59082	0.00016	0.00867
214596_at	CHRM3	1.58988	9.77e-05	0.00648
218983_at	C1RL	1.58971	0.000284	0.012
205249_at	EGR2	1.5897	0.000116	0.00713
214693_x_at	NBPF10	1.58969	0.00192	0.0369
228977_at	LOC729680	1.58868	3.74e-05	0.00391
231925_at	---	1.58844	3.71e-05	0.00391
227452_at	---	1.58708	0.000594	0.0185
238755_at	---	1.58677	0.000406	0.0149
230645_at	FRMD3	1.58624	0.000568	0.0181
238489_at	PRKAA2	1.58602	0.000148	0.00826
226702_at	CMPK2	1.58599	0.00064	0.0192
229167_at	---	1.58593	0.000113	0.007
225793_at	LIX1L	1.58589	4.38e-05	0.0042
228062_at	NAP1L5	1.58493	0.00044	0.0155
228568_at	GCOM1	1.58481	0.00148	0.0316
201694_s_at	EGR1	1.5848	8.69e-05	0.00605
203604_at	ZNF516	1.5848	0.000456	0.0159
226132_s_at	MANEAL	1.58461	0.00016	0.00867
230918_at	---	1.58431	0.000122	0.00732
235456_at	---	1.58379	4.9e-05	0.0044
219932_at	SLC27A6	1.58342	3.1e-05	0.00359
209706_at	NKX3-1	1.58307	4.08e-05	0.00408
227198_at	AFF3	1.58297	0.00041	0.015
211276_at	TCEAL2	1.58297	0.00021	0.01
233400_at	---	1.58284	0.000603	0.0187
227692_at	GNAI1	1.58279	8.75e-05	0.00607
232038_at	C6orf170	1.58279	0.000108	0.00682
213455_at	FAM114A1	1.58234	5.02e-05	0.00445
1554690_a_at	TACC1	1.58227	3.39e-05	0.00374
214602_at	COL4A4	1.58213	5.06e-05	0.00447
221234_s_at	BACH2	1.5821	4.19e-05	0.0041
221011_s_at	LBH	1.5817	3.53e-05	0.00381
206214_at	PLA2G7	1.5813	7.82e-05	0.00573
227803_at	ENPP5	1.58051	9.6e-05	0.00641
210694_s_at	MID1	1.57983	5.86e-05	0.00483
242229_at	NAPEPLD	1.5797	0.000201	0.00977
213817_at	IRAK3	1.57936	0.003	0.0482
235698_at	ZFP90	1.57929	0.000647	0.0194
203780_at	MPZL2	1.57923	0.000162	0.0087
219800_s_at	THNSL1	1.57921	0.000151	0.00835
227182_at	SUSD3	1.57829	0.000423	0.0152
205472_s_at	DACH1	1.5777	0.000102	0.00662
236550_s_at	ZNF311	1.57768	0.000749	0.0212
239091_at	---	1.57758	0.000347	0.0135
236562_at	ZNF439	1.57735	0.000736	0.021
207181_s_at	CASP7	1.57706	2.14e-05	0.0029
209892_at	FUT4	1.57679	3e-05	0.00356
216034_at	ZNF280A	1.57644	0.000284	0.012
220150_s_at	FAM184A	1.5761	0.000147	0.00823
224963_at	SLC26A2	1.57592	0.000109	0.00684
206950_at	SCN9A	1.5755	6.92e-05	0.00535
228457_at	---	1.57507	6.04e-05	0.0049
230120_s_at	PLGLB2	1.57506	0.000832	0.0225
226448_at	FAM89A	1.57475	0.000663	0.0196
227558_at	CBX4	1.57451	0.00028	0.0119
218824_at	PNMAL1	1.5737	2.11e-05	0.00289
208935_s_at	LGALS8	1.57279	0.000115	0.00709
205160_at	PEX11A	1.57269	0.000184	0.00935
211778_s_at	OVOL2	1.57257	5.37e-05	0.00459
1558579_at	FLJ37786	1.57209	0.00209	0.0387
218380_at	LOC728392 /// NLRP1	1.57174	0.000227	0.0105
236852_at	FBXO43	1.57172	0.000272	0.0117
238778_at	MPP7	1.57126	0.000843	0.0227
225018_at	SPIRE1	1.57094	0.000153	0.0084
228061_at	CCDC126	1.57086	6.34e-05	0.00502
221194_s_at	RNFT1	1.57081	0.00233	0.0415
224823_at	MYLK	1.5708	0.000808	0.0222
213307_at	SHANK2	1.57008	0.00119	0.0277
239069_s_at	---	1.56927	0.000499	0.0168
243729_at	---	1.56895	0.000547	0.0177
201963_at	ACSL1	1.56892	0.000664	0.0197
206310_at	SPINK2	1.56857	0.00192	0.0369
1558445_at	---	1.56835	0.000311	0.0127
228087_at	CCDC126	1.56805	0.000632	0.0191
236551_at	ZNF311	1.56803	0.000209	0.01
1560659_at	---	1.5677	0.00118	0.0276
218953_s_at	PCYOX1L	1.56729	0.00034	0.0134
241360_at	CCDC15	1.56715	0.000836	0.0225
212543_at	AIM1	1.56616	3.98e-05	0.00403
215933_s_at	HHEX	1.56605	3.54e-05	0.00381
241871_at	CAMK4	1.56598	5.34e-05	0.00457
205027_s_at	MAP3K8	1.56589	0.000345	0.0135
225973_at	TAP2	1.56496	0.000355	0.0137
235347_at	LRCH3	1.56484	4.9e-05	0.0044
230240_at	---	1.56433	0.000352	0.0137
215303_at	DCLK1	1.56431	0.000458	0.0159
229339_at	MYOCD	1.56407	0.000975	0.0248
237719_x_at	RGS7BP	1.56386	0.00207	0.0385
220926_s_at	EDEM3	1.56384	0.000228	0.0105
207057_at	SLC16A7	1.5638	0.000407	0.0149
229116_at	CNKSR2	1.56356	0.000118	0.00717
229517_at	PTPDC1	1.56342	2.74e-05	0.00339
235286_at	---	1.56321	0.000442	0.0156
227964_at	FRMD8	1.56309	3.84e-05	0.00395
243963_at	SDCCAG8	1.56269	0.00118	0.0276
228937_at	C13orf31	1.56246	0.000228	0.0105
213125_at	OLFML2B	1.56052	0.00221	0.0401
235965_at	---	1.5605	0.000929	0.0241
1553726_s_at	C6orf170	1.56042	0.000105	0.00669
226625_at	TGFBR3	1.56039	6.64e-05	0.00521
236487_at	SCLT1	1.56034	0.000604	0.0187
204712_at	WIF1	1.56031	0.000212	0.0101
207299_s_at	GRM1	1.56028	2.66e-05	0.00332
204519_s_at	PLLP	1.56025	0.000164	0.00877
219304_s_at	PDGFD	1.5596	0.00021	0.01
225913_at	SGK269	1.55935	6.33e-05	0.00502
234987_at	---	1.55932	0.00195	0.0373
226104_at	RNF170	1.55878	0.000258	0.0113
228724_at	---	1.55848	0.000217	0.0102
213106_at	ATP8A1	1.55842	0.0011	0.0266
1552736_a_at	NETO1	1.55805	0.000141	0.0081
202669_s_at	EFNB2	1.55786	8.6e-05	0.00603
223497_at	FAM135A	1.55771	0.000142	0.00812
241091_at	---	1.55756	0.000344	0.0135
225842_at	PHLDA1	1.5575	3.03e-05	0.00357
238966_at	BRUNOL4	1.55672	4.03e-05	0.00406
226016_at	CD47	1.55634	5.15e-05	0.00451
205257_s_at	AMPH	1.55594	0.000723	0.0208
228315_at	---	1.55581	4.14e-05	0.00408
223643_at	CRYGS	1.55558	0.000873	0.0231
228859_at	C4orf21	1.55481	0.000452	0.0158
226372_at	CHST11	1.55473	4.01e-05	0.00405
229801_at	C10orf47	1.55447	0.000116	0.00713
207815_at	PF4V1	1.55436	0.000924	0.024
229761_at	LOC440173	1.55419	0.000311	0.0127
1557132_at	WDR17	1.55389	8.34e-05	0.00594
227970_at	GPR157	1.55351	0.000652	0.0195
209914_s_at	NRXN1	1.5535	0.000225	0.0104
223216_x_at	ZNF395	1.5535	0.00118	0.0276
212731_at	ANKRD46	1.55282	0.00024	0.0108
227404_s_at	EGR1	1.55252	0.00146	0.0314
215307_at	ZNF529	1.55251	4.97e-05	0.00442
218487_at	ALAD	1.55207	0.00106	0.0261
214607_at	PAK3	1.55133	0.000162	0.0087
236346_at	---	1.55108	0.000718	0.0207
227900_at	CBLB	1.55106	0.000169	0.00891
225970_at	DDHD1	1.55099	0.000565	0.018
1561242_at	---	1.55069	0.00125	0.0285
228184_at	DISP1	1.55067	3.77e-05	0.00391
206987_x_at	FGF18	1.55066	0.0012	0.0279
213103_at	STARD13	1.54995	8.17e-05	0.00588
242874_at	---	1.54975	0.000423	0.0152
233413_at	---	1.54959	0.000184	0.00935
214247_s_at	DKK3	1.54949	0.0002	0.00973
1553145_at	FLJ39653	1.54863	0.00166	0.0339
1564359_a_at	LOC339260	1.5483	0.000894	0.0235
218510_x_at	FAM134B	1.54795	0.00029	0.0122
229253_at	THEM4	1.54767	0.000426	0.0152
228812_at	---	1.54757	0.00211	0.039
214954_at	SUSD5	1.54753	8.39e-05	0.00596
204953_at	SNAP91	1.54737	0.00173	0.0347
227657_at	RNF150	1.54696	0.000106	0.00675
203611_at	TERF2	1.54686	3.86e-05	0.00395
225308_s_at	TANC1	1.54686	0.000156	0.00852
232286_at	---	1.54656	0.000709	0.0205
223623_at	C2orf40	1.54623	0.00189	0.0365
202393_s_at	KLF10	1.54549	3.98e-05	0.00403
219427_at	FAT4	1.5449	0.000412	0.015
212796_s_at	TBC1D2B	1.5448	4.31e-05	0.00417
214033_at	ABCC6	1.54461	0.000701	0.0204
210409_at	C6orf124	1.54438	0.00097	0.0247
203704_s_at	RREB1	1.54435	0.000115	0.00709
225720_at	SYNPO2	1.54351	0.000153	0.0084
235782_at	---	1.54347	0.000144	0.00815
201983_s_at	EGFR	1.54346	9.81e-05	0.00649
232530_at	PLD1	1.54286	0.000305	0.0126
205303_at	KCNJ8	1.54285	8.55e-05	0.00603
202196_s_at	DKK3	1.54266	0.000181	0.00926
229849_at	WIPF3	1.54258	3.75e-05	0.00391
37152_at	PPARD	1.54258	5.73e-05	0.00478
225524_at	ANTXR2	1.54236	0.000181	0.00924
231202_at	ALDH1L2	1.54206	3.18e-05	0.00363
241036_at	---	1.5419	0.000758	0.0214
239486_at	---	1.54179	0.00147	0.0316
205618_at	PRRG1	1.54168	5.3e-05	0.00455
238057_at	USP45	1.5415	0.00136	0.0301
212188_at	KCTD12	1.54124	5.28e-05	0.00455
209990_s_at	GABBR2	1.54118	0.000539	0.0175
241845_at	---	1.54087	0.000995	0.0251
209946_at	VEGFC	1.54078	3.56e-05	0.00382
202242_at	TSPAN7	1.54043	5.85e-05	0.00483
214077_x_at	MEIS3P1	1.54038	0.000204	0.00984
209717_at	EVI5	1.54007	0.000521	0.0172
233150_at	GALNTL5	1.53964	0.000631	0.0191
204165_at	WASF1	1.53933	7.44e-05	0.0056
31845_at	ELF4	1.53908	0.000179	0.00919
203963_at	CA12	1.53884	0.000171	0.00896
1559957_a_at	LOC642852	1.53883	0.000208	0.01
214724_at	DIXDC1	1.53879	0.000344	0.0135
229674_at	SERTAD4	1.53872	0.000204	0.00984
212239_at	PIK3R1	1.53866	0.000268	0.0116
232549_at	RBM11	1.53836	0.00161	0.0333
214321_at	NOV	1.53817	0.0027	0.0451
228909_at	LOC642852	1.53805	5.05e-05	0.00446
230276_at	FAM49A	1.53787	0.00159	0.033
235360_at	PLEKHM3	1.53773	4.8e-05	0.0044
212503_s_at	DIP2C	1.53758	0.000524	0.0173
217552_x_at	CR1	1.53705	0.00177	0.0352
219429_at	FA2H	1.537	0.000331	0.0132
224694_at	ANTXR1	1.53699	0.000266	0.0115
230831_at	FRMD5	1.53676	5.17e-05	0.00451
225387_at	TSPAN5	1.53591	7.09e-05	0.00543
213139_at	SNAI2	1.53587	4.05e-05	0.00407
213802_at	---	1.53523	0.000776	0.0217
229797_at	MCOLN3	1.53484	0.00154	0.0324
238739_at	---	1.53471	0.00115	0.0273
227125_at	---	1.53433	0.000283	0.012
201842_s_at	EFEMP1	1.53407	4.84e-05	0.0044
226040_at	---	1.53339	0.00222	0.0402
214787_at	DENND4A	1.53301	9.06e-05	0.0062
212912_at	RPS6KA2	1.53176	5.43e-05	0.00462
231408_at	TMEM92	1.5314	0.00202	0.0379
209625_at	PIGH	1.53114	0.000133	0.0078
229312_s_at	GKAP1	1.53057	0.00025	0.0111
205789_at	CD1D	1.53047	0.000325	0.0131
1554524_a_at	OLFM3	1.53005	0.000338	0.0134
227705_at	TCEAL7	1.52958	4.55e-05	0.00428
204032_at	BCAR3	1.52947	0.000341	0.0134
209829_at	FAM65B	1.52879	0.000265	0.0115
204412_s_at	NEFH	1.52871	5.14e-05	0.00451
214071_at	GNAL	1.52843	0.000105	0.00673
238521_at	---	1.52745	0.000472	0.0162
1562209_at	DCAF4L1	1.52731	0.000117	0.00714
236837_x_at	LOC650794	1.52716	0.000262	0.0115
230179_at	LOC285812	1.52678	0.000255	0.0113
226281_at	DNER	1.52678	0.000138	0.00794
232000_at	TTC39B	1.52648	0.000776	0.0217
47560_at	LPHN1	1.52643	0.000396	0.0147
239367_at	BDNF	1.52641	0.000226	0.0104
244881_at	LMLN	1.52633	0.000128	0.00757
205259_at	NR3C2	1.52592	6.12e-05	0.00494
1566558_x_at	FLJ90757	1.52526	0.000238	0.0108
225407_at	MBP	1.52521	5.3e-05	0.00455
227410_at	FAM43A	1.52501	0.000142	0.00812
220253_s_at	LRP12	1.5246	7.4e-05	0.00558
226365_at	---	1.5246	0.00038	0.0143
203921_at	CHST2	1.52446	0.00113	0.027
227122_at	ZNF791	1.52403	0.00052	0.0172
219892_at	TM6SF1	1.52387	0.000464	0.016
230176_at	---	1.52369	0.00122	0.0281
240532_at	SLC32A1	1.52323	0.00113	0.027
223044_at	SLC40A1	1.52318	0.00198	0.0375
222798_at	PTER	1.52299	0.000106	0.00676
222585_x_at	KRCC1	1.5228	0.000228	0.0105
220358_at	BATF3	1.52261	8.26e-05	0.00591
203865_s_at	ADARB1	1.52249	0.000513	0.017
1564360_a_at	LOC339260	1.52237	0.000216	0.0102
223638_at	NBPF3	1.52216	7.38e-05	0.00557
228032_s_at	DENND1B	1.52142	0.00149	0.0317
225971_at	DDHD1	1.52091	0.000131	0.00772
213131_at	OLFM1	1.5201	0.000108	0.00682
238149_at	ZNF818P	1.52004	0.000661	0.0196
204573_at	CROT	1.52001	0.000144	0.00815
204897_at	PTGER4	1.51993	8.13e-05	0.00588
219596_at	THAP10	1.51991	7.76e-05	0.00573
236917_at	LRRC34	1.51984	0.00106	0.0261
227227_at	---	1.51961	0.000141	0.0081
205158_at	RNASE4	1.51907	0.00034	0.0134
1553055_a_at	SLFN5	1.51875	0.00146	0.0314
206772_at	PTH2R	1.5187	0.000221	0.0103
227346_at	IKZF1	1.51865	0.000819	0.0223
214632_at	NRP2	1.51816	0.0027	0.0451
218923_at	CTBS	1.51748	0.00043	0.0153
202388_at	RGS2	1.5172	0.000247	0.011
1564580_at	---	1.51611	0.00233	0.0414
226930_at	FNDC1	1.51605	0.00198	0.0375
1553118_at	THEM4	1.51592	0.000147	0.00823
233301_at	OXCT2	1.51581	0.000229	0.0105
224566_at	NEAT1	1.51576	0.000976	0.0248
238763_at	RBM20	1.51569	0.000329	0.0132
218665_at	FZD4	1.51568	6.08e-05	0.00492
244450_at	---	1.51566	0.000858	0.0229
243166_at	SLC30A5	1.51543	0.00137	0.0302
226848_at	---	1.51499	0.0014	0.0307
235562_at	C3orf70	1.5149	0.000237	0.0107
221752_at	SSH1	1.51463	6.47e-05	0.00512
215054_at	EPOR	1.51356	0.000783	0.0218
227750_at	KALRN	1.51342	0.000296	0.0123
205044_at	GABRP	1.51315	0.000292	0.0122
229618_at	SNX16	1.51299	0.00032	0.013
204359_at	FLRT2	1.51299	9.98e-05	0.00655
213808_at	---	1.51296	0.0011	0.0266
203037_s_at	MTSS1	1.51291	0.000103	0.00663
212842_x_at	RGPD4 /// RGPD5 /// RGPD6 /// RGPD8	1.51249	4.92e-05	0.0044
220974_x_at	SFXN3	1.51243	0.000421	0.0152
211985_s_at	CALM1	1.51213	0.00016	0.00867
219421_at	TTC33	1.51211	0.00118	0.0276
223624_at	ANUBL1	1.51211	0.000471	0.0162
204396_s_at	GRK5	1.51177	0.000136	0.0079
204849_at	TCFL5	1.51158	7.49e-05	0.00562
238646_at	---	1.51153	0.00248	0.043
225725_at	---	1.51088	4.15e-05	0.00408
224169_at	NPFFR2	1.51071	0.000122	0.00731
209576_at	GNAI1	1.51069	0.000333	0.0133
220609_at	LOC202181	1.51005	0.00253	0.0435
220887_at	C14orf162	1.51	0.00197	0.0374
230807_at	CCDC151	1.50995	0.00191	0.0368
236097_at	---	1.50983	0.000481	0.0164
235532_at	---	1.50962	0.00223	0.0403
204224_s_at	GCH1	1.50954	0.000111	0.00691
1557302_at	---	1.50952	7.8e-05	0.00573
212875_s_at	C2CD2	1.50875	0.000296	0.0123
229134_at	VANGL1	1.50835	9.15e-05	0.00621
205728_at	ODZ1	1.50823	0.00113	0.027
235919_at	---	1.50802	6.82e-05	0.00529
242463_x_at	ZNF600	1.50801	6e-05	0.00489
238793_at	TIGD7	1.50775	0.000843	0.0227
201849_at	BNIP3	1.50767	0.000342	0.0135
233255_s_at	BIVM	1.50766	8.89e-05	0.00613
230927_at	---	1.50749	0.000594	0.0185
206235_at	LIG4	1.50743	0.000263	0.0115
208065_at	ST8SIA3	1.50709	0.000334	0.0133
1554593_s_at	SLC1A6	1.50709	0.000793	0.0219
223576_at	C6orf203	1.50699	0.000372	0.0141
1552381_at	SRrp35	1.50672	0.000186	0.00939
214745_at	PLCH1	1.50639	0.000586	0.0184
226918_at	JPH4	1.5061	0.00271	0.0452
205433_at	BCHE	1.50549	0.00247	0.0429
229455_at	---	1.50542	0.00199	0.0376
222691_at	SLC35B3	1.50527	0.000231	0.0106
225566_at	NRP2	1.5052	0.000948	0.0243
239839_at	ZNF555	1.50517	0.00215	0.0394
238458_at	EFHA2	1.50485	0.000543	0.0176
235026_at	C12orf66	1.5047	0.000186	0.00939
224801_at	NDFIP2	1.5043	0.000419	0.0151
224480_s_at	AGPAT9	1.50405	0.000161	0.00869
204029_at	CELSR2	1.50404	0.00156	0.0326
235273_at	DYX1C1	1.504	0.000322	0.013
208092_s_at	FAM49A	1.50384	0.000174	0.00903
223204_at	C4orf18	1.50376	4.53e-05	0.00428
1558250_s_at	---	1.50239	0.000172	0.00901
228201_at	ARL13B	1.50195	0.000448	0.0157
235450_at	FBXL4	1.50189	0.00257	0.0439
220466_at	CCDC15	1.5017	0.000102	0.00662
201996_s_at	SPEN	1.5012	0.00312	0.0492
225157_at	MLXIP	1.50099	8.9e-05	0.00613
229194_at	PCGF5	1.50058	0.00111	0.0267
225022_at	GOPC	1.50036	8.37e-05	0.00595
229074_at	---	1.50035	0.000414	0.015
218641_at	LOC65998	0.666501	0.000189	0.00945
208460_at	GJC1	0.666472	0.000385	0.0144
1559510_at	BHLHB9	0.666424	0.00107	0.0262
227768_at	ZNF407	0.66588	0.000124	0.00736
222891_s_at	BCL11A	0.665703	0.000104	0.00666
1554155_at	MCPH1	0.665026	5.16e-05	0.00451
232291_at	MIR17HG	0.663812	0.00278	0.046
225417_at	EPC1	0.663535	4.91e-05	0.0044
204421_s_at	FGF2	0.659683	0.000102	0.0066
244669_at	SNHG5 /// SNORD50A /// SNORD50B	0.659398	0.000407	0.0149
203659_s_at	TRIM13	0.659366	5.94e-05	0.00486
225914_s_at	CAB39L	0.65724	0.000496	0.0167
219543_at	PBLD	0.656947	0.000188	0.00943
212721_at	SFRS12	0.656291	9.87e-05	0.00651
237213_at	---	0.656107	0.00106	0.0261
229908_s_at	UNKL	0.655985	0.000186	0.00939
227920_at	BEND3	0.65488	9.73e-05	0.00646
203050_at	TP53BP1	0.654487	4.14e-05	0.00408
222251_s_at	GMEB2	0.653867	0.000432	0.0153
218569_s_at	KBTBD4	0.65214	3.28e-05	0.00371
212230_at	PPAP2B	0.651672	4.77e-05	0.0044
235024_at	PHF17	0.651456	0.000514	0.017
204909_at	DDX6	0.651291	3.47e-05	0.00378
206689_x_at	KAT5	0.650128	0.000168	0.00888
206424_at	CYP26A1	0.649406	0.000727	0.0208
225820_at	PHF17	0.648692	4.37e-05	0.0042
228003_at	RAB30	0.648543	0.000153	0.00838
215886_x_at	USP12	0.648298	0.00278	0.0459
201369_s_at	ZFP36L2	0.648066	0.000253	0.0112
227624_at	TET2	0.647903	0.000515	0.017
227697_at	SOCS3	0.647748	8.44e-05	0.00598
219497_s_at	BCL11A	0.647355	0.000606	0.0187
244563_at	QSER1	0.647097	7.5e-05	0.00562
208893_s_at	DUSP6	0.646617	9.43e-05	0.00635
208892_s_at	DUSP6	0.645905	0.000107	0.00679
204999_s_at	ATF5	0.645272	0.000629	0.0191
218570_at	KBTBD4 /// PTPMT1	0.644769	4.85e-05	0.0044
229197_at	ING5	0.643413	4.11e-05	0.00408
222103_at	ATF1	0.643219	4.93e-05	0.00441
231048_at	---	0.642371	0.000829	0.0225
240982_at	CARS	0.640966	0.000197	0.00962
238781_at	---	0.638893	0.000197	0.00962
202692_s_at	UBTF	0.63811	5.79e-05	0.00481
213376_at	ZBTB1	0.637833	0.000134	0.00783
215983_s_at	UBXN8	0.636773	3.1e-05	0.00359
227936_at	TMEM68	0.636676	6.69e-05	0.00523
1565269_s_at	ATF1	0.636668	5.53e-05	0.00466
221064_s_at	UNKL	0.636391	8.06e-05	0.00587
208891_at	DUSP6	0.63628	5.31e-05	0.00455
223276_at	MST150	0.636085	0.000208	0.00998
213283_s_at	SALL2	0.634629	8.91e-05	0.00613
225982_at	UBTF	0.634508	0.000246	0.011
211796_s_at	TRBC1	0.633749	3.4e-05	0.00374
232148_at	NSMAF	0.633659	0.000709	0.0205
208202_s_at	PHF15	0.633619	0.000124	0.00736
218517_at	PHF17	0.630506	4.11e-05	0.00408
225816_at	PHF17	0.630313	3.08e-05	0.00359
217923_at	PEF1	0.628201	2.48e-05	0.00317
227332_at	LOC100129022	0.627743	0.000118	0.00717
237813_at	PCBP2	0.627401	0.00053	0.0174
228287_at	ING5	0.627243	2.72e-05	0.00337
243322_at	---	0.626451	1.61e-05	0.00252
213982_s_at	RABGAP1L	0.625327	2.93e-05	0.00349
218219_s_at	LANCL2	0.624943	6.29e-05	0.00501
209355_s_at	PPAP2B	0.624752	0.00104	0.0257
226284_at	ZBTB2	0.623679	0.00013	0.00767
209746_s_at	COQ7	0.623493	2.2e-05	0.00293
242984_at	MKLN1	0.621896	2.24e-05	0.00295
214258_x_at	KAT5	0.620748	1.65e-05	0.00256
215342_s_at	RABGAP1L	0.620717	0.00015	0.00833
228829_at	ATF7	0.620423	3.32e-05	0.00373
1555905_a_at	C3orf23	0.619658	0.00174	0.0348
228830_s_at	ATF7	0.619484	6.93e-05	0.00535
222763_s_at	WDR33	0.617557	3.41e-05	0.00374
203505_at	ABCA1	0.615828	0.000115	0.00709
219342_at	CASD1	0.615042	1.51e-05	0.00248
232576_at	---	0.614821	4.86e-05	0.0044
236629_at	C1orf69	0.614518	0.000423	0.0152
220536_at	C14orf115	0.612575	2.72e-05	0.00337
215765_at	LRRC41	0.611365	0.000644	0.0193
226065_at	PRICKLE1	0.611239	0.000224	0.0104
222561_at	LANCL2	0.610634	1.42e-05	0.00245
209494_s_at	PATZ1	0.609987	5.1e-05	0.00449
223081_at	PHF23	0.608582	2.13e-05	0.00289
1555906_s_at	C3orf23	0.608128	2.18e-05	0.00291
218851_s_at	WDR33	0.605315	0.0001	0.00655
228462_at	IRX2	0.604886	2.03e-05	0.0028
219798_s_at	MEPCE	0.604825	3.77e-05	0.00391
231863_at	ING3	0.603889	8.58e-05	0.00603
239210_at	---	0.603139	0.000659	0.0196
206919_at	ELK4	0.601897	0.000714	0.0206
232781_at	---	0.599658	0.000136	0.0079
240120_at	---	0.598541	0.00228	0.0409
209757_s_at	MYCN	0.59823	2.59e-05	0.00326
222595_s_at	DIDO1	0.597792	3.14e-05	0.00362
1556588_at	C15orf37	0.597216	0.000281	0.0119
230133_at	RC3H2	0.596084	1.18e-05	0.00232
1552314_a_at	EYA3	0.595545	0.000118	0.00714
230134_s_at	RC3H2	0.595097	1.02e-05	0.00219
224177_s_at	CXorf26	0.594941	7.32e-06	0.00189
209192_x_at	KAT5	0.594461	2.78e-05	0.00342
222016_s_at	ZNF323	0.594339	0.00012	0.00724
224765_at	MSL1	0.593406	0.00017	0.00892
1555789_s_at	PHF23	0.593092	2.88e-05	0.00344
1554493_s_at	THADA	0.592065	0.000798	0.022
228778_at	---	0.592025	2.68e-05	0.00334
223294_at	CXorf26	0.590373	7.63e-06	0.00191
214790_at	SENP6	0.589403	4.46e-05	0.00425
238633_at	EPC1	0.587329	0.00012	0.00722
230708_at	PRICKLE1	0.587274	5.17e-05	0.00451
226069_at	PRICKLE1	0.587179	4.02e-05	0.00405
1554217_a_at	CCDC132	0.585275	0.000364	0.014
231731_at	OTX2	0.584263	1.16e-05	0.00232
201368_at	ZFP36L2	0.584039	3.89e-05	0.00396
1559064_at	NUP153	0.583111	7.78e-05	0.00573
1565735_at	---	0.58233	0.000236	0.0107
218325_s_at	DIDO1	0.581609	8.36e-06	0.00202
1569253_at	INTS4	0.578163	0.00227	0.0407
241612_at	FOXD3	0.575804	5.31e-05	0.00455
203504_s_at	ABCA1	0.574428	0.000565	0.018
219936_s_at	GPR87	0.572715	0.000289	0.0122
230129_at	PSTK	0.562448	1.58e-05	0.00251
223915_at	BCOR	0.561388	0.000644	0.0193
1558815_at	SORBS2	0.560583	0.0014	0.0306
239406_at	ZNF193	0.559026	1.16e-05	0.00232
212660_at	PHF15	0.5584	8.27e-05	0.00591
222759_at	SUV420H1	0.557875	1.05e-05	0.00221
1554248_at	ZNF638	0.555833	9.44e-06	0.00213
229022_at	ZFX	0.546594	2.61e-06	0.00127
223642_at	ZIC2	0.54362	1.71e-05	0.00261
220275_at	CUZD1	0.542817	1.48e-05	0.00248
220831_at	GCNT4	0.529527	2.64e-05	0.00331
242128_at	OTX2	0.514341	1.11e-05	0.0023
227575_s_at	C14orf102	0.508241	3.2e-05	0.00364
207247_s_at	ZFX /// ZFY	0.503907	0.000938	0.0242
203654_s_at	COIL	0.49876	8.64e-07	0.000801
236347_at	MMAA	0.486396	1.59e-05	0.00251
207920_x_at	ZFX	0.485642	6.82e-05	0.00529
203653_s_at	COIL	0.462112	5.45e-07	0.000751
223395_at	ABI3BP	0.459229	0.000323	0.0131
232265_at	ATXN7L1	0.422606	0.000104	0.00667
242521_at	---	0.417084	5.68e-06	0.00177

## Sheet: T4d VPA
Supplementary Table S2	T4d			600 µM VPA
Probe sets	gene names	Fold change	p Value	adjusted p Value
239205_s_at	CR1 /// CR1L	49.3969	7.57e-05	0.00648
206935_at	PCDH8	36.959	7.34e-09	0.000155
241986_at	BMPER	30.1226	2.63e-08	0.00016
205430_at	BMP5	24.6996	5.12e-06	0.00172
239206_at	CR1L	23.0392	0.000739	0.0215
205523_at	HAPLN1	22.7913	6.87e-07	0.000797
218468_s_at	GREM1	22.5121	7.14e-07	0.000797
230204_at	HAPLN1	21.7343	7.65e-07	0.00082
218469_at	GREM1	20.4163	3.08e-07	0.000581
231666_at	PAX3	19.1777	2.27e-08	0.000155
240055_at	---	17.1626	1.91e-06	0.00129
230895_at	HAPLN1	16.6067	6.93e-07	0.000797
209723_at	SERPINB9	16.3959	2.73e-07	0.000533
213139_at	SNAI2	15.8309	4.56e-05	0.00497
209840_s_at	LRRN3	15.6038	3.78e-08	0.000188
209841_s_at	LRRN3	13.9393	1.8e-08	0.000155
1554526_at	OLFM3	13.8871	1.31e-08	0.000155
219764_at	FZD10	13.4701	2.02e-08	0.000155
206941_x_at	SEMA3E	13.0695	1.29e-06	0.00109
216259_at	---	12.5958	3.7e-06	0.0015
228875_at	FAM162B	12.1276	2.53e-07	0.000532
220184_at	NANOG	12.1257	4.69e-07	0.000679
218764_at	PRKCH	11.9236	1.83e-05	0.00342
1554524_a_at	OLFM3	11.5007	1.84e-07	0.000477
228347_at	SIX1	11.445	8.5e-06	0.00229
231341_at	SLC35D3	10.8419	1.69e-06	0.00122
205524_s_at	HAPLN1	10.6583	1.26e-05	0.00281
204491_at	PDE4D	10.5562	1.01e-07	0.000307
218656_s_at	LHFP	10.1085	2.93e-06	0.00139
232116_at	GRHL3	10.0011	2.06e-06	0.00131
237375_at	---	9.86319	2.82e-05	0.00398
203913_s_at	HPGD	9.65478	2.23e-05	0.00361
205431_s_at	BMP5	9.55059	8.1e-06	0.00227
225308_s_at	TANC1	9.39955	5.95e-05	0.0057
238727_at	---	9.09964	6.37e-08	0.000249
204653_at	TFAP2A	8.75242	0.000588	0.0191
206332_s_at	IFI16	8.70495	5.02e-07	0.000686
225681_at	CTHRC1	8.65656	2.33e-07	0.000532
209875_s_at	SPP1	8.41364	5.25e-05	0.00534
210319_x_at	MSX2	8.39636	5.58e-08	0.000235
243610_at	C9orf135	8.21797	2.95e-06	0.00139
217109_at	MUC4	7.84076	5.32e-06	0.00174
218793_s_at	SCML1	7.79669	4.47e-06	0.00161
214451_at	TFAP2B	7.73167	6.27e-05	0.00583
222071_s_at	SLCO4C1	7.48281	1.34e-06	0.00109
208966_x_at	IFI16	7.24045	2.06e-05	0.00359
211548_s_at	HPGD	7.07959	0.000368	0.0148
230333_at	---	7.05225	0.000648	0.0199
227282_at	PCDH19	6.92903	3.61e-07	0.000598
235174_s_at	LOC100128822	6.91899	4.84e-07	0.000679
226117_at	TIFA	6.8352	7.75e-06	0.00223
205619_s_at	MEOX1	6.81595	0.000506	0.0174
208965_s_at	IFI16	6.77145	4.83e-06	0.00164
203914_x_at	HPGD	6.72293	9.26e-05	0.00709
213988_s_at	SAT1	6.51128	6.33e-07	0.000787
226302_at	ATP8B1	6.48922	2.43e-06	0.00138
230746_s_at	LOC100288985	6.46421	2.36e-05	0.00366
226498_at	FLT1	6.43107	3.83e-05	0.00458
241612_at	FOXD3	6.39494	1.94e-05	0.00345
206286_s_at	TDGF1 /// TDGF3	6.35418	5.79e-05	0.00562
229797_at	MCOLN3	6.26705	3.09e-08	0.000169
227856_at	C4orf32	6.23203	7.51e-06	0.00219
244387_at	---	6.1371	0.000351	0.0144
202508_s_at	SNAP25	6.11644	1.91e-05	0.00344
231380_at	C8orf34	6.10925	2.58e-06	0.00138
205472_s_at	DACH1	6.08791	3.97e-05	0.00465
228949_at	GPR177	5.97377	5.03e-05	0.00527
210145_at	PLA2G4A	5.91862	7.03e-06	0.00212
232054_at	PCDH20	5.91197	2.78e-06	0.00138
226497_s_at	FLT1	5.90095	3.55e-05	0.00443
206670_s_at	GAD1	5.87686	4.98e-08	0.000227
222108_at	AMIGO2	5.87376	2.3e-05	0.00361
223044_at	SLC40A1	5.83774	1.78e-05	0.00338
226560_at	---	5.8237	3.96e-06	0.00155
241703_at	RUNDC3B	5.74111	1.59e-05	0.0032
228950_s_at	GPR177	5.67806	4.76e-05	0.00512
210592_s_at	SAT1	5.66687	5.9e-07	0.00076
205609_at	ANGPT1	5.62781	3.55e-05	0.00443
212192_at	KCTD12	5.57867	9.2e-05	0.00705
228915_at	DACH1	5.54083	4.23e-05	0.00482
1556421_at	LOC286189	5.38893	7.88e-07	0.000828
219179_at	DACT1	5.323	1.46e-06	0.00116
215271_at	TNN	5.2003	0.000111	0.00779
202437_s_at	CYP1B1	5.17856	1.43e-06	0.00115
228335_at	CLDN11	5.15245	1.08e-05	0.00256
209676_at	TFPI	5.1392	7.57e-06	0.0022
210809_s_at	POSTN	5.11963	0.000189	0.0104
203789_s_at	SEMA3C	5.09293	8.25e-06	0.00228
1553613_s_at	FOXC1	5.02466	1.69e-06	0.00122
227238_at	MUC15	4.95273	0.00125	0.0286
1556764_s_at	---	4.90349	0.00075	0.0216
221019_s_at	COLEC12	4.90336	4.72e-07	0.000679
221773_at	ELK3	4.90318	1.92e-07	0.000477
203786_s_at	TPD52L1	4.88629	3.37e-06	0.00143
204597_x_at	STC1	4.8363	2.05e-06	0.00131
226281_at	DNER	4.80634	4.62e-06	0.00161
205471_s_at	DACH1	4.77175	0.000113	0.00787
214974_x_at	CXCL5	4.75153	2.17e-05	0.00361
202435_s_at	CYP1B1	4.75007	1.43e-05	0.003
208096_s_at	COL21A1	4.74065	9.58e-06	0.00241
221958_s_at	GPR177	4.69837	0.000285	0.0129
210762_s_at	DLC1	4.68114	1.31e-06	0.00109
242871_at	PAQR5	4.62858	7.25e-08	0.000253
204115_at	GNG11	4.6197	1.3e-05	0.00284
209267_s_at	SLC39A8	4.60274	6.57e-06	0.00205
1559280_a_at	---	4.59244	2.5e-05	0.00377
236519_at	C9orf135	4.57352	3.93e-06	0.00155
205113_at	NEFM	4.57174	2.46e-06	0.00138
217678_at	SLC7A11	4.51389	8.42e-06	0.00228
205286_at	TFAP2C	4.49905	8.31e-07	0.000857
202436_s_at	CYP1B1	4.45223	2.27e-05	0.00361
204595_s_at	STC1	4.44892	5.38e-06	0.00175
227971_at	NRK	4.44662	1.64e-05	0.00324
222747_s_at	SCML1	4.44461	3.02e-06	0.00139
230765_at	KIAA1239	4.4426	2.39e-05	0.00367
209505_at	NR2F1	4.43229	9.39e-06	0.00238
206541_at	KLKB1	4.42225	5.09e-05	0.00528
229147_at	---	4.41941	4.06e-05	0.00471
224169_at	NPFFR2	4.41301	4.42e-05	0.00492
231930_at	ELMOD1	4.40781	4.19e-06	0.00156
215101_s_at	CXCL5	4.40768	2.57e-06	0.00138
220038_at	C8orf44 /// SGK3	4.40607	1.77e-06	0.00125
202856_s_at	SLC16A3	4.40596	5.88e-05	0.00567
219995_s_at	ZNF750	4.40333	0.000169	0.00988
213943_at	TWIST1	4.39494	8.69e-05	0.00685
220484_at	MCOLN3	4.39267	3.38e-07	0.000598
203349_s_at	ETV5	4.37708	2.29e-05	0.00361
210372_s_at	TPD52L1	4.33793	1.01e-05	0.00245
206669_at	GAD1	4.32976	6e-05	0.00571
230130_at	---	4.32755	9.91e-05	0.00735
227202_at	CNTN1	4.32315	2.29e-05	0.00361
33323_r_at	SFN	4.32109	1.32e-06	0.00109
202546_at	VAMP8	4.32032	5.21e-07	0.000695
226534_at	KITLG	4.31811	0.000112	0.00783
238617_at	---	4.31624	6.83e-06	0.00209
242517_at	KISS1R	4.30466	2.46e-07	0.000532
1564964_at	---	4.29403	5.06e-05	0.00528
228850_s_at	---	4.29074	2.59e-06	0.00138
232935_at	---	4.27059	4.48e-05	0.00493
203143_s_at	KIAA0040	4.26727	9.78e-06	0.00243
203455_s_at	SAT1	4.26081	7.14e-07	0.000797
214079_at	DHRS2	4.24263	0.000119	0.00811
210665_at	TFPI	4.24093	3.4e-05	0.00436
227399_at	VGLL3	4.22993	3.52e-07	0.000598
206291_at	NTS	4.2291	1.83e-05	0.00342
224822_at	DLC1	4.20616	9.41e-05	0.00718
238453_at	FGFBP3	4.19355	0.000432	0.016
220030_at	STYK1	4.09666	1.06e-06	0.00102
227627_at	SGK3	4.06672	3.54e-05	0.00442
209921_at	SLC7A11	4.06175	0.0001	0.00742
227450_at	ERP27	4.06045	0.00136	0.0298
210015_s_at	MAP2	4.05132	2.56e-06	0.00138
242814_at	SERPINB9	4.04569	0.000369	0.0148
1556331_a_at	---	4.03498	0.000662	0.0202
222872_x_at	OBFC2A	4.02375	2.52e-05	0.00378
222033_s_at	FLT1	4.02374	5.88e-05	0.00567
1563357_at	---	4.01885	0.000964	0.0248
206710_s_at	EPB41L3	3.99914	2.65e-05	0.00388
209631_s_at	GPR37	3.99188	8.37e-06	0.00228
1554547_at	FAM13C	3.99002	8.79e-06	0.00234
204271_s_at	EDNRB	3.97158	1.09e-05	0.00256
218589_at	LPAR6	3.96141	0.0015	0.0317
203304_at	BAMBI	3.94771	3.23e-06	0.00142
242500_at	---	3.94161	2.23e-05	0.00361
206018_at	FOXG1	3.93825	4.73e-07	0.000679
238852_at	---	3.92995	6.54e-05	0.00599
207528_s_at	SLC7A11	3.92227	3.68e-06	0.0015
233606_at	---	3.91201	0.00286	0.0456
206701_x_at	EDNRB	3.8928	1.18e-06	0.00108
205278_at	GAD1	3.87843	1.02e-05	0.00245
210664_s_at	TFPI	3.87775	2.78e-05	0.00395
212681_at	EPB41L3	3.86519	4.7e-06	0.00161
233085_s_at	OBFC2A	3.84984	1.89e-07	0.000477
227209_at	CNTN1	3.84491	3.9e-06	0.00154
1562301_at	C8orf34	3.81589	7.19e-06	0.00215
209211_at	KLF5	3.8134	2.25e-06	0.00138
233536_at	ASXL3	3.81218	7.12e-05	0.00629
225798_at	JAZF1	3.80312	3.8e-07	0.00061
204932_at	TNFRSF11B	3.79781	2.48e-05	0.00376
213258_at	TFPI	3.79756	3.2e-06	0.00142
201963_at	ACSL1	3.79015	4.52e-07	0.000679
212188_at	KCTD12	3.78926	0.000111	0.00779
211828_s_at	TNIK	3.7801	0.000436	0.0161
1553151_at	ATP6V0D2	3.77914	0.000166	0.00976
213285_at	TMEM30B	3.76642	1.85e-05	0.00343
1564413_at	FLJ36116	3.74739	1.94e-06	0.00129
230349_at	XKRX	3.74557	3.06e-05	0.00423
213424_at	KIAA0895	3.72428	1.92e-05	0.00344
221605_s_at	PIPOX	3.71968	2.43e-07	0.000532
210287_s_at	FLT1	3.7047	0.000975	0.0248
213107_at	TNIK	3.67307	0.000679	0.0204
227099_s_at	LOC387763	3.67107	2.09e-06	0.00131
209480_at	HLA-DQB1	3.67067	1.62e-06	0.0012
201590_x_at	ANXA2	3.65994	8.95e-06	0.00235
220431_at	TMPRSS11E	3.65714	0.000213	0.0111
209406_at	BAG2	3.65407	1.63e-06	0.0012
213503_x_at	ANXA2	3.63227	1.63e-05	0.00324
219355_at	CXorf57	3.6295	0.000109	0.00773
205027_s_at	MAP3K8	3.62617	4.22e-06	0.00156
205111_s_at	PLCE1	3.62355	7.84e-05	0.00658
201596_x_at	KRT18	3.62096	5.98e-07	0.00076
205348_s_at	DYNC1I1	3.62026	1.43e-05	0.003
213373_s_at	CASP8	3.61859	3.35e-05	0.00434
243974_at	---	3.61195	0.00151	0.0318
209687_at	CXCL12	3.6014	2.21e-05	0.00361
210560_at	GBX2	3.59974	1.66e-05	0.00326
227742_at	CLIC6	3.5696	1.17e-06	0.00108
205081_at	CRIP1	3.55382	7.31e-06	0.00216
228750_at	---	3.55282	1.54e-06	0.00118
224833_at	ETS1	3.55212	0.000204	0.0109
205932_s_at	MSX1	3.54526	4.66e-06	0.00161
227210_at	SFMBT2	3.54474	2.14e-06	0.00133
228080_at	LAYN	3.53125	3.8e-05	0.00457
1556629_a_at	SNAP25	3.52081	1.89e-05	0.00344
206239_s_at	SPINK1	3.52013	2.22e-05	0.00361
239572_at	GJA3	3.50518	1.02e-05	0.00245
204933_s_at	TNFRSF11B	3.49231	0.000409	0.0156
229641_at	---	3.48127	2.71e-06	0.00138
227297_at	ITGA9	3.47664	3.27e-05	0.00432
1553614_a_at	FLJ25694	3.47193	0.00204	0.0374
224901_at	SCD5	3.47151	5.21e-06	0.00173
213802_at	---	3.46609	0.000178	0.0101
232327_at	THSD7B	3.46494	2.48e-05	0.00376
210427_x_at	ANXA2	3.46233	1.64e-05	0.00324
230356_at	---	3.45826	0.000114	0.00789
213094_at	GPR126	3.44688	0.000486	0.0171
231136_at	---	3.44521	0.000524	0.0177
211776_s_at	EPB41L3	3.43797	3.02e-05	0.00418
232231_at	RUNX2	3.42333	0.000748	0.0216
212543_at	AIM1	3.42247	2.67e-06	0.00138
243356_at	FAM7A3	3.42223	0.000117	0.00805
202800_at	SLC1A3	3.41938	7.83e-05	0.00658
209008_x_at	KRT8	3.4156	4.57e-06	0.00161
232481_s_at	SLITRK6	3.40861	0.00154	0.0322
225800_at	JAZF1	3.40816	3.68e-06	0.0015
237193_s_at	---	3.40558	8.61e-06	0.00231
212865_s_at	COL14A1	3.40422	4.47e-05	0.00493
212614_at	ARID5B	3.37863	0.000479	0.0169
238914_at	DCC	3.35904	0.000162	0.00961
209160_at	AKR1C3	3.35729	0.00206	0.0376
207057_at	SLC16A7	3.34652	2.15e-05	0.00361
219895_at	FAM70A	3.33666	1.8e-05	0.0034
231040_at	---	3.31696	8.02e-06	0.00227
221760_at	MAN1A1	3.31647	9.95e-06	0.00245
227526_at	CDON	3.30928	7.69e-06	0.00222
201427_s_at	SEPP1	3.30002	0.000687	0.0205
231867_at	ODZ2	3.26724	1.21e-06	0.00108
202746_at	ITM2A	3.2597	7.56e-07	0.00082
206310_at	SPINK2	3.25662	3.51e-05	0.00442
220327_at	VGLL3	3.25426	0.000359	0.0146
218559_s_at	MAFB	3.2541	3.4e-05	0.00436
213109_at	TNIK	3.25178	0.000438	0.0162
219737_s_at	PCDH9	3.24666	3.45e-05	0.00437
235046_at	---	3.24367	3.37e-05	0.00436
228964_at	PRDM1	3.22953	0.000165	0.00973
209366_x_at	CYB5A	3.2165	6.85e-07	0.000797
205287_s_at	TFAP2C	3.20298	4.28e-05	0.00488
1569054_at	SLC1A3	3.20284	9e-06	0.00235
202620_s_at	PLOD2	3.19915	1.19e-05	0.00275
235144_at	---	3.19402	2.7e-05	0.0039
205350_at	CRABP1	3.17728	9.37e-07	0.000915
237192_at	---	3.17155	3.12e-05	0.00424
202286_s_at	TACSTD2	3.17135	0.00134	0.0296
202936_s_at	SOX9	3.17038	6.35e-05	0.00587
225540_at	MAP2	3.16884	2.74e-06	0.00138
203324_s_at	CAV2	3.14304	5.65e-06	0.00183
214597_at	SSTR2	3.14197	4.71e-06	0.00161
209897_s_at	SLIT2	3.13987	0.000104	0.00751
217110_s_at	MUC4	3.1332	0.00041	0.0156
202625_at	LYN	3.13318	5.33e-06	0.00174
1553153_at	ATP6V0D2	3.13147	0.000723	0.0212
214608_s_at	EYA1	3.12807	9.03e-07	0.000903
219622_at	RAB20	3.126	2.64e-06	0.00138
232176_at	SLITRK6	3.12344	0.00144	0.0309
1552766_at	HS6ST2	3.12287	0.000618	0.0196
231179_at	IP6K3	3.12226	3.97e-05	0.00465
228796_at	CPNE4	3.11779	3.44e-05	0.00437
209803_s_at	PHLDA2	3.11678	6.03e-05	0.00571
240186_at	---	3.11358	0.000174	0.00999
210643_at	TNFSF11	3.10875	3.32e-05	0.00432
210292_s_at	PCDH11X /// PCDH11Y	3.10113	2.25e-05	0.00361
201300_s_at	PRNP	3.10031	2.41e-05	0.00368
202935_s_at	SOX9	3.0988	1.23e-05	0.00278
225911_at	NPNT	3.09448	0.000593	0.0192
208816_x_at	ANXA2P2	3.09144	1.21e-05	0.00277
207002_s_at	PLAGL1	3.08664	0.000439	0.0162
203144_s_at	KIAA0040	3.08364	1.53e-05	0.00316
215726_s_at	CYB5A	3.08005	3.81e-06	0.00153
206119_at	BHMT	3.07991	0.000126	0.0084
230003_at	---	3.07966	2.44e-06	0.00138
230030_at	HS6ST2	3.07802	6.27e-05	0.00583
201428_at	CLDN4	3.07493	6.85e-06	0.00209
221730_at	COL5A2	3.07307	3.26e-05	0.00432
224400_s_at	CHST9	3.06952	6.94e-06	0.00211
235652_at	---	3.05836	0.00276	0.0447
200872_at	S100A10	3.05502	9.09e-07	0.000903
205818_at	DBC1	3.05498	9.78e-06	0.00243
238447_at	RBMS3	3.05271	1.33e-06	0.00109
226938_at	DCAF4	3.04741	1.74e-05	0.00334
222802_at	EDN1	3.04514	4.94e-05	0.00524
235664_at	---	3.04314	0.00112	0.0267
223710_at	CCL26	3.03949	3.52e-06	0.00147
230423_at	---	3.03765	0.00104	0.0257
227182_at	SUSD3	3.03209	2.85e-06	0.00139
1553155_x_at	ATP6V0D2	3.02242	1.26e-05	0.00281
225573_at	ACAD11	3.01032	3.99e-05	0.00465
205382_s_at	CFD	3.00718	5.17e-06	0.00172
1554655_a_at	RPRML	2.99654	3.01e-06	0.00139
203892_at	WFDC2	2.99541	6.43e-06	0.00202
218872_at	TESC	2.99275	2.69e-06	0.00138
201250_s_at	SLC2A1	2.99075	1.81e-06	0.00125
207173_x_at	CDH11	2.98572	4.69e-06	0.00161
241772_at	---	2.98027	5.17e-06	0.00172
228782_at	SCGB3A2	2.97688	4.66e-05	0.00504
226856_at	MUSTN1	2.96753	0.0004	0.0154
1557292_a_at	MCOLN3	2.96531	0.000416	0.0158
223737_x_at	CHST9	2.95829	2.22e-05	0.00361
207843_x_at	CYB5A	2.9524	2.77e-06	0.00138
215241_at	ANO3	2.94885	0.00173	0.0343
215594_at	---	2.94693	0.00292	0.0462
212999_x_at	HLA-DQB1	2.9379	8.3e-06	0.00228
239975_at	HLA-DPB2	2.93769	0.000677	0.0204
208065_at	ST8SIA3	2.93334	9.28e-06	0.00236
209829_at	FAM65B	2.92949	3.11e-06	0.00141
214591_at	KLHL4	2.92765	0.000274	0.0127
208146_s_at	CPVL	2.9233	3.91e-05	0.00464
202626_s_at	LYN	2.91767	3.23e-06	0.00142
228962_at	PDE4D	2.91575	0.00195	0.0365
244159_at	LOC440934	2.90736	0.000551	0.0183
227703_s_at	SYTL4	2.90224	0.000103	0.00751
203397_s_at	GALNT3	2.90045	0.000127	0.0084
211597_s_at	HOPX	2.8912	0.00111	0.0266
203066_at	CHST15	2.89016	1.6e-05	0.0032
1554629_at	EPHA7	2.88459	0.000172	0.00993
235247_at	---	2.88239	0.00119	0.0277
207981_s_at	ESRRG	2.87759	0.00033	0.0139
202619_s_at	PLOD2	2.87282	4.19e-06	0.00156
225990_at	BOC	2.87062	1.5e-06	0.00117
242909_at	---	2.86801	2.59e-05	0.00382
200878_at	EPAS1	2.85899	5.35e-05	0.00539
221916_at	NEFL	2.85824	4.12e-06	0.00156
201005_at	CD9	2.85	2.44e-05	0.00372
226695_at	PRRX1	2.84599	0.000782	0.0222
216109_at	MED13L	2.84494	3.67e-05	0.00449
37892_at	COL11A1	2.84436	0.000236	0.0117
205080_at	RARB	2.84085	3.31e-05	0.00432
221729_at	COL5A2	2.83932	8.94e-06	0.00235
204273_at	EDNRB	2.83391	1.45e-05	0.00303
210754_s_at	LYN	2.82795	4.55e-06	0.00161
227911_at	ARHGAP28	2.82693	1.08e-06	0.00102
206309_at	LECT1	2.82061	0.000102	0.00751
218995_s_at	EDN1	2.81282	1.73e-05	0.00333
206029_at	ANKRD1	2.80481	0.000432	0.016
215321_at	RUNDC3B	2.80463	3.17e-05	0.00426
211959_at	IGFBP5	2.80419	3e-06	0.00139
204471_at	GAP43	2.79861	9.7e-06	0.00243
210221_at	CHRNA3	2.79857	0.00197	0.0367
228716_at	THRB	2.79843	0.000114	0.00789
202747_s_at	ITM2A	2.79807	1.78e-06	0.00125
203799_at	CD302	2.78865	3.33e-06	0.00142
230303_at	SYNPR	2.77993	2.22e-05	0.00361
236179_at	---	2.77581	2.11e-05	0.00361
209446_s_at	C7orf44	2.76236	0.000107	0.00764
201251_at	PKM2	2.75567	0.000436	0.0161
235343_at	VASH2	2.75463	1.71e-05	0.00332
204320_at	COL11A1	2.7536	5.12e-05	0.00528
218858_at	DEPDC6	2.75146	1.59e-05	0.0032
1557538_at	---	2.74533	0.00155	0.0322
207574_s_at	GADD45B	2.7358	6.8e-06	0.00209
223611_s_at	LNX1	2.73257	1.9e-05	0.00344
205872_x_at	PDE4DIP	2.72712	0.000849	0.0232
237946_at	---	2.72696	0.00325	0.0491
214787_at	DENND4A	2.72252	7.23e-05	0.00633
236180_at	---	2.72139	0.000163	0.00965
218718_at	PDGFC	2.71174	1.83e-05	0.00342
1552767_a_at	HS6ST2	2.70373	0.000138	0.00883
229498_at	---	2.70263	7.66e-05	0.0065
1561331_at	C1orf99	2.70224	3.28e-06	0.00142
231411_at	LHFP	2.69543	0.000133	0.0087
226354_at	LACTB	2.6904	2.58e-06	0.00138
201438_at	COL6A3	2.68549	0.00062	0.0196
205608_s_at	ANGPT1	2.67985	0.00329	0.0494
228635_at	PCDH10	2.67636	2.38e-05	0.00367
212486_s_at	FYN	2.67459	2.09e-06	0.00131
201105_at	LGALS1	2.66557	0.00011	0.00779
226933_s_at	LOC100287917	2.66069	0.000214	0.0111
243805_at	CCBE1	2.66039	0.000475	0.0168
201163_s_at	IGFBP7	2.65687	8.39e-05	0.00678
207480_s_at	MEIS2	2.65489	1.92e-05	0.00344
225171_at	ARHGAP18	2.65429	1.6e-05	0.0032
212977_at	CXCR7	2.65282	0.000452	0.0165
203348_s_at	ETV5	2.65233	0.000321	0.0137
205578_at	ROR2	2.64076	0.00226	0.0396
227609_at	EPSTI1	2.63669	9.29e-06	0.00236
206950_at	SCN9A	2.62984	0.000596	0.0192
210732_s_at	LGALS8	2.62847	2.69e-05	0.0039
205376_at	INPP4B	2.6243	5.67e-05	0.00551
208936_x_at	LGALS8	2.62261	4.32e-05	0.00488
203964_at	NMI	2.62031	2.54e-06	0.00138
205112_at	PLCE1	2.61716	0.000203	0.0108
229385_s_at	PLAC2	2.6091	0.000233	0.0116
232720_at	LINGO2	2.59284	0.00101	0.0253
231837_at	USP28	2.59213	3.29e-05	0.00432
233713_at	---	2.5876	0.000338	0.0141
212097_at	CAV1	2.57657	0.000656	0.0201
201968_s_at	PGM1	2.57477	3.4e-06	0.00143
202669_s_at	EFNB2	2.57452	8.63e-05	0.00685
201037_at	PFKP	2.57408	3.87e-06	0.00154
238883_at	---	2.56378	0.00151	0.0318
219463_at	C20orf103	2.56095	0.000392	0.0153
211470_s_at	SULT1C2	2.55632	0.000138	0.00883
217762_s_at	RAB31	2.55307	6.21e-06	0.00196
221805_at	NEFL	2.55103	2.82e-06	0.00139
235976_at	SLITRK6	2.54891	4.86e-05	0.00519
217763_s_at	RAB31	2.54708	1.27e-05	0.00281
213679_at	TTC30A	2.54603	2.7e-05	0.0039
219869_s_at	SLC39A8	2.54435	9.75e-05	0.00732
217764_s_at	RAB31	2.54391	2.19e-05	0.00361
201117_s_at	CPE	2.54387	2.4e-06	0.00138
202525_at	PRSS8	2.53072	3.28e-06	0.00142
205342_s_at	SULT1C2	2.52986	2.51e-05	0.00377
202528_at	GALE	2.52787	3.09e-05	0.00424
1553394_a_at	TFAP2B	2.52417	0.000147	0.00914
205728_at	ODZ1	2.52221	5.11e-05	0.00528
228293_at	DEPDC7	2.52031	2.13e-05	0.00361
221801_x_at	NEFL	2.5201	4.12e-06	0.00156
218353_at	RGS5	2.51919	0.000795	0.0223
213506_at	F2RL1	2.51853	8.96e-05	0.00694
1553299_at	DUSP5P	2.51335	2.99e-05	0.00416
202668_at	EFNB2	2.51191	0.000103	0.00751
242348_at	FAM19A4	2.51073	0.000158	0.00952
235638_at	RASSF6	2.50881	0.000385	0.0151
209737_at	MAGI2	2.49924	1.92e-05	0.00344
208933_s_at	LGALS8	2.49784	1.09e-05	0.00256
204517_at	PPIC	2.49705	3.1e-05	0.00424
235904_at	UGT3A1	2.49121	1.34e-05	0.00288
206271_at	TLR3	2.48691	0.00174	0.0344
211227_s_at	PCDH11Y	2.48154	4.4e-06	0.0016
1561367_a_at	---	2.47332	6.2e-06	0.00196
218704_at	RNF43	2.46885	2.29e-05	0.00361
219814_at	MBNL3	2.46588	0.00215	0.0385
219702_at	PLAC1	2.46431	0.00093	0.0244
201860_s_at	PLAT	2.46309	0.000681	0.0204
232307_at	---	2.46068	0.00173	0.0344
1569652_at	MLLT3	2.4588	3.93e-05	0.00465
209892_at	FUT4	2.45838	2.88e-05	0.00405
204596_s_at	STC1	2.45807	0.00064	0.0198
235736_at	---	2.45652	1.65e-05	0.00324
238440_at	CLYBL	2.45557	3.63e-06	0.0015
1559965_at	LOC100192378	2.45553	0.00141	0.0305
206432_at	HAS2	2.45411	0.000701	0.0208
214531_s_at	SNX1	2.45409	4.49e-05	0.00493
239913_at	SLC10A4	2.4511	0.000345	0.0143
209071_s_at	RGS5	2.44743	9.02e-06	0.00235
1552274_at	PXK	2.44642	4.76e-05	0.00512
203814_s_at	NQO2	2.44642	2.94e-06	0.00139
202363_at	SPOCK1	2.44523	8.64e-05	0.00685
222044_at	PCIF1	2.44292	3.26e-05	0.00432
229233_at	NRG3	2.43251	2.27e-05	0.00361
212922_s_at	SMYD2	2.4288	0.000163	0.00967
231842_at	KIAA1462	2.42648	8.1e-05	0.00668
206806_at	DGKI	2.42641	0.000379	0.015
225639_at	SKAP2	2.4237	0.000638	0.0198
219569_s_at	TMEM22	2.42351	3.57e-05	0.00443
226875_at	DOCK11	2.42132	0.000361	0.0146
203423_at	RBP1	2.41745	5.15e-05	0.00528
219038_at	MORC4	2.41742	2.24e-05	0.00361
213342_at	YAP1	2.4116	0.000238	0.0117
213601_at	SLIT1	2.41105	0.000414	0.0157
223541_at	HAS3	2.40618	7.32e-06	0.00216
1552678_a_at	USP28	2.40355	0.000335	0.014
220014_at	PRR16	2.40075	4.88e-05	0.00519
225056_at	SIPA1L2	2.40048	0.000111	0.00779
201650_at	KRT19	2.39496	2.39e-05	0.00367
232027_at	SYNE1	2.39257	0.00062	0.0196
207610_s_at	EMR2	2.39089	0.000222	0.0114
228233_at	FREM1	2.38808	6.62e-05	0.00603
205625_s_at	CALB1	2.38633	6.35e-05	0.00587
202497_x_at	SLC2A3	2.38488	6.57e-05	0.006
204529_s_at	TOX	2.38236	3.39e-05	0.00436
229842_at	ELF3	2.38145	0.000276	0.0127
216236_s_at	SLC2A14 /// SLC2A3	2.38051	0.000198	0.0107
232254_at	---	2.37962	0.00198	0.0367
213712_at	ELOVL2	2.37831	0.000108	0.00771
203065_s_at	CAV1	2.378	0.000209	0.011
203323_at	CAV2	2.37311	0.000169	0.00988
224184_s_at	BOC	2.37265	6.82e-05	0.00615
234303_s_at	GPR85	2.37003	0.000958	0.0247
222921_s_at	HEY2	2.36882	5.31e-05	0.00537
214162_at	LOC284244	2.36403	0.000374	0.0149
205428_s_at	CALB2	2.35915	3.7e-05	0.00451
239561_at	---	2.3555	0.00102	0.0254
219388_at	GRHL2	2.35471	9.85e-05	0.00732
237552_at	---	2.34985	0.000266	0.0125
1552486_s_at	LACTB	2.34918	0.00069	0.0206
201422_at	IFI30	2.34721	7.38e-05	0.0064
231336_at	CPNE4	2.34451	5.63e-05	0.00551
230623_x_at	USP28	2.33986	6.91e-05	0.00621
210033_s_at	SPAG6	2.33734	0.00131	0.0292
219863_at	HERC5	2.33494	1.87e-05	0.00344
205433_at	BCHE	2.33299	0.000599	0.0192
219743_at	HEY2	2.33134	0.000215	0.0111
222830_at	GRHL1	2.33066	0.000383	0.0151
219740_at	VASH2	2.32854	1.25e-05	0.00281
212538_at	DOCK9	2.32816	0.000128	0.00844
223962_at	TTC29	2.32781	0.000601	0.0192
1567101_at	---	2.32752	0.000271	0.0126
208934_s_at	LGALS8	2.32501	0.000243	0.0119
227386_s_at	TMEM200B	2.32479	0.000137	0.0088
1563494_at	---	2.32459	0.00166	0.0335
213238_at	ATP10D	2.32418	0.000428	0.016
237727_at	---	2.32413	0.00245	0.0416
230372_at	HAS2	2.32146	0.00096	0.0247
205515_at	PRSS12	2.31855	0.000293	0.013
226433_at	RNF157	2.31507	0.000253	0.0122
206542_s_at	SMARCA2	2.30994	1.57e-05	0.0032
1557181_s_at	C11orf87	2.30986	8.59e-05	0.00685
225796_at	PXK	2.301	0.000118	0.00811
201412_at	LRP10	2.30037	0.000134	0.0087
201849_at	BNIP3	2.29802	0.000156	0.00946
201847_at	LIPA	2.29558	9.04e-06	0.00235
209679_s_at	SMAGP	2.2891	0.000408	0.0156
204823_at	NAV3	2.28784	0.00225	0.0395
231195_at	KLRG2	2.28766	0.000174	0.00999
213479_at	NPTX2	2.28644	8.18e-06	0.00228
225325_at	MFSD6	2.28419	0.000568	0.0187
205555_s_at	MSX2	2.28368	1.54e-05	0.00317
237411_at	ADAMTS6	2.28255	0.000182	0.0102
223423_at	GPR160	2.28172	0.000181	0.0102
220234_at	CA8	2.28065	2.32e-05	0.00363
1552485_at	LACTB	2.27863	2.79e-05	0.00396
205328_at	CLDN10	2.2774	0.000456	0.0165
227612_at	ELAVL3	2.27552	0.000833	0.023
229178_at	PRTG	2.27381	0.000164	0.00969
202912_at	ADM	2.27241	0.00126	0.0288
208370_s_at	RCAN1	2.27216	8.21e-06	0.00228
205030_at	FABP7	2.27172	0.000183	0.0102
226068_at	SYK	2.27168	8.08e-05	0.00668
230844_at	LOC440934	2.27019	0.000183	0.0103
222735_at	TMEM38B	2.26632	4.44e-05	0.00492
212098_at	LOC151162 /// MGAT5	2.26461	4.21e-05	0.00482
203232_s_at	ATXN1	2.26262	7.89e-06	0.00226
219703_at	MNS1	2.25911	8.38e-06	0.00228
205029_s_at	FABP7	2.25852	0.000784	0.0222
227177_at	CORO2A	2.25728	5.17e-05	0.00528
219450_at	C4orf19	2.25658	6.7e-06	0.00208
242385_at	RORB	2.25633	0.000696	0.0207
217707_x_at	SMARCA2	2.25527	0.000314	0.0136
238063_at	TMEM154	2.25491	0.00122	0.0282
201695_s_at	NP	2.25133	5.34e-05	0.00539
213428_s_at	COL6A1	2.25115	1.7e-05	0.0033
228256_s_at	EPB41L4A	2.24577	1.36e-05	0.00289
220736_at	SLC19A3	2.24542	0.00173	0.0344
221935_s_at	C3orf64	2.24027	1.18e-05	0.00274
219305_x_at	FBXO2	2.2349	7.4e-05	0.0064
232760_at	TEX15	2.23464	2.89e-05	0.00406
219134_at	ELTD1	2.22945	0.00029	0.013
1569886_a_at	GLB1L3	2.22867	0.000732	0.0213
226636_at	PLD1	2.22805	0.00184	0.0354
207943_x_at	PLAGL1	2.22803	4.65e-05	0.00504
230425_at	EPHB1	2.22348	0.00104	0.0257
203910_at	ARHGAP29	2.22302	0.000277	0.0128
218035_s_at	RBM47	2.22254	0.00014	0.00889
225716_at	---	2.22	0.000359	0.0146
227241_at	MUC15	2.21975	0.00269	0.0441
201848_s_at	BNIP3	2.21708	0.000257	0.0123
229963_at	BEX5	2.21698	9.2e-05	0.00705
209966_x_at	ESRRG	2.2166	0.000942	0.0246
241385_at	LARP7	2.21596	0.000239	0.0118
1553321_a_at	SULT1C4	2.21148	1.37e-05	0.00289
224463_s_at	C11orf70	2.21128	1.83e-05	0.00342
204949_at	ICAM3	2.21098	1.23e-05	0.00278
219932_at	SLC27A6	2.20898	5.15e-05	0.00528
212741_at	MAOA	2.20795	6.97e-05	0.00624
201843_s_at	EFEMP1	2.20123	1.78e-05	0.00338
203159_at	GLS	2.197	6.94e-05	0.00623
207558_s_at	PITX2	2.19381	0.000919	0.0243
201131_s_at	CDH1	2.19378	0.000111	0.00781
222912_at	ARRB1	2.19138	0.000589	0.0191
1553485_at	CCDC140	2.18776	0.000745	0.0216
213664_at	SLC1A1	2.18761	2.23e-05	0.00361
229657_at	THRB	2.18373	3.74e-05	0.00452
202007_at	NID1	2.18353	5.66e-05	0.00551
203044_at	CHSY1	2.18262	0.000138	0.00883
241925_x_at	---	2.18195	2.96e-05	0.00413
209278_s_at	TFPI2	2.17883	0.000359	0.0146
43511_s_at	---	2.17847	0.000463	0.0167
235146_at	TMCC3	2.17819	0.000975	0.0248
209470_s_at	GPM6A	2.17678	0.000739	0.0215
235092_at	---	2.17511	0.00141	0.0304
214954_at	SUSD5	2.17467	8.7e-05	0.00685
227785_at	SDCCAG8	2.17374	3.33e-05	0.00432
200916_at	TAGLN2	2.17305	4.14e-05	0.0048
204918_s_at	MLLT3	2.17213	0.000699	0.0208
235944_at	HMCN1	2.17175	0.000103	0.00751
1555878_at	RPS24	2.17106	6.51e-05	0.00598
204479_at	OSTF1	2.17034	3.95e-05	0.00465
205626_s_at	CALB1	2.16642	0.00182	0.0352
210691_s_at	CACYBP	2.16468	2.68e-05	0.00389
229310_at	KLHL29	2.16271	2.25e-05	0.00361
226186_at	TMOD2	2.15909	0.000139	0.00884
229271_x_at	COL11A1	2.15896	4.44e-05	0.00492
210837_s_at	PDE4D	2.15595	0.000139	0.00884
217986_s_at	BAZ1A	2.15592	7.11e-05	0.00629
204917_s_at	MLLT3	2.15332	0.000518	0.0176
201381_x_at	CACYBP	2.15233	2.25e-05	0.00361
1555443_at	C10orf96	2.15095	8.88e-05	0.0069
218516_s_at	IMPAD1	2.1495	9.84e-05	0.00732
203817_at	GUCY1B3	2.14921	0.000368	0.0148
225974_at	TMEM64	2.1485	0.000181	0.0102
206070_s_at	EPHA3	2.14713	0.000751	0.0216
236610_at	---	2.14695	0.00122	0.0282
214157_at	GNAS	2.14672	0.00124	0.0286
223599_at	TRIM6	2.14438	1.95e-05	0.00345
233587_s_at	SIPA1L2	2.1424	5.64e-05	0.00551
222646_s_at	ERO1L	2.13928	3.64e-05	0.00448
219938_s_at	PSTPIP2	2.13545	0.000461	0.0166
212510_at	GPD1L	2.13434	0.000575	0.0188
205544_s_at	CR2	2.13304	1.77e-05	0.00338
206429_at	F2RL1	2.13304	2.55e-05	0.0038
227760_at	IGFBPL1	2.1314	1.94e-05	0.00345
208690_s_at	PDLIM1	2.12954	2.25e-05	0.00361
219064_at	ITIH5	2.12793	9.69e-05	0.00731
1562529_s_at	---	2.12608	0.000444	0.0163
212998_x_at	HLA-DQB1 /// LOC100294318	2.12462	4.98e-05	0.00525
213587_s_at	ATP6V0E2	2.12442	0.000151	0.00925
222045_s_at	PCIF1	2.12157	5.28e-05	0.00536
202499_s_at	SLC2A3	2.12063	1.27e-05	0.00281
210383_at	SCN1A	2.11972	7.14e-05	0.00629
1556166_x_at	---	2.11824	0.000118	0.0081
202069_s_at	IDH3A	2.11653	9.67e-05	0.00731
222278_at	---	2.11448	3.96e-05	0.00465
214811_at	RIMBP2	2.11199	0.00117	0.0275
201116_s_at	CPE	2.10864	9.73e-05	0.00732
203131_at	PDGFRA	2.10424	0.000871	0.0236
243006_at	---	2.1003	0.00262	0.0433
201716_at	SNX1	2.10023	0.000324	0.0138
202599_s_at	NRIP1	2.09942	0.000335	0.014
204396_s_at	GRK5	2.09863	0.000144	0.00904
230960_at	IGDCC3	2.09712	0.000445	0.0163
202409_at	IGF2 /// INS-IGF2	2.09643	0.000966	0.0248
202465_at	PCOLCE	2.09625	0.00015	0.00923
205673_s_at	ASB9	2.09328	0.000374	0.0149
219196_at	SCG3	2.09276	0.000695	0.0207
200968_s_at	PPIB	2.09266	8.12e-05	0.00668
204584_at	L1CAM	2.09223	0.000279	0.0128
218772_x_at	TMEM38B	2.0922	4.87e-05	0.00519
240254_at	---	2.09076	7.27e-05	0.00635
206390_x_at	PF4	2.08994	0.00253	0.0423
225173_at	ARHGAP18	2.08397	0.00225	0.0395
208358_s_at	UGT8	2.08371	2.65e-05	0.00388
214930_at	SLITRK5	2.0828	3.73e-05	0.00452
200660_at	S100A11	2.08172	0.000265	0.0125
204712_at	WIF1	2.07796	0.000296	0.0131
202693_s_at	STK17A	2.07687	1.22e-05	0.00278
216319_at	---	2.07635	0.00193	0.0362
241883_x_at	---	2.07362	0.000288	0.013
209318_x_at	PLAGL1	2.07357	0.00273	0.0444
212209_at	MED13L	2.0699	7.98e-05	0.00666
231166_at	GPR155	2.06946	3.58e-05	0.00443
1566764_at	MACC1	2.06792	3.65e-05	0.00448
241044_x_at	---	2.0679	0.00012	0.00816
227985_at	---	2.06438	2.36e-05	0.00366
226782_at	SLC25A30	2.06309	1.84e-05	0.00342
209343_at	EFHD1	2.06253	2.08e-05	0.0036
244867_at	---	2.05924	0.00305	0.0473
242940_x_at	DLX6	2.05922	0.00129	0.029
203800_s_at	MRPS14	2.05735	0.0002	0.0107
212458_at	SPRED2	2.05562	3.2e-05	0.00428
209070_s_at	RGS5	2.05545	0.000161	0.00958
212208_at	MED13L	2.05479	2.54e-05	0.00379
209755_at	NMNAT2	2.05444	0.00051	0.0175
219474_at	C3orf52	2.05408	4.33e-05	0.00488
1554283_at	CCRN4L	2.05025	6.05e-05	0.00571
207172_s_at	CDH11	2.05011	0.000502	0.0174
244264_at	KLRG2	2.04996	5.88e-05	0.00567
219772_s_at	SMPX	2.0436	0.00225	0.0395
208449_s_at	FGF8	2.04358	0.000793	0.0223
223734_at	C4orf49	2.04338	0.00106	0.0259
203424_s_at	IGFBP5	2.04299	0.00221	0.0392
203704_s_at	RREB1	2.04294	2.27e-05	0.00361
218681_s_at	SDF2L1	2.04257	0.000309	0.0135
203780_at	MPZL2	2.04228	0.000165	0.00972
214129_at	PDE4DIP	2.04168	6.56e-05	0.006
230319_at	---	2.04064	2.67e-05	0.00389
228097_at	MYLIP	2.03986	8.69e-05	0.00685
228956_at	UGT8	2.03967	7.6e-05	0.0065
212415_at	41523	2.03949	0.00191	0.0361
212923_s_at	C6orf145	2.03789	0.000677	0.0204
201200_at	CREG1	2.0373	1.19e-05	0.00275
232191_at	C21orf105	2.03403	0.000343	0.0142
200606_at	DSP	2.03381	1.3e-05	0.00284
205463_s_at	PDGFA	2.03355	4.46e-05	0.00492
228547_at	NRXN1	2.03223	0.00198	0.0367
232541_at	---	2.03197	0.00109	0.0264
223391_at	SGPP1	2.03118	1.32e-05	0.00286
217028_at	CXCR4	2.03067	2.59e-05	0.00382
220324_at	C6orf155	2.03039	0.00185	0.0356
203001_s_at	STMN2	2.02838	0.00191	0.0361
204646_at	DPYD	2.02762	0.000377	0.015
214434_at	HSPA12A	2.02712	3.94e-05	0.00465
224565_at	NEAT1	2.0263	7.94e-05	0.00664
203595_s_at	IFIT5	2.02523	4.97e-05	0.00524
214636_at	CALCB	2.02461	0.000104	0.00751
214321_at	NOV	2.02273	0.000464	0.0167
204467_s_at	SNCA	2.02097	0.00014	0.00889
220761_s_at	TAOK3	2.0207	5.45e-05	0.00545
1552736_a_at	NETO1	2.0188	0.00019	0.0104
209869_at	ADRA2A	2.01873	7.89e-05	0.0066
218700_s_at	RAB7L1	2.01743	2.11e-05	0.00361
219316_s_at	FLVCR2	2.0157	0.000879	0.0237
210105_s_at	FYN	2.01549	1.32e-05	0.00286
202309_at	MTHFD1	2.01542	0.000128	0.00845
226806_s_at	NFIA	2.01499	0.00153	0.032
226022_at	SASH1	2.01354	9.77e-05	0.00732
1553436_at	MUC19	2.01159	0.00221	0.0392
203767_s_at	STS	2.01121	0.000472	0.0168
204304_s_at	PROM1	2.01004	0.000126	0.0084
239988_at	---	2.00968	0.00101	0.0253
202498_s_at	SLC2A3	2.00851	0.000103	0.00751
231202_at	ALDH1L2	2.00721	0.00013	0.00852
206336_at	CXCL6	2.005	0.000201	0.0107
229649_at	NRXN3	2.00498	0.000747	0.0216
206099_at	PRKCH	2.0026	0.000928	0.0244
242338_at	TMEM64	2.00257	0.000138	0.00883
209685_s_at	PRKCB	1.99904	0.000198	0.0107
225136_at	PLEKHA2	1.99829	0.000285	0.0129
238066_at	RBP7	1.99662	0.000418	0.0158
217437_s_at	TACC1	1.99553	0.000231	0.0116
222088_s_at	SLC2A14 /// SLC2A3	1.99495	0.000175	0.01
231460_at	---	1.99362	0.00192	0.0362
219142_at	RASL11B	1.99286	0.000104	0.00751
1555412_at	FBXL21	1.99218	3.6e-05	0.00446
236031_x_at	---	1.98953	0.000374	0.0149
228977_at	LOC729680	1.98736	7.4e-05	0.0064
235570_at	---	1.98732	4.36e-05	0.0049
240395_at	LOC100128727	1.98591	0.0021	0.038
236542_at	---	1.98391	0.000632	0.0198
231810_at	BRI3BP	1.98343	0.00027	0.0126
228098_s_at	MYLIP	1.98328	3.53e-05	0.00442
229332_at	HPDL	1.981	0.000212	0.0111
228109_at	RASGRF2	1.97957	3.7e-05	0.00451
33322_i_at	SFN	1.97536	0.000134	0.0087
219295_s_at	PCOLCE2	1.97513	0.000636	0.0198
214791_at	SP140L	1.97463	4.42e-05	0.00492
210836_x_at	PDE4D	1.97255	0.000134	0.0087
212207_at	MED13L	1.9718	6.74e-05	0.00611
209469_at	GPM6A	1.97155	0.000343	0.0142
226225_at	MCC	1.96932	8.26e-05	0.00673
238521_at	---	1.96739	4.06e-05	0.00471
223908_at	HDAC8	1.96652	9.67e-05	0.00731
209291_at	ID4	1.96623	0.000431	0.016
207957_s_at	PRKCB	1.96615	0.000201	0.0108
238584_at	IQCA1	1.96558	0.000723	0.0212
1553978_at	LOC729991	1.96557	0.00188	0.0358
233136_at	PABPC5	1.96462	0.00176	0.0346
221268_s_at	SGPP1	1.96442	0.00043	0.016
222496_s_at	RBM47	1.96418	0.00146	0.0311
213456_at	SOSTDC1	1.96316	0.000911	0.0242
242324_x_at	CCBE1	1.96209	0.000207	0.011
219933_at	GLRX2	1.96203	0.000408	0.0156
205498_at	GHR	1.96108	0.000633	0.0198
1554690_a_at	TACC1	1.95893	0.000262	0.0124
235236_at	LOC100131897	1.95859	0.00035	0.0144
235492_at	RNF217	1.95765	0.00207	0.0378
1566766_a_at	MACC1	1.95626	5.55e-05	0.00551
202565_s_at	SVIL	1.95559	0.000137	0.00882
203231_s_at	ATXN1	1.95522	8.1e-05	0.00668
241198_s_at	C11orf70	1.9551	7.83e-05	0.00658
223503_at	TMEM163	1.9524	0.00165	0.0334
200911_s_at	TACC1	1.95116	0.000207	0.011
206167_s_at	ARHGAP6	1.94916	0.000108	0.00772
210753_s_at	EPHB1	1.94754	0.000146	0.00911
1557369_a_at	LOC285401	1.94577	0.00212	0.0382
217728_at	S100A6	1.94514	0.000265	0.0125
231382_at	FGF18	1.94498	0.00176	0.0346
203152_at	MRPL40	1.94437	0.000145	0.00909
222939_s_at	SLC16A10	1.9441	2.24e-05	0.00361
218254_s_at	SAR1B	1.94291	8.26e-05	0.00673
214247_s_at	DKK3	1.94178	0.000317	0.0136
216033_s_at	FYN	1.94109	0.000779	0.0221
226021_at	RDH10	1.94088	7.23e-05	0.00633
229073_at	PRTG	1.94053	3.87e-05	0.00462
224894_at	YAP1	1.93992	8.94e-05	0.00693
209693_at	ASTN2	1.93975	0.000145	0.00908
203186_s_at	S100A4	1.93935	7.4e-05	0.0064
202403_s_at	COL1A2	1.9392	9.2e-05	0.00705
1555579_s_at	PTPRM	1.93722	0.000128	0.00845
211276_at	TCEAL2	1.93678	6.81e-05	0.00615
1558511_s_at	ESYT2	1.93575	2.14e-05	0.00361
205888_s_at	JAKMIP2	1.93496	0.00023	0.0116
230035_at	BOC	1.93452	9.82e-05	0.00732
1553027_a_at	KLHL4	1.93406	0.000442	0.0163
202862_at	FAH	1.93159	0.000505	0.0174
200967_at	PPIB	1.93136	2.64e-05	0.00388
204547_at	RAB40B	1.93099	0.000187	0.0104
1555962_at	B3GNT7	1.93074	0.00162	0.0331
234970_at	TC2N	1.93014	0.000597	0.0192
211761_s_at	CACYBP	1.92985	3.41e-05	0.00436
226885_at	---	1.92951	0.00208	0.0379
1559966_a_at	LOC100192378	1.92785	8.78e-05	0.00686
219147_s_at	C9orf95	1.92746	3.02e-05	0.00418
205857_at	SLC18A2	1.92714	0.000307	0.0134
210139_s_at	PMP22	1.92198	0.00129	0.0291
223533_at	LRRC8C	1.9207	0.000288	0.013
221215_s_at	RIPK4	1.92021	2.77e-05	0.00395
205543_at	HSPA4L	1.91881	0.000676	0.0204
210117_at	SPAG1	1.91652	6.99e-05	0.00625
207717_s_at	PKP2	1.91544	0.00048	0.0169
201662_s_at	ACSL3	1.9154	0.000148	0.00916
1553243_at	ITIH5	1.91524	0.00107	0.026
201599_at	OAT	1.91477	8.17e-05	0.00669
1555274_a_at	SELI	1.91182	2.32e-05	0.00363
217985_s_at	BAZ1A	1.91168	8.15e-05	0.00669
204466_s_at	SNCA	1.91048	0.000171	0.00993
211675_s_at	MDFIC	1.90983	0.00012	0.00816
222162_s_at	ADAMTS1	1.90948	0.000709	0.0209
204362_at	SKAP2	1.90927	0.000353	0.0144
202404_s_at	COL1A2	1.90615	0.000246	0.012
220679_s_at	CDH7	1.90608	0.00237	0.0408
226751_at	CNRIP1	1.90553	5.52e-05	0.00549
205638_at	BAI3	1.90513	6.16e-05	0.00577
218699_at	RAB7L1	1.90262	0.000222	0.0114
204457_s_at	GAS1	1.90192	4.44e-05	0.00492
235117_at	CHAC2	1.90166	0.000112	0.00784
213397_x_at	RNASE4	1.90094	0.000686	0.0205
238762_at	MTHFD2L	1.8987	0.000146	0.00909			160
202023_at	EFNA1	1.89858	8.57e-05	0.00685
231121_at	HPS3	1.89813	0.000867	0.0235
214830_at	SLC38A6	1.89813	0.000232	0.0116
242959_at	---	1.89791	0.00189	0.0359
1557458_s_at	SHB	1.89749	0.001	0.0252
237275_at	---	1.89738	0.00307	0.0475
216840_s_at	LAMA2	1.89454	0.000124	0.00835
204518_s_at	PPIC	1.8942	0.000119	0.00811
230883_at	NXPH2	1.8932	3.42e-05	0.00436
214586_at	GPR37	1.89299	0.000291	0.013
225688_s_at	PHLDB2	1.89227	6.07e-05	0.00571
228365_at	CPNE8	1.89097	2.77e-05	0.00395
238969_at	C3orf55	1.88987	0.000238	0.0117
236471_at	NFE2L3	1.88925	0.000284	0.0129
205466_s_at	HS3ST1	1.88892	0.000724	0.0212
218502_s_at	TRPS1	1.8889	5.96e-05	0.0057
225655_at	UHRF1	1.88885	0.000517	0.0176
223654_s_at	BRUNOL4	1.88861	0.000244	0.0119
1558444_at	---	1.88777	0.00201	0.037
203921_at	CHST2	1.88616	0.000248	0.012
205628_at	PRIM2	1.88615	0.000209	0.011
214595_at	KCNG1	1.8857	0.000603	0.0193
213429_at	---	1.88463	0.00119	0.0277
214369_s_at	RASGRP2	1.88384	0.00205	0.0376
1554486_a_at	C6orf114	1.88335	0.000317	0.0136
239457_at	ATP8B3	1.88275	0.00253	0.0423
203332_s_at	INPP5D	1.88145	0.001	0.0252
44120_at	ADCK2	1.87865	0.000952	0.0247
219602_s_at	FAM38B	1.87863	7.63e-05	0.0065
223130_s_at	MYLIP	1.87785	0.000233	0.0116
204796_at	EML1	1.87774	0.00232	0.0402
209626_s_at	OSBPL3	1.87566	0.000167	0.00978
223427_s_at	EPB41L4B	1.87467	0.000518	0.0176
226907_at	PPP1R14C	1.87339	0.0005	0.0173
1552712_a_at	NMNAT2	1.8731	3.98e-05	0.00465
222654_at	IMPAD1	1.87281	4.79e-05	0.00514
217049_x_at	PCDH11Y	1.87209	3.46e-05	0.00437
215789_s_at	AJAP1	1.86963	0.00188	0.0359
209457_at	DUSP5	1.86952	8.66e-05	0.00685
242794_at	MAML3	1.86809	5.56e-05	0.00551
229656_s_at	EML6	1.86796	5.16e-05	0.00528
202600_s_at	NRIP1	1.86705	0.000395	0.0153
208078_s_at	SIK1	1.86323	0.000149	0.00916
205709_s_at	CDS1	1.86287	0.000608	0.0194
205330_at	MN1	1.86263	0.000169	0.00988
215299_x_at	SULT1A1	1.86239	0.000274	0.0127
225245_x_at	H2AFJ	1.86161	0.00276	0.0447
228487_s_at	---	1.86114	0.000641	0.0198
204342_at	SLC25A24	1.86099	7.04e-05	0.00627
202481_at	DHRS3	1.86011	0.00115	0.0272
226690_at	ADCYAP1R1	1.85968	0.00254	0.0425
235143_at	SLC10A7	1.85915	0.000143	0.00901
213189_at	MINA	1.85836	0.000563	0.0186
225536_at	TMEM54	1.85812	0.000287	0.013
238537_at	---	1.85737	0.00104	0.0256
204168_at	MGST2	1.85726	0.00012	0.00818
209140_x_at	HLA-B	1.85718	0.000262	0.0124
208064_s_at	ST8SIA3	1.85658	0.000215	0.0111
225626_at	PAG1	1.85644	0.000408	0.0156
228575_at	IL20RB	1.85576	8.66e-05	0.00685
202880_s_at	CYTH1	1.85505	0.00172	0.0342
242346_x_at	---	1.85341	0.00134	0.0296
221696_s_at	STYK1	1.85178	0.000281	0.0128
206247_at	MICB	1.85106	0.000157	0.0095
213745_at	ATRNL1	1.84897	4.45e-05	0.00492
210305_at	PDE4DIP	1.84861	0.00155	0.0323
218966_at	MYO5C	1.84778	0.0017	0.034
236840_at	C12orf56	1.846	9.68e-05	0.00731
229160_at	MUM1L1	1.84552	6.07e-05	0.00571
205817_at	SIX1	1.84254	0.000323	0.0138
204955_at	SRPX	1.84135	0.000156	0.00943
204616_at	UCHL3	1.8408	0.000189	0.0104
229553_at	PGM2L1	1.84031	0.000711	0.0209
211479_s_at	HTR2C	1.83818	0.00127	0.0289
219015_s_at	ALG13	1.83803	0.000125	0.0084
1568574_x_at	SPP1	1.83708	0.00187	0.0357
230005_at	SVIP	1.83701	4.31e-05	0.00488
206280_at	CDH18	1.83627	0.000638	0.0198
231183_s_at	JAG1	1.83577	0.000127	0.0084
205542_at	STEAP1	1.83568	0.000706	0.0209
203556_at	ZHX2	1.83562	0.000359	0.0146
232805_at	---	1.83377	0.000684	0.0205
204929_s_at	VAMP5	1.83231	0.000257	0.0123
224301_x_at	H2AFJ	1.83088	0.00314	0.0482
213603_s_at	RAC2	1.82947	0.000267	0.0125
240301_at	DPPA2	1.82743	0.000405	0.0155
239031_at	SSTR2	1.82626	0.000273	0.0127
212445_s_at	NEDD4L	1.82611	8.6e-05	0.00685
225459_at	AMOTL1	1.82605	0.00173	0.0343
227817_at	PRKCB	1.82464	0.000114	0.00789
224942_at	PAPPA	1.82448	0.00209	0.0379
212418_at	ELF1	1.82395	0.00017	0.00988
208935_s_at	LGALS8	1.82256	0.00137	0.0299
228100_at	C1orf88	1.82229	0.000121	0.0082
209159_s_at	NDRG4	1.8221	4.21e-05	0.00482
221898_at	PDPN	1.82141	0.00101	0.0253
224847_at	CDK6	1.8214	0.000375	0.0149
229975_at	BMPR1B	1.81885	0.00013	0.00852
217553_at	MGC87042	1.81795	0.000321	0.0137
230302_at	---	1.81768	0.00313	0.0481
225018_at	SPIRE1	1.8172	0.000431	0.016
201842_s_at	EFEMP1	1.8169	0.000156	0.00943
228937_at	C13orf31	1.81507	4.85e-05	0.00519
224641_at	FYTTD1	1.81376	0.000706	0.0209
212430_at	RBM38	1.81362	0.000351	0.0144
216870_x_at	DLEU2	1.81144	0.000304	0.0133
239834_at	---	1.81111	0.000603	0.0193
207307_at	HTR2C	1.81057	0.00163	0.0332
227641_at	FBXL16	1.81014	0.000126	0.0084
236565_s_at	LARP6	1.8101	0.00029	0.013
221810_at	RAB15	1.80994	0.00011	0.00779
1569469_a_at	LHX8	1.80924	0.00113	0.0269
241866_at	SLC16A7	1.80877	0.000121	0.0082
226185_at	CDS1	1.80869	5.28e-05	0.00536
221654_s_at	USP3	1.80826	0.00011	0.00778
227139_s_at	HPS3	1.80825	8.77e-05	0.00686
221858_at	TBC1D12	1.80777	0.000465	0.0167
202364_at	MXI1	1.80677	0.000196	0.0106
215044_s_at	STAM2	1.80644	0.000991	0.0251
219288_at	C3orf14	1.8058	0.000226	0.0115
224895_at	YAP1	1.80562	0.00031	0.0135
209824_s_at	ARNTL	1.80497	0.000237	0.0117
225955_at	METRNL	1.80482	0.000522	0.0177
235022_at	C18orf19	1.80341	0.000178	0.0101
1569338_at	---	1.80035	5.62e-05	0.00551
213188_s_at	MINA	1.79915	9.83e-05	0.00732
212785_s_at	LARP7	1.79874	0.00111	0.0266
230220_at	UNC80	1.79809	0.00252	0.0422
216867_s_at	PDGFA	1.79763	0.000164	0.00971
239911_at	ONECUT2	1.79698	0.000577	0.0188
222803_at	PRTFDC1	1.79594	0.000778	0.0221
230006_s_at	SVIP	1.79577	5.98e-05	0.0057
213093_at	PRKCA	1.7952	0.000777	0.0221
239624_at	---	1.79337	0.000212	0.0111
204011_at	SPRY2	1.79221	0.000508	0.0175
240944_at	---	1.79171	0.000391	0.0153
204361_s_at	SKAP2	1.79157	0.000335	0.014
206907_at	TNFSF9	1.79154	0.000304	0.0133
1556211_a_at	---	1.79132	0.00219	0.0391
203325_s_at	COL5A1	1.7906	0.000143	0.00901
202489_s_at	FXYD3	1.78979	0.000846	0.0232
206987_x_at	FGF18	1.78975	0.00292	0.0462
223475_at	CRISPLD1	1.78908	0.000809	0.0226
206170_at	ADRB2	1.78866	0.00149	0.0315
218189_s_at	NANS	1.78796	0.000176	0.01
1556876_s_at	RP11-64P12.3	1.78615	0.000929	0.0244
227763_at	LYPD6	1.78452	9.44e-05	0.00719
224469_s_at	INF2	1.7844	0.000394	0.0153
223422_s_at	ARHGAP24	1.78344	0.000628	0.0197
222808_at	ALG13	1.78323	0.000292	0.013
215843_s_at	TLL2	1.78314	0.000976	0.0248
217455_s_at	SSTR2	1.78285	0.00079	0.0223
219634_at	CHST11	1.78232	0.00035	0.0144
222392_x_at	PERP	1.78128	9.73e-05	0.00732
217874_at	SUCLG1	1.77888	0.000115	0.00791
1553986_at	RASEF	1.77878	0.000346	0.0143
219370_at	RPRM	1.77851	0.000336	0.0141
242100_at	CHSY3	1.77782	0.000176	0.0101
226559_at	IER5L	1.77753	0.00106	0.0259
202196_s_at	DKK3	1.77744	0.00177	0.0346
1569342_at	GLI3	1.77731	0.000368	0.0148
237849_at	---	1.776	0.00335	0.0499
232406_at	---	1.77561	0.000311	0.0135
233305_at	NECAB1	1.77495	0.000913	0.0242
1569178_at	GRIA4	1.77418	0.00129	0.0291
212724_at	RND3	1.77348	0.00122	0.0281
208275_x_at	UTF1	1.77215	0.00138	0.03
223129_x_at	MYLIP	1.77102	0.000172	0.00994
204979_s_at	SH3BGR	1.76975	0.000221	0.0113
49111_at	---	1.76957	0.00102	0.0255
241534_at	---	1.76939	0.00127	0.0288
212230_at	PPAP2B	1.76814	7.99e-05	0.00666
209293_x_at	ID4	1.76803	0.000181	0.0102
212522_at	PDE8A	1.76788	0.000155	0.0094
243252_at	---	1.76635	0.00052	0.0177
205207_at	IL6	1.76632	0.00334	0.0497
224975_at	NFIA	1.76567	0.00137	0.0299
204040_at	RNF144A	1.76429	9.17e-05	0.00705
1553132_a_at	TC2N	1.76415	0.00138	0.0301
204879_at	PDPN	1.76394	0.000137	0.00882
202166_s_at	PPP1R2	1.7625	0.000259	0.0123
201368_at	ZFP36L2	1.76162	0.000114	0.00789
209627_s_at	OSBPL3	1.76119	5.21e-05	0.00532
224848_at	CDK6	1.7606	0.000102	0.00751
229292_at	EPB41L5	1.7605	0.00321	0.0487
201219_at	CTBP2	1.75956	0.000572	0.0188
215629_s_at	DLEU2 /// DLEU2L	1.75671	0.000232	0.0116
227987_at	VPS13A	1.75617	0.000153	0.00933
213236_at	SASH1	1.75597	0.00111	0.0266
211911_x_at	HLA-B	1.75482	0.0014	0.0304
214140_at	SLC25A16	1.75407	0.000731	0.0213
1554482_a_at	SAR1B	1.75347	0.000947	0.0247
209529_at	PPAP2C	1.75345	0.000121	0.00821
227133_at	CXorf39	1.75225	9.82e-05	0.00732
200696_s_at	GSN	1.7518	0.000234	0.0116
221217_s_at	A2BP1	1.75139	6.08e-05	0.00571
212169_at	FKBP9	1.75123	0.00097	0.0248
225750_at	---	1.7512	0.000405	0.0155
204141_at	TUBB2A	1.75117	0.000418	0.0158
227867_at	LOC129293	1.74977	0.00188	0.0358
237591_at	NCRNA00173	1.74966	0.000154	0.00938
231079_at	---	1.74851	0.00017	0.00988
227290_at	---	1.74731	0.000147	0.00914
227999_at	PWWP2B	1.74632	0.000301	0.0133
226278_at	SVIP	1.74583	8.01e-05	0.00666
229823_at	---	1.74382	0.000522	0.0177
232151_at	MACC1	1.74291	0.000681	0.0204
201195_s_at	SLC7A5	1.7416	0.00014	0.00889
213933_at	PTGER3	1.74158	0.00196	0.0365
223296_at	SLC25A33	1.74104	0.000671	0.0203
210432_s_at	SCN3A	1.74054	0.000416	0.0158
238935_at	RPS27L	1.73995	0.000101	0.00748
222446_s_at	BACE2	1.73948	0.000446	0.0164
220786_s_at	SLC38A4	1.73897	0.000172	0.00994
236266_at	RORA	1.73774	0.000566	0.0187
234268_at	SLC2A13	1.73728	0.000891	0.0239
213075_at	OLFML2A	1.73653	0.000341	0.0142
221563_at	DUSP10	1.73606	0.000191	0.0104
242463_x_at	ZNF600	1.73573	0.000839	0.0231
204256_at	ELOVL6	1.73542	0.000379	0.015
210580_x_at	SULT1A3 /// SULT1A4	1.7353	0.000498	0.0173
239738_at	DACH2	1.73499	0.00127	0.0289
243666_at	---	1.73436	0.00195	0.0365
1555935_s_at	HUNK	1.73301	0.000172	0.00993
232636_at	SLITRK4	1.73204	0.000217	0.0112
211423_s_at	SC5DL	1.73109	0.000269	0.0126
230179_at	LOC285812	1.73092	0.00112	0.0268
209098_s_at	JAG1	1.72983	0.000291	0.013
205399_at	DCLK1	1.72929	0.00206	0.0376
223287_s_at	FOXP1	1.72888	0.000392	0.0153
1552626_a_at	TMEM163	1.72866	0.000178	0.0101
235463_s_at	LASS6	1.72856	0.000818	0.0227
206412_at	FER	1.7277	0.000416	0.0158
210868_s_at	ELOVL6	1.72738	8.19e-05	0.0067
238865_at	PABPC4L	1.72721	0.000706	0.0209
212864_at	CDS2	1.72709	0.00198	0.0367
216268_s_at	JAG1	1.72645	0.000613	0.0195
1558501_at	DNM3	1.72569	0.000268	0.0125
201739_at	SGK1	1.72435	0.000174	0.01
244170_at	---	1.72271	0.000456	0.0165
224642_at	FYTTD1	1.72221	0.00123	0.0283
228314_at	LRRC8C	1.72196	0.00325	0.0491
209984_at	KDM4C	1.72196	0.000341	0.0142
207467_x_at	CAST	1.72079	0.000182	0.0102
205190_at	PLS1	1.72002	7.75e-05	0.00656
218723_s_at	C13orf15	1.7199	0.00137	0.0299
240119_at	TEPP	1.71936	0.000729	0.0213
220520_s_at	NUP62CL	1.71933	0.000309	0.0135
200709_at	FKBP1A	1.71931	9.48e-05	0.00721
219885_at	SLFN12	1.71879	0.000283	0.0129
59697_at	RAB15	1.71812	0.000186	0.0103
225003_at	TMEM205	1.71724	0.000236	0.0117
206298_at	ARHGAP22	1.71683	0.00308	0.0475
230285_at	SVIP	1.71662	0.000318	0.0136
218351_at	COMMD8	1.71647	0.0002	0.0107
204526_s_at	TBC1D8	1.71493	7.84e-05	0.00658
208812_x_at	HLA-C	1.71429	0.000376	0.0149
214963_at	NUP160	1.71414	0.00122	0.0281
209213_at	CBR1	1.71406	0.000224	0.0114
221234_s_at	BACH2	1.71348	0.00163	0.0332
204975_at	EMP2	1.71303	0.00071	0.0209
242442_x_at	RG9MTD2	1.71302	0.000154	0.00938
202124_s_at	TRAK2	1.71205	0.000151	0.00924
231192_at	LPAR3	1.71162	7.01e-05	0.00626
235171_at	---	1.70979	0.000421	0.0159
203333_at	KIFAP3	1.70875	0.000664	0.0202
210876_at	ANXA2P1	1.70758	0.00041	0.0156
206090_s_at	DISC1	1.706	0.000475	0.0168
204363_at	F3	1.70598	0.000352	0.0144
211275_s_at	GYG1	1.70555	0.000159	0.00952
208334_at	NDST4	1.70481	0.00145	0.031
230755_at	RHBDL3	1.70413	0.00332	0.0496
232100_at	---	1.70409	0.00301	0.047
233934_at	LOC349160	1.70326	0.000298	0.0132
209339_at	SIAH2	1.70133	0.000327	0.0139
1558371_a_at	---	1.69917	0.000386	0.0152
227705_at	TCEAL7	1.69894	0.000304	0.0134
227394_at	NCAM1	1.69697	0.000735	0.0214
211654_x_at	HLA-DQB1	1.69671	0.000829	0.0229
224851_at	CDK6	1.69624	0.000205	0.0109
217691_x_at	SLC16A3	1.69585	0.00159	0.0327
220161_s_at	EPB41L4B	1.69502	0.000457	0.0165
209193_at	PIM1	1.69451	0.000431	0.016
210645_s_at	TTC3	1.69386	0.000144	0.00903
1557122_s_at	GABRB2	1.69384	0.000138	0.00883
1560019_at	MGC11082	1.69366	0.000615	0.0195
217744_s_at	PERP	1.69334	0.000857	0.0234
219167_at	RASL12	1.69313	0.00107	0.026
1556763_at	---	1.69311	0.000857	0.0234
207424_at	MYF5	1.69198	0.00209	0.0379
219837_s_at	CYTL1	1.6919	0.00189	0.0359
232235_at	DSEL	1.69182	0.00114	0.0272
224259_at	WNT8A	1.69136	0.000963	0.0248
206645_s_at	NR0B1	1.69089	0.000949	0.0247
202720_at	TES	1.69069	0.000289	0.013
244414_at	---	1.68977	0.0006	0.0192
226930_at	FNDC1	1.68888	0.00175	0.0346
212464_s_at	FN1	1.68867	0.000917	0.0242
211653_x_at	AKR1C2	1.6885	0.000936	0.0245
215343_at	CCDC88C	1.68827	0.000207	0.011
221861_at	---	1.68814	0.00127	0.0289
218024_at	BRP44L	1.68746	0.000164	0.0097
219263_at	RNF128	1.687	0.000588	0.0191
205352_at	SERPINI1	1.68699	0.000279	0.0128
209646_x_at	ALDH1B1	1.68676	0.000107	0.00766
1556221_a_at	---	1.68636	0.000315	0.0136
218500_at	C8orf55	1.68619	0.000226	0.0115
220927_s_at	HPSE2	1.68531	9.76e-05	0.00732
216202_s_at	SPTLC2	1.68524	0.000381	0.015
202375_at	SEC24D	1.68465	0.00011	0.00779
218717_s_at	LEPREL1	1.68454	0.000683	0.0205
212110_at	SLC39A14	1.68426	0.000176	0.01
236824_at	TMEM132B	1.68409	0.00259	0.0431
200839_s_at	CTSB	1.68397	0.000104	0.00751
225479_at	LRRC58	1.68351	0.000232	0.0116
212333_at	FAM98A	1.68311	0.000158	0.00952
221210_s_at	NPL	1.68287	0.00052	0.0177
205234_at	SLC16A4	1.68174	0.000857	0.0234
240236_at	STXBP5L	1.68074	0.00152	0.0319
224995_at	SPIRE1	1.68056	0.000342	0.0142
214596_at	CHRM3	1.68046	0.00127	0.0289
201564_s_at	FSCN1	1.6796	0.00011	0.00779
201060_x_at	STOM	1.67951	0.00115	0.0273
206218_at	MAGEB2	1.67943	0.00195	0.0365
239578_at	---	1.67872	0.000796	0.0224
227176_at	SLC2A13	1.67863	0.000411	0.0156
228843_at	---	1.67828	0.00266	0.0437
211756_at	PTHLH	1.67763	0.00122	0.0282
224799_at	NDFIP2	1.67724	0.000183	0.0102
213030_s_at	PLXNA2	1.67687	0.000576	0.0188
41644_at	SASH1	1.67682	0.000427	0.016
209099_x_at	JAG1	1.67671	0.000594	0.0192
236404_at	---	1.67601	0.000299	0.0132
214913_at	ADAMTS3	1.67583	0.00146	0.0311
208908_s_at	CAST	1.67512	0.000132	0.00865
228809_at	CXorf40A	1.67502	0.00188	0.0359
225516_at	SLC7A2	1.67494	0.00122	0.0281
226870_at	COMTD1	1.67458	0.000146	0.00911
216442_x_at	FN1	1.67417	0.00159	0.0327
1562639_at	KIF6	1.67292	0.00332	0.0496
207487_at	---	1.67254	0.00278	0.0449
241835_at	---	1.67223	0.000256	0.0123
223512_at	SAR1B	1.67207	0.000336	0.0141
218532_s_at	FAM134B	1.67062	0.000902	0.0241
205158_at	RNASE4	1.67054	0.00205	0.0375
204337_at	RGS4	1.66979	0.000138	0.00883
203387_s_at	TBC1D4	1.66965	0.0001	0.00742
211709_s_at	CLEC11A	1.66922	0.000209	0.011
225146_at	C9orf25	1.66894	0.000598	0.0192
221676_s_at	CORO1C	1.66834	0.000251	0.0121
202242_at	TSPAN7	1.66772	0.00102	0.0254
221802_s_at	KIAA1598	1.66752	0.00226	0.0396
221511_x_at	CCPG1	1.66634	0.00245	0.0416
201891_s_at	B2M	1.66517	0.000149	0.00918
1559265_at	C10orf140	1.66417	0.00334	0.0498
203083_at	THBS2	1.66344	0.000312	0.0135
228598_at	DPP10	1.66335	0.000681	0.0204
238205_at	DCAF12L1	1.66316	0.000644	0.0199
220150_s_at	FAM184A	1.66243	0.000155	0.00943
225399_at	TSEN15	1.66232	0.000198	0.0107
1559101_at	FYN	1.66219	0.000456	0.0165
227068_at	PGK1	1.66211	0.00142	0.0305
206481_s_at	LDB2	1.66123	0.00128	0.0289
201079_at	SYNGR2	1.66053	0.000222	0.0114
1568612_at	GABRG2	1.66047	0.00316	0.0483
228542_at	MRS2	1.65938	0.000849	0.0232
201554_x_at	GYG1	1.65924	0.000402	0.0155
204790_at	SMAD7	1.65883	0.000867	0.0235
202096_s_at	TSPO	1.65808	0.00034	0.0142
209591_s_at	BMP7	1.65698	0.000142	0.00897
200924_s_at	SLC3A2	1.65652	0.000914	0.0242
238417_at	PGM2L1	1.65633	0.00128	0.029
218943_s_at	DDX58	1.65606	0.00131	0.0293
209277_at	TFPI2	1.656	0.00114	0.0272
223136_at	AIG1	1.65579	0.000311	0.0135
204059_s_at	ME1	1.65576	0.000542	0.0181
235353_at	KIAA0746	1.65554	0.000196	0.0106
227226_at	MRAP2	1.65506	0.00103	0.0255
209849_s_at	RAD51C	1.655	0.00042	0.0158
219654_at	PTPLA	1.65353	0.000922	0.0243
215407_s_at	ASTN2	1.65239	0.000396	0.0154
212843_at	NCAM1	1.6518	0.00119	0.0277
200650_s_at	LDHA	1.65171	0.00302	0.047
209163_at	CYB561	1.651	0.000213	0.0111
202729_s_at	LTBP1	1.65059	0.00024	0.0118
1552727_s_at	ADAMTS17	1.65054	0.000658	0.0201
229256_at	PGM2L1	1.65024	0.00107	0.026
209324_s_at	RGS16	1.64989	0.000206	0.011
223405_at	NPL	1.64959	0.000841	0.0231
219045_at	RHOF	1.649	0.000261	0.0124
227084_at	DTNA	1.64826	0.00142	0.0306
209790_s_at	CASP6	1.64801	0.000773	0.0221
225634_at	ZC3HAV1	1.64767	0.000343	0.0142
1568838_at	LOC100132169	1.64739	0.00273	0.0444
201744_s_at	LUM	1.64738	0.00274	0.0445
1559322_at	LOC727916	1.64702	0.000157	0.00947
244306_at	---	1.64616	0.000328	0.0139
216231_s_at	B2M	1.64566	0.000312	0.0135
228707_at	CLDN23	1.64532	0.000287	0.013
200982_s_at	ANXA6	1.64516	0.00299	0.0468
1553423_a_at	SLFN13	1.64481	0.00259	0.0431
226489_at	TMCC3	1.64413	0.00191	0.0361
227830_at	GABRB3	1.644	0.0015	0.0316
243999_at	SLFN5	1.64369	0.000249	0.0121
208664_s_at	TTC3	1.64316	0.00036	0.0146
205226_at	PDGFRL	1.64243	0.000295	0.0131
218538_s_at	MRS2	1.64241	0.000517	0.0176
202187_s_at	PPP2R5A	1.6424	0.000234	0.0116
215193_x_at	HLA-DRB1 /// HLA-DRB3 /// HLA-DRB4	1.64112	0.00102	0.0255
235457_at	MAML2	1.64098	0.00149	0.0314
206200_s_at	ANXA11	1.64095	0.000455	0.0165
228010_at	PPP2R2C	1.64053	0.000173	0.00995
232165_at	EPPK1	1.63998	0.000236	0.0117
200824_at	GSTP1	1.63939	0.000562	0.0186
212411_at	IMP4	1.63922	0.000316	0.0136
211719_x_at	FN1	1.63917	0.00281	0.0452
225079_at	EMP2	1.63902	0.000675	0.0204
210495_x_at	FN1	1.63901	0.00197	0.0366
235781_at	CACNA1B	1.63863	0.000898	0.024
228073_at	NANP	1.63771	0.000468	0.0167
226202_at	ZNF398	1.63766	0.000193	0.0105
212226_s_at	PPAP2B	1.63653	0.000433	0.0161
202345_s_at	FABP5	1.63533	0.00014	0.00889
225613_at	MAST4	1.63511	0.000847	0.0232
211778_s_at	OVOL2	1.63456	0.000376	0.0149
238164_at	USP6NL	1.63403	0.000236	0.0117
227534_at	C9orf21	1.63368	0.001	0.0252
218332_at	BEX1	1.63364	0.00176	0.0346
226246_at	KCTD1	1.63353	0.000265	0.0125
210174_at	NR5A2	1.63325	0.000269	0.0126
225450_at	AMOTL1	1.6321	0.000187	0.0104
225400_at	TSEN15	1.63126	0.00268	0.044
206137_at	RIMS2	1.63078	0.000418	0.0158
226017_at	CMTM7	1.63057	0.00066	0.0202
202554_s_at	GSTM3	1.6302	0.00262	0.0433
238702_at	C3orf57	1.6299	0.00324	0.049
242981_at	---	1.6292	0.000873	0.0236
226731_at	PELO	1.62884	0.00147	0.0314
223845_at	FLJ20674	1.62824	0.00174	0.0344
208383_s_at	PCK1	1.62763	0.00242	0.0414
211075_s_at	CD47	1.62707	0.000664	0.0202
1559266_s_at	C10orf140	1.62696	0.000771	0.022
209325_s_at	RGS16	1.6269	0.000799	0.0224
202728_s_at	LTBP1	1.62674	0.000634	0.0198
219049_at	CSGALNACT1	1.62673	0.00109	0.0263
201146_at	NFE2L2	1.62558	0.000239	0.0118
210613_s_at	SYNGR1	1.6254	0.000815	0.0227
223172_s_at	MTP18	1.62522	0.000668	0.0203
227046_at	SLC39A11	1.62467	0.000546	0.0182
222354_at	F11R	1.62358	0.00327	0.0492
205549_at	PCP4	1.62262	0.000576	0.0188
225817_at	CGNL1	1.62258	0.000463	0.0167
203256_at	CDH3	1.62244	0.000932	0.0244
208937_s_at	ID1	1.62223	0.00189	0.0359
235099_at	CMTM8	1.62205	0.000388	0.0152
225908_at	IAH1	1.62105	0.002	0.0369
242522_at	---	1.62069	0.00168	0.0338
219894_at	MAGEL2	1.62067	0.00302	0.047
241706_at	CPNE8	1.61946	0.000568	0.0187
203640_at	MBNL2	1.61935	0.000958	0.0247
222756_s_at	ARRB1	1.6193	0.000297	0.0131
239533_at	GPR155	1.61888	0.000436	0.0161
244031_at	---	1.61885	0.000929	0.0244
205858_at	NGFR	1.61843	0.000816	0.0227
237572_at	UGT3A1	1.61781	0.00149	0.0315
217911_s_at	BAG3	1.6172	0.000583	0.019
236796_at	---	1.61695	0.00239	0.041
203320_at	SH2B3	1.61639	0.00107	0.026
209030_s_at	CADM1	1.61503	0.000427	0.016
205530_at	ETFDH	1.61414	0.00111	0.0267
223316_at	CCDC3	1.61388	0.000372	0.0149
227988_s_at	VPS13A	1.61377	0.00131	0.0292
230991_at	---	1.61291	0.000612	0.0195
213624_at	SMPDL3A	1.61264	0.000254	0.0122
229647_at	---	1.6121	0.000367	0.0148
210933_s_at	FSCN1	1.61201	0.000862	0.0234
201489_at	PPIF	1.61141	0.000419	0.0158
223312_at	C2orf7	1.61124	0.000158	0.00952
201954_at	ARPC1B	1.61114	0.00166	0.0335
205560_at	PCSK5	1.6106	0.000985	0.025
210681_s_at	USP15	1.6098	0.00119	0.0277
209199_s_at	MEF2C	1.60952	0.000671	0.0203
226132_s_at	MANEAL	1.60864	0.000715	0.0211
242849_at	---	1.60862	0.00321	0.0487
229830_at	---	1.60812	0.000955	0.0247
242911_at	MED13L	1.60749	0.001	0.0252
213135_at	TIAM1	1.60727	0.000169	0.00988
205538_at	CORO2A	1.60722	0.000308	0.0135
209710_at	GATA2	1.60707	0.000454	0.0165
220666_at	---	1.60687	0.00223	0.0393
230518_at	MPZL2	1.60637	0.000909	0.0242
214056_at	MCL1	1.6057	0.001	0.0252
234344_at	RAP2C	1.6057	0.00233	0.0403
230243_at	RG9MTD2	1.60547	0.00165	0.0334
221510_s_at	GLS	1.60543	0.000615	0.0195
218865_at	MOSC1	1.604	0.00028	0.0128
214099_s_at	PDE4DIP	1.60327	0.00279	0.045
206263_at	FMO4	1.60289	0.00213	0.0384
218048_at	COMMD3	1.60265	0.000744	0.0215
228754_at	SLC6A6	1.6022	0.000268	0.0125
210058_at	MAPK13	1.60208	0.00151	0.0317
209604_s_at	GATA3	1.60081	0.00103	0.0256
238858_at	TIFA	1.60033	0.00244	0.0416
224928_at	SETD7	1.59885	0.000676	0.0204
200862_at	DHCR24	1.59845	0.00129	0.029
212828_at	SYNJ2	1.59802	0.000948	0.0247
226026_at	DIRC2	1.59751	0.000391	0.0153
203344_s_at	RBBP8	1.59638	0.000401	0.0154
204379_s_at	FGFR3	1.59592	0.000201	0.0107
222895_s_at	BCL11B	1.5957	0.00331	0.0496
208343_s_at	NR5A2	1.59545	0.00124	0.0286
235085_at	PRAGMIN	1.59533	0.00152	0.0318
234088_at	---	1.59509	0.00282	0.0453
202660_at	ITPR2	1.59477	0.000232	0.0116
204463_s_at	EDNRA	1.59364	0.0015	0.0315
235567_at	RORA	1.59278	0.000845	0.0232
204464_s_at	EDNRA	1.59242	0.000894	0.0239
203563_at	AFAP1	1.59219	0.000424	0.0159
214459_x_at	HLA-C	1.59167	0.000584	0.019
238462_at	UBASH3B	1.59161	0.00208	0.0379
225367_at	PGM2	1.59105	0.000356	0.0145
235798_at	TMEM170B	1.59076	0.000968	0.0248
1552557_a_at	ZDHHC15	1.5905	0.00295	0.0463
223274_at	TCF19	1.59015	0.000513	0.0175
1570266_x_at	---	1.59011	0.000271	0.0126
208999_at	41525	1.58894	0.0018	0.035
229004_at	---	1.5886	0.00301	0.047
242878_at	---	1.58771	0.000537	0.018
226169_at	SBF2	1.58665	0.00121	0.028
201231_s_at	ENO1	1.58648	0.00174	0.0344
210112_at	HPS1	1.58643	0.00023	0.0116
219960_s_at	UCHL5	1.5864	0.000519	0.0176
214660_at	PELO	1.58619	0.000234	0.0116
200697_at	HK1	1.5856	0.000724	0.0212
60474_at	FERMT1	1.58466	0.000504	0.0174
209960_at	HGF	1.58445	0.00135	0.0297
203407_at	PPL	1.58437	0.000545	0.0182
229595_at	CHCHD4	1.58355	0.000466	0.0167
202990_at	PYGL	1.58188	0.000557	0.0185
225972_at	TMEM64	1.5818	0.00164	0.0333
220144_s_at	ANKRD5	1.58162	0.00113	0.0269
227481_at	CNKSR3	1.58155	0.000774	0.0221
227250_at	KREMEN1	1.57889	0.000242	0.0119
213558_at	PCLO	1.57883	0.00228	0.0398
226039_at	MGAT4A	1.57852	0.0021	0.038
50221_at	TFEB	1.57828	0.000379	0.015
239723_at	---	1.57818	0.000464	0.0167
208663_s_at	TTC3	1.5772	0.00174	0.0344
210001_s_at	SOCS1	1.5768	0.000647	0.0199
226430_at	RELL1	1.57663	0.000286	0.0129
228145_s_at	ZNF398	1.5762	0.000359	0.0146
205894_at	ARSE	1.57574	0.000754	0.0216
201382_at	CACYBP	1.57467	0.000389	0.0152
220180_at	CCDC68	1.57457	0.00253	0.0424
219077_s_at	WWOX	1.57432	0.00249	0.042
226694_at	AKAP2 /// PALM2-AKAP2	1.57421	0.00182	0.0352
235048_at	FAM169A	1.57417	0.000227	0.0115
201136_at	PLP2	1.57345	0.000547	0.0183
225176_at	---	1.57274	0.00107	0.026
223194_s_at	SLC22A23	1.57274	0.00128	0.0289
1569283_at	hCG_1646157	1.5725	0.00214	0.0385
209568_s_at	RGL1	1.57242	0.000828	0.0229
217503_at	STK17B	1.57223	0.00314	0.0482
36830_at	MIPEP	1.57205	0.000613	0.0195
228749_at	ZDBF2	1.57204	0.000258	0.0123
242387_at	C8orf42	1.57199	0.00191	0.0361
214243_s_at	SERHL /// SERHL2	1.57109	0.000321	0.0137
202759_s_at	AKAP2 /// PALM2-AKAP2	1.57098	0.00102	0.0254
224458_at	C9orf125	1.57052	0.00268	0.044
241382_at	PCP4L1	1.57039	0.000306	0.0134
210074_at	CTSL2	1.57001	0.00203	0.0373
231579_s_at	TIMP2	1.56988	0.000481	0.0169
203855_at	WDR47	1.56964	0.000355	0.0145
213160_at	DOCK2	1.56963	0.00152	0.0319
205825_at	PCSK1	1.56954	0.00139	0.0302
201951_at	ALCAM	1.56926	0.00285	0.0455
213115_at	ATG4A	1.56893	0.000294	0.0131
45297_at	EHD2	1.5687	0.000718	0.0211
243729_at	---	1.56804	0.00168	0.0338
233675_s_at	LOC374491	1.56706	0.000965	0.0248
1554841_at	MTHFD2L	1.56634	0.000712	0.021
203615_x_at	SULT1A1	1.56629	0.000874	0.0236
209781_s_at	KHDRBS3	1.56623	0.000234	0.0116
229053_at	SYT17	1.56559	0.000269	0.0126
241700_at	ZFHX4	1.56458	0.00043	0.016
210788_s_at	DHRS7	1.56307	0.000304	0.0133
212120_at	RHOQ	1.56302	0.000261	0.0124
221027_s_at	PLA2G12A	1.56236	0.0029	0.046
209649_at	STAM2	1.56202	0.00304	0.0472
219143_s_at	RPP25	1.56197	0.000308	0.0135
215210_s_at	DLST /// DLSTP	1.56169	0.000594	0.0192
1569339_s_at	---	1.56147	0.00299	0.0469
204205_at	APOBEC3G	1.56089	0.000531	0.0179
223895_s_at	EPN3	1.5595	0.00088	0.0237
214798_at	ATP2C2	1.55848	0.00239	0.0411
219668_at	GDAP1L1	1.55807	0.00217	0.0389
219073_s_at	OSBPL10	1.55798	0.000752	0.0216
219662_at	C2orf49	1.55775	0.00151	0.0318
229545_at	FERMT1	1.55724	0.00048	0.0169
225799_at	LOC541471 /// NCRNA00152	1.5572	0.0023	0.0401
217983_s_at	RNASET2	1.55712	0.000577	0.0188
209032_s_at	CADM1	1.55712	0.00131	0.0293
239319_at	LOC728342	1.55643	0.00095	0.0247
221875_x_at	HLA-F	1.55621	0.00212	0.0382
214844_s_at	DOK5	1.55363	0.000709	0.0209
221766_s_at	FAM46A	1.55319	0.0012	0.0278
204994_at	MX2	1.55302	0.00109	0.0263
219352_at	HERC6	1.55299	0.000341	0.0142
231013_at	---	1.55296	0.0013	0.0292
236576_at	---	1.55193	0.00173	0.0343
224569_s_at	IRF2BP2	1.55091	0.000635	0.0198
209569_x_at	D4S234E	1.55088	0.000762	0.0218
226997_at	ADAMTS12	1.55083	0.000627	0.0197
219951_s_at	C20orf12	1.55076	0.00294	0.0463
201661_s_at	ACSL3	1.5507	0.000625	0.0197
226850_at	SUMF1	1.55068	0.00169	0.0339
221004_s_at	ITM2C	1.55068	0.000435	0.0161
230077_at	LOC220729 /// SDHA /// SDHALP1 /// SDHALP2	1.55042	0.0019	0.036
213122_at	TSPYL5	1.55013	0.000296	0.0131
209292_at	ID4	1.54891	0.00319	0.0486
223320_s_at	ABCB10	1.54859	0.000951	0.0247
238025_at	MLKL	1.54807	0.00141	0.0305
209236_at	SLC23A2	1.54719	0.000487	0.0171
243198_at	TEX9	1.54649	0.000558	0.0185
227554_at	---	1.5464	0.000576	0.0188
208073_x_at	TTC3	1.54577	0.000574	0.0188
220381_at	ARHGAP28	1.54522	0.00331	0.0496
217980_s_at	MRPL16	1.5452	0.000399	0.0154
215068_s_at	FBXL18	1.54503	0.000907	0.0241
211340_s_at	MCAM	1.54413	0.00242	0.0414
38671_at	PLXND1	1.54299	0.000333	0.014
204137_at	GPR137B	1.54262	0.000346	0.0143
209304_x_at	GADD45B	1.54139	0.0033	0.0495
65517_at	AP1M2	1.54114	0.000977	0.0248
226795_at	LRCH1	1.54087	0.00207	0.0378
232845_at	CDH23	1.54068	0.00117	0.0275
204305_at	MIPEP	1.53974	0.00105	0.0258
202998_s_at	LOXL2	1.53932	0.000405	0.0155
201192_s_at	PITPNA	1.53929	0.00037	0.0149
204332_s_at	AGA	1.53908	0.000908	0.0241
202820_at	AHR	1.53839	0.000331	0.0139
232838_at	ASXL3	1.53831	0.00276	0.0447
226269_at	GDAP1	1.53784	0.00164	0.0333
225545_at	EEF2K	1.53781	0.00041	0.0156
202760_s_at	PALM2-AKAP2	1.5372	0.00224	0.0394
210018_x_at	MALT1	1.53708	0.00137	0.03
209645_s_at	ALDH1B1	1.53648	0.000921	0.0243
1554411_at	CTNNB1	1.53633	0.00255	0.0425
201660_at	ACSL3	1.53527	0.000616	0.0195
226213_at	ERBB3	1.53522	0.00182	0.0352
219247_s_at	ZDHHC14	1.53446	0.00128	0.0289
236300_at	---	1.53436	0.000912	0.0242
217508_s_at	C18orf25	1.53428	0.000817	0.0227
1557411_s_at	SLC25A43	1.53301	0.000429	0.016
202507_s_at	SNAP25	1.53251	0.000328	0.0139
201391_at	TRAP1	1.53238	0.000539	0.0181
208661_s_at	TTC3	1.53147	0.000641	0.0198
203801_at	MRPS14	1.53127	0.0011	0.0266
201952_at	ALCAM	1.53119	0.00175	0.0346
205051_s_at	KIT	1.53028	0.00182	0.0352
201577_at	NME1	1.53027	0.00058	0.0189
225078_at	EMP2	1.53021	0.000966	0.0248
223748_at	SLC4A11	1.52994	0.0033	0.0495
226187_at	CDS1	1.52928	0.00169	0.0339
219496_at	ANKRD57	1.52916	0.00091	0.0242
231928_at	HES2	1.52888	0.00126	0.0288
209683_at	FAM49A	1.52886	0.00211	0.0382
203895_at	PLCB4	1.5282	0.000784	0.0222
213929_at	EXPH5	1.52805	0.0022	0.0392
235956_at	KIAA1377	1.52759	0.00284	0.0455
211984_at	CALM1	1.52735	0.000391	0.0153
227221_at	---	1.52723	0.000858	0.0234
224650_at	MAL2	1.52701	0.00222	0.0393
208872_s_at	REEP5	1.52691	0.000639	0.0198
203939_at	NT5E	1.52649	0.00125	0.0286
225284_at	DNAJC3	1.52586	0.000777	0.0221
212203_x_at	IFITM3	1.52514	0.00085	0.0232
218900_at	CNNM4	1.52511	0.00224	0.0394
224806_at	TRIM25	1.52466	0.000413	0.0157
201845_s_at	RYBP	1.52462	0.000883	0.0237
226009_at	RP11-529I10.4	1.52459	0.000635	0.0198
227792_at	ITPRIPL2	1.52389	0.00296	0.0465
212850_s_at	LRP4	1.52357	0.000517	0.0176
223402_at	DUSP23	1.52312	0.00218	0.039
223233_s_at	CGN	1.52193	0.000388	0.0152
208714_at	NDUFV1	1.52187	0.000379	0.015
219340_s_at	CLN8	1.52174	0.00318	0.0484
242264_at	---	1.5215	0.000666	0.0202
223518_at	DFFA	1.52141	0.00183	0.0352
213051_at	ZC3HAV1	1.52058	0.00179	0.0349
214023_x_at	TUBB2B	1.52053	0.00245	0.0416
202430_s_at	PLSCR1	1.52048	0.000421	0.0159
206261_at	ZNF239	1.51983	0.00149	0.0315
204589_at	NUAK1	1.51954	0.000348	0.0143
1554485_s_at	TMEM37	1.51915	0.000514	0.0176
229168_at	COL23A1	1.51906	0.000465	0.0167
217920_at	MAN1A2	1.51861	0.00288	0.0458
202295_s_at	CTSH	1.51836	0.000826	0.0229
201209_at	HDAC1	1.51814	0.000775	0.0221
235746_s_at	PLA2R1	1.5172	0.000905	0.0241
224698_at	ESYT2	1.51714	0.00069	0.0206
214440_at	NAT1	1.51693	0.000577	0.0188
211529_x_at	HLA-G	1.51656	0.00157	0.0325
216092_s_at	SLC7A8	1.51624	0.00135	0.0298
213523_at	CCNE1	1.51561	0.00243	0.0414
210255_at	RAD51L1	1.5151	0.000573	0.0188
218409_s_at	DNAJC1	1.5151	0.00313	0.0481
212862_at	CDS2	1.51502	0.00221	0.0392
227579_at	---	1.51475	0.00129	0.029
227850_x_at	CDC42EP5	1.51311	0.00221	0.0392
236468_at	---	1.51306	0.00129	0.0291
204806_x_at	HLA-F	1.51281	0.00321	0.0487
207686_s_at	CASP8	1.51261	0.00144	0.0309
230122_at	MLLT10	1.51216	0.00171	0.0341
200782_at	ANXA5	1.51205	0.00072	0.0211
203139_at	DAPK1	1.51175	0.00158	0.0326
219287_at	KCNMB4	1.51136	0.0016	0.0329
209355_s_at	PPAP2B	1.51124	0.00266	0.0437
232001_at	LOC439949	1.51091	0.000705	0.0209
214170_x_at	FH	1.51087	0.000641	0.0198
225682_s_at	POLR3H	1.51042	0.00149	0.0315
227926_s_at	NBPF11 /// RP11-94I2.2	1.50934	0.00126	0.0288
220013_at	EPHX3	1.509	0.000649	0.0199
203710_at	ITPR1	1.5081	0.00102	0.0254
202083_s_at	SEC14L1	1.50789	0.000743	0.0215
232369_at	---	1.50788	0.000994	0.0251
209891_at	SPC25	1.50753	0.00256	0.0427
206028_s_at	MERTK	1.50705	0.000838	0.0231
239297_at	C8orf79	1.50678	0.00166	0.0336
209019_s_at	PINK1	1.50639	0.00138	0.03
207540_s_at	SYK	1.50634	0.0015	0.0316
204319_s_at	RGS10	1.50579	0.00156	0.0324
226652_at	USP3	1.50544	0.00302	0.047
230861_at	DKFZP434L187	1.50428	0.00328	0.0494
200894_s_at	FKBP4	1.50402	0.000491	0.0171
222489_s_at	WRNIP1	1.50368	0.000687	0.0206
204224_s_at	GCH1	1.5036	0.000532	0.0179
211985_s_at	CALM1	1.50286	0.000848	0.0232
208662_s_at	TTC3	1.50197	0.000478	0.0169
37549_g_at	BBS9	1.50177	0.0027	0.0441
200895_s_at	FKBP4	1.50148	0.000409	0.0156
200655_s_at	CALM1	1.50129	0.000494	0.0172
221870_at	EHD2	1.50012	0.00061	0.0195
212560_at	SORL1	0.666352	0.000414	0.0157
218885_s_at	GALNT12	0.666338	0.00123	0.0284
212608_s_at	---	0.666302	0.00043	0.016
218877_s_at	TRMT11	0.666213	0.000986	0.025
229360_at	ZNF280B	0.666048	0.00321	0.0487
226085_at	CBX5	0.666035	0.00202	0.0371
219366_at	AVEN	0.665947	0.00218	0.039
202986_at	ARNT2	0.665837	0.000457	0.0165
1554780_a_at	PHTF2	0.665532	0.00075	0.0216
225685_at	---	0.665522	0.00229	0.0399
232965_at	LOC400684	0.665489	0.00173	0.0344
211352_s_at	NCOA3	0.665421	0.0022	0.0392
216361_s_at	MYST3	0.665263	0.00258	0.043
208998_at	UCP2	0.665162	0.00084	0.0231
225458_at	LOC25845	0.664816	0.000802	0.0225
211952_at	IPO5	0.664801	0.000863	0.0234
222634_s_at	TBL1XR1	0.664775	0.00247	0.0418
210830_s_at	PON2	0.664767	0.000732	0.0213
227905_s_at	AZI2	0.664305	0.00069	0.0206
209911_x_at	HIST1H2BD	0.664228	0.00176	0.0346
211874_s_at	MYST4	0.664224	0.00283	0.0454
204950_at	CARD8	0.664117	0.00328	0.0494
223013_at	TBL1XR1	0.663996	0.000596	0.0192
203269_at	NSMAF	0.663984	0.00101	0.0253
229317_at	KPNA5	0.663977	0.000744	0.0215
236435_at	---	0.663848	0.000947	0.0247
212706_at	LOC100286937 /// LOC100287164 /// RASA4	0.66377	0.00254	0.0425
239637_at	---	0.663675	0.00117	0.0275
214436_at	FBXL2	0.66366	0.000655	0.0201
200921_s_at	BTG1	0.663387	0.000665	0.0202
222276_at	---	0.663379	0.00068	0.0204
236817_at	ADAT2	0.663362	0.00193	0.0362
236798_at	---	0.663255	0.0028	0.0451
218309_at	CAMK2N1	0.66325	0.00328	0.0493
235429_at	---	0.663193	0.00169	0.0339
225612_s_at	B3GNT5	0.662992	0.00273	0.0444
213574_s_at	---	0.662932	0.000557	0.0185
222668_at	KCTD15	0.6629	0.00249	0.042
239014_at	CCAR1	0.662838	0.000508	0.0175
208923_at	CYFIP1	0.662787	0.000626	0.0197
227058_at	C13orf33	0.662308	0.00102	0.0255
223882_at	FAM172A	0.662276	0.00126	0.0287
231864_at	ZNF33A	0.662261	0.000739	0.0215
227542_at	SOCS6	0.662199	0.00114	0.0272
228402_at	ZBED3	0.662164	0.000971	0.0248
224800_at	WDFY1	0.662105	0.00146	0.0311
220755_s_at	C6orf48	0.662005	0.000437	0.0161
213245_at	ADCY1	0.661951	0.00132	0.0293
202994_s_at	FBLN1	0.66194	0.000508	0.0175
241215_at	---	0.66181	0.00107	0.026
243183_at	---	0.661764	0.00137	0.0299
1561361_at	ZNF660	0.66166	0.00248	0.0419
242692_at	---	0.661616	0.00105	0.0259
1554910_at	PRKD3	0.661596	0.00158	0.0327
210778_s_at	MXD4	0.661513	0.00335	0.0499
225217_s_at	BRPF3	0.661349	0.000468	0.0167
224507_s_at	MGC12916	0.661296	0.0013	0.0292
229071_at	C17orf100	0.660897	0.00165	0.0335
228912_at	VIL1	0.660824	0.00131	0.0293
209197_at	SYT11	0.660786	0.000674	0.0204
1565595_at	---	0.660574	0.00132	0.0293
226480_at	---	0.660483	0.000615	0.0195
228946_at	INTU	0.660346	0.00201	0.037
230100_x_at	PAK1	0.660311	0.00146	0.0312
220977_x_at	EPB41L5	0.660246	0.000745	0.0215
236292_at	RNF130	0.660127	0.00261	0.0432
222290_at	OR2A20P /// OR2A5 /// OR2A9P	0.660095	0.00199	0.0369
1562497_at	---	0.660074	0.00316	0.0484
225313_at	C20orf177	0.660004	0.00103	0.0256
216511_s_at	TCF7L2	0.659915	0.00259	0.0431
243498_at	---	0.659666	0.000752	0.0216
243992_at	---	0.659644	0.00156	0.0325
228175_at	---	0.659458	0.000624	0.0197
223115_at	MED17	0.659409	0.00137	0.0299
213405_at	RAB22A	0.659306	0.000848	0.0232
228927_at	ZNF397	0.659201	0.000529	0.0178
228510_at	C6orf134	0.659185	0.00249	0.042
232909_s_at	BPTF	0.659132	0.000621	0.0196
230942_at	CMTM5	0.659088	0.00109	0.0264
206003_at	CEP135	0.658947	0.000651	0.02
227982_at	SEPSECS	0.658788	0.00107	0.026
212675_s_at	CEP68	0.658767	0.00171	0.0341
225889_at	AEBP2	0.658719	0.0025	0.042
229143_at	CNOT3	0.65868	0.00289	0.046
228042_at	ADPRH	0.65863	0.00169	0.0339
1555630_a_at	RAB34	0.658602	0.000842	0.0231
213803_at	---	0.658511	0.00131	0.0293
236368_at	KIAA0368	0.658488	0.00108	0.0262
1558797_at	---	0.65842	0.000632	0.0198
218599_at	REC8	0.658313	0.000614	0.0195
229022_at	ZFX	0.658277	0.00167	0.0337
230556_at	IMMP1L	0.658212	0.00308	0.0475
222058_at	---	0.658137	0.00167	0.0336
216902_s_at	LOC653390 /// LOC730092 /// RRN3	0.658089	0.000523	0.0177
232528_at	---	0.657768	0.00218	0.0389
227031_at	SNX13	0.657766	0.00223	0.0394
214060_at	SSBP1	0.657701	0.000667	0.0202
236458_at	---	0.657645	0.00191	0.0361
212126_at	CBX5	0.65762	0.000506	0.0174
218570_at	KBTBD4 /// PTPMT1	0.657422	0.000505	0.0174
222656_at	UBE2W	0.657218	0.00182	0.0352
215417_at	EXOC6B	0.657175	0.00131	0.0292
242253_at	---	0.657168	0.000753	0.0216
202876_s_at	PBX2	0.657154	0.00126	0.0287
39891_at	ZNF710	0.656972	0.00162	0.0331
1569150_x_at	PDLIM7	0.656861	0.000716	0.0211
205150_s_at	TRIL	0.65638	0.000676	0.0204
1553719_s_at	ZNF548	0.656092	0.00174	0.0344
213218_at	ZNF187	0.655691	0.00176	0.0346
219313_at	GRAMD1C	0.655322	0.00183	0.0353
231067_s_at	---	0.655093	0.00142	0.0305
212554_at	CAP2	0.654979	0.00176	0.0346
235674_at	KIAA0922	0.654873	0.00195	0.0365
205594_at	ZNF652	0.654796	0.000955	0.0247
239486_at	---	0.654602	0.00219	0.0391
204391_x_at	TRIM24	0.654441	0.00132	0.0294
230939_at	---	0.654215	0.00171	0.0341
201522_x_at	SNRPN /// SNURF	0.654163	0.000546	0.0182
200919_at	PHC2	0.654014	0.000373	0.0149
232881_at	GNASAS	0.653863	0.00272	0.0443
226391_at	---	0.653775	0.0016	0.0329
204085_s_at	CLN5	0.653757	0.000707	0.0209
220606_s_at	C17orf48	0.653747	0.00118	0.0276
235315_at	TSC22D1	0.653722	0.000651	0.02
215396_at	GPR98	0.653643	0.00322	0.0488
201876_at	PON2	0.653578	0.000565	0.0187
220223_at	ATAD5	0.653567	0.000928	0.0244
227930_at	EIF2C4	0.65342	0.00036	0.0146
241353_s_at	---	0.653379	0.00128	0.029
210042_s_at	CTSZ	0.653335	0.00319	0.0486
220117_at	ZNF385D	0.653286	0.00043	0.016
231208_at	---	0.653117	0.000519	0.0176
218166_s_at	RSF1	0.652954	0.00199	0.0369
1560525_at	---	0.652643	0.00186	0.0356
226521_s_at	FAM175A	0.652592	0.000917	0.0242
212744_at	BBS4	0.652549	0.00207	0.0378
205583_s_at	ALG13	0.652434	0.000451	0.0164
225396_at	RBBP4	0.652094	0.00321	0.0487
214202_at	---	0.651998	0.00105	0.0258
217596_at	UPF3A	0.651929	0.000923	0.0243
225786_at	NCRNA00201	0.651858	0.000376	0.0149
228709_at	TPR	0.651542	0.000958	0.0247
1553218_a_at	ZNF512	0.651499	0.000392	0.0153
222273_at	PAPOLG	0.651413	0.000788	0.0223
228115_at	---	0.651409	0.000702	0.0208
239406_at	ZNF193	0.651273	0.00183	0.0353
201709_s_at	NIPSNAP1	0.651041	0.000578	0.0189
226044_at	TDP1	0.650984	0.000451	0.0164
229337_at	USP2	0.650891	0.00178	0.0348
235657_at	---	0.650609	0.00117	0.0275
204400_at	EFS	0.65035	0.000739	0.0215
225230_at	DRAM2	0.650273	0.000959	0.0247
212428_at	KIAA0368	0.650091	0.00135	0.0298
219208_at	FBXO11	0.650048	0.00264	0.0435
213224_s_at	NCRNA00081	0.649915	0.00102	0.0255
205480_s_at	UGP2	0.649884	0.00196	0.0365
202431_s_at	MYC	0.649805	0.00238	0.0409
212366_at	ZNF292	0.649444	0.00159	0.0328
224811_at	---	0.64928	0.000387	0.0152
213438_at	NFASC	0.649043	0.000448	0.0164
244092_at	ZRANB3	0.648765	0.000794	0.0223
212710_at	CAMSAP1	0.648696	0.000642	0.0198
212599_at	AUTS2	0.648421	0.00147	0.0313
235112_at	---	0.648355	0.00229	0.0399
222111_at	---	0.648258	0.000632	0.0198
204238_s_at	C6orf108	0.648207	0.0018	0.035
204076_at	ENTPD4	0.648186	0.000399	0.0154
205372_at	PLAG1	0.648096	0.000617	0.0195
235189_at	NARG2	0.647748	0.00157	0.0326
213598_at	---	0.646929	0.000571	0.0188
233058_at	GPSM2	0.646886	0.000549	0.0183
228194_s_at	SORCS1	0.646709	0.0027	0.0441
229891_x_at	KIAA1704	0.646658	0.000816	0.0227
228216_at	---	0.646646	0.000471	0.0168
212151_at	PBX1	0.646485	0.000577	0.0188
231110_at	---	0.646409	0.000379	0.015
227776_at	ACER3	0.646401	0.000782	0.0222
212593_s_at	PDCD4	0.646388	0.000289	0.013
235067_at	MKLN1	0.646351	0.00224	0.0394
223155_at	HDHD2	0.645962	0.000487	0.0171
206891_at	ACTN3	0.645836	0.00227	0.0398
224150_s_at	CEP70	0.645803	0.00113	0.027
203300_x_at	AP1S2	0.645786	0.00117	0.0275
213722_at	SOX2	0.645722	0.000479	0.0169
233543_s_at	FAM175A	0.645638	0.000526	0.0178
201383_s_at	NBR1	0.645599	0.00294	0.0463
212073_at	CSNK2A1 /// CSNK2A1P	0.645266	0.000505	0.0174
207186_s_at	BPTF	0.645235	0.000258	0.0123
206489_s_at	DLGAP1	0.645063	0.00235	0.0406
237336_at	ADD2	0.64492	0.000827	0.0229
1557155_a_at	FLJ30375	0.644896	0.00221	0.0392
228545_at	ZNF148	0.644533	0.00214	0.0384
54037_at	HPS4	0.644386	0.00106	0.0259
213808_at	---	0.644349	0.00109	0.0263
239387_at	---	0.644292	0.0017	0.034
242366_at	---	0.644291	0.000794	0.0223
205340_at	ZBTB24	0.644172	0.00171	0.0342
224770_s_at	NAV1	0.644052	0.000599	0.0192
209705_at	MTF2	0.643869	0.00068	0.0204
219260_s_at	C17orf81	0.643727	0.00162	0.0331
232052_at	LOC440944	0.643719	0.000487	0.0171
202963_at	RFX5	0.6435	0.000263	0.0124
225050_at	ZNF512	0.643147	0.000324	0.0138
220291_at	GDPD2	0.64279	0.00273	0.0444
224964_s_at	GNG2	0.642657	0.00046	0.0166
228038_at	SOX2	0.642638	0.00174	0.0344
212179_at	SFRS18	0.642545	0.0004	0.0154
231252_at	C2orf67	0.642437	0.0028	0.0451
233174_at	---	0.642173	0.000283	0.0129
232382_s_at	PCMTD1	0.641817	0.00118	0.0276
224361_s_at	IL17RB	0.641795	0.000478	0.0169
218179_s_at	C4orf41	0.641418	0.00222	0.0392
201675_at	AKAP1	0.641334	0.000388	0.0152
234969_s_at	EPC1	0.641324	0.000574	0.0188
232094_at	C15orf29	0.641219	0.00165	0.0334
201431_s_at	DPYSL3	0.641178	0.000914	0.0242
210409_at	C6orf124	0.641176	0.00127	0.0289
235240_at	ATXN3	0.641149	0.000751	0.0216
229699_at	LOC100129550	0.640862	0.00303	0.0472
217208_s_at	DLG1	0.640654	0.000615	0.0195
58780_s_at	FLJ10357	0.640315	0.000738	0.0215
210567_s_at	SKP2	0.640223	0.00115	0.0273
227904_at	AZI2	0.640064	0.00325	0.0491
225486_at	ARID2	0.64005	0.000281	0.0128
1556178_x_at	TAF8	0.640005	0.000367	0.0148
210220_at	FZD2	0.639874	0.000329	0.0139
52975_at	FAM125B	0.639773	0.00035	0.0144
227331_at	ZNF740	0.639668	0.000659	0.0202
221569_at	AHI1	0.639567	0.00227	0.0397
214093_s_at	FUBP1	0.63956	0.00127	0.0289
224898_at	WDR26	0.63944	0.00211	0.0382
209741_x_at	SCAPER	0.639368	0.00205	0.0375
227448_at	---	0.639127	0.00184	0.0353
227694_at	C1orf201	0.638116	0.000453	0.0165
210379_s_at	TLK1	0.637988	0.000637	0.0198
213894_at	THSD7A	0.637872	0.000957	0.0247
229287_at	PCNX	0.637795	0.000295	0.0131
212026_s_at	EXOC7	0.637768	0.000637	0.0198
1563638_at	FAM18A	0.637655	0.000813	0.0227
225446_at	BRWD1	0.637641	0.000893	0.0239
229679_at	C12orf76	0.637626	0.000482	0.0169
213357_at	GTF2H5	0.637591	0.00157	0.0325
214537_at	HIST1H1D	0.637486	0.0028	0.0451
228275_at	---	0.637452	0.000345	0.0143
215169_at	SLC35E2	0.637195	0.000633	0.0198
225507_at	SFRS18	0.637012	0.000309	0.0135
226317_at	PPP4R2	0.636957	0.000685	0.0205
217856_at	RBM8A	0.636904	0.000674	0.0204
205408_at	MLLT10	0.636896	0.000666	0.0202
230469_at	RTKN2	0.636895	0.000847	0.0232
235190_at	---	0.636798	0.000974	0.0248
229017_s_at	DSTYK	0.636246	0.000381	0.015
1554264_at	CKAP2	0.636175	0.000257	0.0123
229664_at	MAPK8	0.636157	0.000234	0.0116
220230_s_at	CYB5R2	0.635952	0.00261	0.0432
227698_s_at	RAB40C	0.6359	0.00238	0.0409
215509_s_at	BUB1	0.635797	0.000497	0.0173
236316_at	FAM3C	0.635542	0.0013	0.0292
225840_at	TEF	0.635495	0.00142	0.0305
242629_at	---	0.635355	0.000706	0.0209
226538_at	MAN2A1	0.635266	0.000573	0.0188
219831_at	CDKL3	0.634631	0.00126	0.0287
202731_at	PDCD4	0.634602	0.000661	0.0202
243332_at	---	0.634556	0.000766	0.0219
230375_at	SFRS18	0.634423	0.00315	0.0482
207056_s_at	SLC4A8	0.634183	0.00234	0.0404
231470_at	---	0.634164	0.00269	0.0441
1558103_a_at	---	0.634005	0.00033	0.0139
241376_at	LOC100130097	0.634005	0.00103	0.0256
204179_at	MB	0.633641	0.00224	0.0394
225706_at	GLCCI1	0.633614	0.000287	0.013
219314_s_at	ZNF219	0.633581	0.00059	0.0191
236650_at	---	0.633457	0.000214	0.0111
215812_s_at	LOC653562 /// SLC6A10P /// SLC6A8	0.633359	0.000747	0.0216
200920_s_at	BTG1	0.633332	0.002	0.0369
226426_at	ADNP	0.633251	0.000269	0.0126
238520_at	TRERF1	0.633201	0.00331	0.0496
228287_at	ING5	0.633026	0.000788	0.0223
226346_at	MEX3A	0.632987	0.0012	0.0278
209289_at	NFIB	0.63281	0.00115	0.0273
227525_at	GLCCI1	0.632679	0.000375	0.0149
1554822_at	PHTF2	0.632415	0.000663	0.0202
225836_s_at	C12orf32	0.632358	0.000897	0.024
212148_at	PBX1	0.632349	0.000252	0.0121
235829_at	LOC100128405	0.632271	0.000477	0.0169
224893_at	ATL3	0.632269	0.000472	0.0168
222266_at	C19orf2	0.632013	0.000244	0.0119
243495_s_at	---	0.631995	0.00282	0.0452
213413_at	STON1	0.631985	0.00138	0.03
209894_at	LEPR	0.631853	0.00148	0.0314
244189_at	LOC284900	0.631333	0.00106	0.026
239605_x_at	---	0.630913	0.00105	0.0258
1556414_at	C21orf71	0.630818	0.00306	0.0474
236885_at	MEX3A	0.630782	0.000315	0.0136
48825_at	ING4	0.630717	0.00138	0.03
212605_s_at	---	0.630698	0.000442	0.0162
225431_x_at	PM20D2	0.630663	0.00263	0.0434
239422_at	GPC2	0.63064	0.003	0.0469
213286_at	ZFR	0.630633	0.00305	0.0473
238781_at	---	0.630374	0.0011	0.0265
218783_at	INTS7	0.63021	0.00261	0.0433
229908_s_at	UNKL	0.630117	0.00265	0.0435
213400_s_at	TBL1X	0.630055	0.000224	0.0114
227428_at	GABPA	0.630054	0.00223	0.0394
204838_s_at	MLH3	0.629908	0.000742	0.0215
226512_at	ZMYM2	0.629754	0.000588	0.0191
226676_at	ZNF521	0.629663	0.000485	0.0171
214985_at	EXT1	0.629432	0.0011	0.0265
214829_at	AASS	0.629089	0.000224	0.0114
203264_s_at	ARHGEF9	0.629034	0.000883	0.0237
230896_at	BEND4	0.628949	0.000612	0.0195
220536_at	C14orf115	0.62889	0.000223	0.0114
203603_s_at	ZEB2	0.628759	0.00277	0.0448
235647_at	AP4S1	0.628639	0.00196	0.0366
223038_s_at	FAM60A /// LOC728115	0.628481	0.000362	0.0146
236832_at	LOC221442	0.628357	0.00191	0.0361
242305_at	LOC645513	0.62832	0.00142	0.0306
229227_at	FLJ45244	0.628305	0.00258	0.0429
208707_at	EIF5	0.628142	0.00183	0.0353
229272_at	FNBP4	0.628132	0.00111	0.0266
239725_at	PGAP1	0.627952	0.000544	0.0182
207308_at	SLCO1A2	0.627593	0.00222	0.0392
223366_at	---	0.627554	0.000571	0.0188
206695_x_at	ZNF43	0.627462	0.00099	0.0251
204663_at	ME3	0.626496	0.000248	0.012
225048_at	PHF10	0.626443	0.000281	0.0128
222453_at	CYBRD1	0.626299	0.00031	0.0135
231234_at	CTSC	0.626259	0.00053	0.0179
244396_at	G3BP1	0.626173	0.000647	0.0199
209846_s_at	BTN3A2	0.626017	0.000903	0.0241
219679_s_at	WAC	0.625786	0.000521	0.0177
228337_at	PWWP2A	0.625759	0.00221	0.0392
229189_s_at	---	0.625635	0.00064	0.0198
211077_s_at	TLK1	0.625576	0.00267	0.0439
224938_at	NUFIP2	0.625277	0.000232	0.0116
213984_at	PDS5A	0.62512	0.00018	0.0102
1553587_a_at	POLE4	0.624909	0.00128	0.0289
205501_at	PDE10A	0.624853	0.000788	0.0223
204411_at	KIF21B	0.624656	0.00115	0.0272
215128_at	---	0.624654	0.00112	0.0268
211596_s_at	LRIG1	0.624433	0.000624	0.0197
226045_at	FRS2	0.624372	0.000545	0.0182
208776_at	PSMD11	0.623877	0.000298	0.0132
235094_at	---	0.623758	0.000664	0.0202
238612_at	---	0.623551	0.00217	0.0389
202843_at	DNAJB9	0.62339	0.00171	0.0341
227261_at	KLF12	0.6229	0.00104	0.0257
243264_s_at	C8orf44 /// SGK3	0.622805	0.00288	0.0458
236350_at	---	0.62273	0.000554	0.0184
218376_s_at	MICAL1	0.622702	0.000356	0.0145
226119_at	PCMTD1	0.62254	0.000288	0.013
234194_at	---	0.622381	0.000497	0.0173
235268_at	---	0.62195	0.00153	0.032
208158_s_at	OSBPL1A	0.621914	0.00049	0.0171
223227_at	BBS2	0.621783	0.00051	0.0175
229145_at	C10orf104	0.621758	0.000233	0.0116
206204_at	GRB14	0.621467	0.000345	0.0143
239754_at	NCRNA00188	0.621362	0.00295	0.0464
225421_at	PM20D2	0.62133	0.000216	0.0112
207781_s_at	ZNF711	0.621284	0.000318	0.0137
225237_s_at	MSI2	0.621006	0.000875	0.0236
212897_at	CDC2L6	0.620423	0.000288	0.013
240910_at	---	0.620366	0.000431	0.016
238323_at	TEAD2	0.62014	0.00144	0.0309
209682_at	CBLB	0.619805	0.000919	0.0243
231953_at	BPTF	0.619751	0.000221	0.0113
205584_at	ALG13	0.619749	0.00152	0.0318
229572_at	ATP6V0A2	0.619724	0.000551	0.0183
212764_at	ZEB1	0.619506	0.0013	0.0292
226611_s_at	CENPV	0.619419	0.000187	0.0104
241826_x_at	ZNF738	0.61941	0.00148	0.0314
235507_at	PCMTD1	0.619291	0.00066	0.0202
227112_at	TMCC1	0.619177	0.000172	0.00993
228661_s_at	---	0.619145	0.00236	0.0407
1564190_x_at	ZNF519	0.61913	0.00231	0.0401
225062_at	LOC389831	0.618851	0.00302	0.047
228988_at	ZNF711	0.618842	0.000475	0.0168
230056_at	BPTF	0.61876	0.00162	0.0331
228455_at	RBM15	0.61874	0.000291	0.013
239130_at	---	0.618517	0.000842	0.0231
208131_s_at	PTGIS	0.61843	0.000285	0.0129
214807_at	---	0.618351	0.00223	0.0393
235727_at	KLHL28	0.618168	0.000373	0.0149
206490_at	DLGAP1	0.618133	0.00288	0.0458
225163_at	FRMD4A	0.618115	0.000219	0.0113
239711_at	ADAL	0.617673	0.000553	0.0184
226285_at	CAPRIN1	0.617278	0.00079	0.0223
239033_at	---	0.617263	0.00106	0.0259
218819_at	INTS6	0.617059	0.000919	0.0243
216598_s_at	CCL2	0.61696	0.000185	0.0103
210976_s_at	PFKM	0.616898	0.000223	0.0114
1561690_at	---	0.616824	0.00112	0.0268
217729_s_at	AES	0.616557	0.000251	0.0121
232149_s_at	NSMAF	0.616556	0.000189	0.0104
218972_at	TTC17	0.616379	0.000184	0.0103
229544_at	---	0.616277	0.00104	0.0256
229086_at	C1orf213	0.616266	0.00117	0.0275
230477_at	LOC100130522	0.616253	0.000616	0.0195
230166_at	KIAA1958	0.616106	0.00129	0.029
209696_at	FBP1	0.616063	0.00276	0.0447
218930_s_at	TMEM106B	0.615971	0.00141	0.0305
205120_s_at	SGCB	0.61576	0.000448	0.0164
229234_at	ZC3H12B	0.615663	0.000194	0.0106
205642_at	CEP110	0.615513	0.000217	0.0112
216399_s_at	SCAPER	0.61545	0.00212	0.0383
236924_at	GLMN	0.615173	0.00205	0.0375
242819_at	---	0.614972	0.000686	0.0205
229211_at	DUSP28	0.614795	0.000469	0.0167
212550_at	STAT5B	0.614619	0.000346	0.0143
209485_s_at	OSBPL1A	0.614519	0.000335	0.014
220549_at	RAD54B	0.614451	0.00192	0.0361
1557065_at	YLPM1	0.614416	0.00138	0.03
217976_s_at	DYNC1LI1	0.614381	0.00184	0.0354
1558906_a_at	---	0.614137	0.00027	0.0126
216885_s_at	DCAF8	0.613916	0.00174	0.0344
205105_at	MAN2A1	0.613895	0.000278	0.0128
218724_s_at	TGIF2	0.61359	0.000195	0.0106
207417_s_at	ZNF177	0.613449	0.000537	0.018
220751_s_at	C5orf4	0.613355	0.00264	0.0435
1569069_s_at	TDRD3	0.613268	0.000324	0.0138
240105_at	---	0.613092	0.00184	0.0354
205083_at	AOX1	0.613024	0.00158	0.0326
235124_at	LOC645212	0.612968	0.000185	0.0103
1553411_s_at	SALL3	0.612795	0.00103	0.0256
235500_at	HNRNPC	0.612376	0.000552	0.0184
238227_at	GARNL3	0.612344	0.000327	0.0139
237444_at	---	0.612321	0.000513	0.0175
1555874_x_at	MGC21881	0.612308	0.000599	0.0192
[truncated: 761 more rows]

## Sheet: LP TSA
Supplementary Table S2	LP (late pulse of 6 h)			10 nM TSA
Probe sets	gene names	Fold change	p Value	adjusted p Value
242344_at	GABRB2	5.06406	1.61e-10	8.8e-06
228737_at	TOX2	2.85413	9.44e-08	0.000514
223734_at	C4orf49	2.75519	1.65e-07	0.000601
212614_at	ARID5B	2.63205	2.04e-07	0.000696
226863_at	FAM110C	2.5808	1.74e-08	0.000317
227641_at	FBXL16	2.4748	1.17e-08	0.000317
242871_at	PAQR5	2.47284	3.73e-06	0.00233
1557122_s_at	GABRB2	2.41811	1.23e-07	0.00056
232541_at	---	2.37366	5.04e-08	0.000394
1559280_a_at	---	2.36732	4.44e-08	0.000394
228335_at	CLDN11	2.34058	2.62e-07	0.000762
230650_at	---	2.29071	4.5e-07	0.00103
209598_at	PNMA2	2.28002	3.88e-08	0.000394
206247_at	MICB	2.27355	1.55e-06	0.00154
218700_s_at	RAB7L1	2.26184	1.03e-07	0.000514
227314_at	ITGA2	2.2378	4.79e-08	0.000394
221805_at	NEFL	2.22704	5.71e-07	0.00104
205857_at	SLC18A2	2.22365	3.44e-07	0.000855
207307_at	HTR2C	2.21008	7.96e-07	0.00112
213664_at	SLC1A1	2.20924	1.53e-07	0.000601
212192_at	KCTD12	2.20125	2.54e-07	0.000762
227742_at	CLIC6	2.18793	5.96e-08	0.000407
1563494_at	---	2.18442	2.28e-05	0.00591
235518_at	SLC8A1	2.16552	1.36e-06	0.00146
213479_at	NPTX2	2.16237	2.97e-07	0.000813
228956_at	UGT8	2.16115	9.57e-08	0.000514
228293_at	DEPDC7	2.15415	4.41e-06	0.00259
219230_at	TMEM100	2.12965	3.13e-05	0.00719
229944_at	OPRK1	2.09925	4.27e-07	0.00102
230900_at	CCDC110	2.082	9.22e-07	0.00117
223557_s_at	TMEFF2	2.07714	6.58e-06	0.00319
214636_at	CALCB	2.07405	1.59e-07	0.000601
229218_at	COL1A2	2.07236	1.41e-06	0.00146
244503_at	---	2.06665	0.000163	0.0161
211828_s_at	TNIK	2.06472	1.78e-06	0.00168
1562484_at	FLJ35848	2.06242	5.48e-07	0.00103
238966_at	BRUNOL4	2.05438	7.75e-07	0.00111
204497_at	ADCY9	2.0469	2.36e-06	0.00182
1555074_a_at	KCNH5	2.03506	3.66e-05	0.00759
203066_at	CHST15	2.03353	6.4e-07	0.00106
218699_at	RAB7L1	1.99847	2.65e-07	0.000762
1560525_at	---	1.98927	1.79e-06	0.00168
227177_at	CORO2A	1.98364	4.81e-07	0.00103
223748_at	SLC4A11	1.96321	5.32e-05	0.00874
241703_at	RUNDC3B	1.95761	0.000214	0.0184
228565_at	KIAA1804	1.95488	8.61e-07	0.00116
227148_at	PLEKHH2	1.95399	4.93e-07	0.00103
225798_at	JAZF1	1.9448	2.97e-06	0.00209
213107_at	TNIK	1.93563	8.33e-06	0.00364
1553613_s_at	FOXC1	1.92764	3.22e-07	0.000839
232827_at	---	1.9201	5.2e-06	0.00287
206204_at	GRB14	1.91813	7.42e-07	0.00111
213456_at	SOSTDC1	1.91305	3.8e-06	0.00233
215811_at	---	1.9092	2.18e-06	0.00176
228780_at	---	1.90603	9.39e-06	0.0038
244264_at	KLRG2	1.90552	2.21e-06	0.00176
225809_at	DKFZP564O0823	1.9054	0.000421	0.0261
227099_s_at	LOC387763	1.9043	5.35e-07	0.00103
213929_at	EXPH5	1.90341	1.84e-06	0.0017
244061_at	---	1.90309	0.000164	0.0161
205440_s_at	NPY1R	1.90171	3.37e-06	0.00225
226186_at	TMOD2	1.89381	1.4e-06	0.00146
232054_at	PCDH20	1.89241	2.09e-06	0.00176
203232_s_at	ATXN1	1.88377	1.36e-06	0.00146
242715_at	---	1.88364	0.000157	0.0158
228051_at	LOC202451	1.88356	7.26e-06	0.00345
218918_at	MAN1C1	1.88345	4.45e-06	0.00259
228707_at	CLDN23	1.87867	1.28e-05	0.00431
229310_at	KLHL29	1.87547	1.14e-06	0.00138
228441_s_at	---	1.87504	5.07e-07	0.00103
219528_s_at	BCL11B	1.87382	4.12e-05	0.00791
206662_at	GLRX	1.8735	4.59e-06	0.00264
235736_at	---	1.87262	0.000899	0.0397
244370_at	KIAA2022	1.86727	6.15e-06	0.00319
209683_at	FAM49A	1.86579	0.000191	0.0172
205542_at	STEAP1	1.85231	1.39e-06	0.00146
223654_s_at	BRUNOL4	1.85172	5.07e-05	0.00854
214930_at	SLITRK5	1.85077	6.27e-06	0.00319
220161_s_at	EPB41L4B	1.84864	6.2e-07	0.00106
207981_s_at	ESRRG	1.84652	6.88e-07	0.00108
218501_at	ARHGEF3	1.8457	0.000136	0.0144
225060_at	LRP11	1.84451	3.73e-06	0.00233
238600_at	JAKMIP1	1.84252	1.37e-06	0.00146
227646_at	EBF1	1.84177	4.04e-05	0.00786
240038_at	---	1.84018	8.67e-07	0.00116
203323_at	CAV2	1.83946	1.28e-05	0.00431
203710_at	ITPR1	1.83821	0.000101	0.0122
243483_at	TRPM8	1.83783	6.16e-07	0.00106
219147_s_at	C9orf95	1.83667	5.8e-06	0.00311
237411_at	ADAMTS6	1.83257	2.05e-06	0.00175
234088_at	---	1.82944	8.78e-06	0.00369
218502_s_at	TRPS1	1.82823	8.99e-07	0.00117
219474_at	C3orf52	1.82805	7.49e-07	0.00111
213425_at	WNT5A	1.82083	6.22e-05	0.00959
213904_at	---	1.81988	4.75e-05	0.00833
230836_at	ST8SIA4	1.81852	8.25e-06	0.00364
230262_at	ST8SIA3	1.81695	2.32e-06	0.00181
1566491_at	---	1.81622	8.9e-06	0.00371
205769_at	SLC27A2	1.81318	1.36e-05	0.0045
212538_at	DOCK9	1.80584	1.46e-06	0.00148
1558819_at	LOC100131819	1.8042	0.000631	0.0325
210136_at	MBP	1.80294	2.22e-06	0.00176
222895_s_at	BCL11B	1.79921	1.11e-05	0.00396
213397_x_at	RNASE4	1.79913	5.88e-06	0.00312
204224_s_at	GCH1	1.79791	8.77e-06	0.00369
209966_x_at	ESRRG	1.79676	3.03e-06	0.00209
219915_s_at	SLC16A10	1.79644	6.52e-06	0.00319
215321_at	RUNDC3B	1.79574	3.6e-06	0.00233
233262_at	---	1.79365	0.000119	0.0134
223282_at	TSHZ1	1.78501	2.55e-06	0.00188
214734_at	EXPH5	1.78426	3.81e-06	0.00233
205990_s_at	WNT5A	1.78187	5.1e-05	0.00854
226448_at	FAM89A	1.78089	1.96e-06	0.00175
242447_at	C3orf70	1.78075	3.84e-05	0.00772
227084_at	DTNA	1.77949	1.27e-06	0.00146
206924_at	IL11	1.77774	9.2e-06	0.00376
210073_at	ST8SIA1	1.77118	0.000153	0.0155
212730_at	SYNM	1.76695	6.18e-06	0.00319
205328_at	CLDN10	1.76694	3.83e-06	0.00233
228080_at	LAYN	1.76593	2.01e-06	0.00175
205825_at	PCSK1	1.76511	1.06e-06	0.00132
223599_at	TRIM6	1.76505	2.67e-06	0.00195
212501_at	CEBPB	1.76075	3.02e-06	0.00209
204850_s_at	DCX	1.75971	1.43e-05	0.00467
206653_at	POLR3G	1.75895	1.62e-06	0.00158
219895_at	FAM70A	1.75486	1.35e-06	0.00146
239301_at	---	1.74871	1.96e-05	0.00542
204953_at	SNAP91	1.74801	5.75e-05	0.00928
232852_at	---	1.74772	0.000226	0.019
202626_s_at	LYN	1.74694	8.08e-06	0.00362
240927_at	---	1.74636	0.000884	0.0394
233424_at	---	1.74133	2.67e-05	0.00655
226225_at	MCC	1.73861	4.72e-05	0.00833
221773_at	ELK3	1.73688	2.13e-05	0.00573
235746_s_at	PLA2R1	1.73678	2.54e-06	0.00188
210118_s_at	IL1A	1.7332	2.01e-05	0.00551
221916_at	NEFL	1.73195	2.12e-06	0.00176
212188_at	KCTD12	1.73121	1.11e-05	0.00396
232231_at	RUNX2	1.73015	2.78e-05	0.00677
201983_s_at	EGFR	1.7299	2e-06	0.00175
210166_at	TLR5	1.72898	3.24e-06	0.00219
229402_at	SAMD13	1.72824	6.3e-05	0.00965
239572_at	GJA3	1.72779	1.09e-05	0.00396
206710_s_at	EPB41L3	1.72669	0.000516	0.0293
235606_at	LOC344595	1.72247	5.9e-05	0.00939
226796_at	ABHD15	1.71947	9.96e-06	0.00389
228547_at	NRXN1	1.71788	3.19e-06	0.00218
201005_at	CD9	1.71689	3.78e-05	0.00772
206542_s_at	SMARCA2	1.71666	4.38e-06	0.00259
236575_at	---	1.71165	1.17e-05	0.00408
236448_at	UNC5A	1.70735	9.42e-05	0.0118
232034_at	LOC203274	1.70663	4.2e-05	0.00798
242051_at	---	1.70619	2.46e-06	0.00187
212915_at	PDZRN3	1.70501	2.89e-06	0.00208
204466_s_at	SNCA	1.70276	7.37e-06	0.00345
230680_at	---	1.70174	1.38e-05	0.00454
232226_at	LRRC4C	1.70049	5.16e-06	0.00287
213316_at	KIAA1462	1.69991	0.000131	0.0141
206544_x_at	SMARCA2	1.69841	7.9e-05	0.0109
217762_s_at	RAB31	1.69828	1.01e-05	0.00389
236404_at	---	1.69671	1.69e-05	0.00507
210117_at	SPAG1	1.69662	8.28e-05	0.011
202620_s_at	PLOD2	1.69592	1.19e-05	0.00408
225681_at	CTHRC1	1.69576	1.75e-05	0.00515
236081_at	SNCA	1.69565	6.02e-05	0.00946
234303_s_at	GPR85	1.6955	3.36e-05	0.00744
1569652_at	MLLT3	1.69457	1.53e-05	0.00479
227717_at	FLJ41603	1.694	2.33e-05	0.00597
238694_at	DGKE	1.69118	1.85e-05	0.00523
228875_at	FAM162B	1.68933	1.63e-05	0.00498
219825_at	CYP26B1	1.68885	1.18e-05	0.00408
222891_s_at	BCL11A	1.68807	0.000273	0.0209
228679_at	---	1.68731	0.000371	0.0245
209723_at	SERPINB9	1.68665	0.000152	0.0155
239911_at	ONECUT2	1.68663	1.77e-05	0.00515
240502_at	---	1.68533	1.07e-05	0.00396
233016_at	---	1.68528	3.26e-05	0.0073
244845_at	---	1.68388	9.82e-05	0.012
229393_at	L3MBTL3	1.6833	3.55e-06	0.00233
213142_x_at	PION	1.68256	2.95e-05	0.00702
225728_at	SORBS2	1.68127	2.73e-05	0.00666
243278_at	---	1.67836	3.72e-06	0.00233
53720_at	C19orf66	1.67738	4.77e-06	0.00272
211671_s_at	NR3C1	1.67708	0.000374	0.0246
241883_x_at	---	1.67604	3.89e-05	0.00772
1556194_a_at	---	1.67382	3.78e-05	0.00772
217707_x_at	SMARCA2	1.67289	6.31e-06	0.00319
230464_at	S1PR5	1.67173	1.83e-05	0.00523
1557014_a_at	C9orf122	1.67128	7.32e-05	0.0105
203340_s_at	SLC25A12	1.67068	0.000131	0.0141
229559_at	FLJ40125	1.67005	3.4e-05	0.00745
231270_at	CA13	1.66897	8.56e-06	0.00368
231220_at	BRUNOL4	1.6688	5.51e-05	0.00897
225173_at	ARHGAP18	1.66697	1.47e-05	0.00474
204851_s_at	DCX	1.66632	5.32e-06	0.00291
44120_at	ADCK2	1.66372	1.01e-05	0.00389
201865_x_at	NR3C1	1.66341	0.000145	0.015
214811_at	RIMBP2	1.66091	5.93e-05	0.00939
204529_s_at	TOX	1.66049	0.000249	0.0203
1554690_a_at	TACC1	1.66028	7.51e-06	0.00345
228010_at	PPP2R2C	1.66017	1.94e-05	0.00538
225342_at	AK3L1	1.65889	7.61e-06	0.00346
234970_at	TC2N	1.65887	0.000116	0.0132
209276_s_at	GLRX	1.65758	5.91e-05	0.00939
226228_at	AQP4	1.65476	7.18e-05	0.0105
210145_at	PLA2G4A	1.65348	0.000487	0.0281
213256_at	03. Mrz	1.65199	3.54e-05	0.00745
235956_at	KIAA1377	1.6517	6.04e-06	0.00318
230051_at	C10orf47	1.65158	1.32e-05	0.0044
237034_at	---	1.65048	0.00136	0.0494
224999_at	---	1.65001	3.45e-05	0.00745
238877_at	EYA4	1.64769	7.42e-06	0.00345
203231_s_at	ATXN1	1.64655	1.56e-05	0.00485
238067_at	TBC1D8B	1.64626	5.3e-05	0.00872
231644_at	---	1.64556	1.53e-05	0.00479
217763_s_at	RAB31	1.64556	8.46e-06	0.00367
209199_s_at	MEF2C	1.64525	0.000119	0.0134
218820_at	C14orf132	1.64373	5e-06	0.00282
205051_s_at	KIT	1.64183	1.47e-05	0.00474
210754_s_at	LYN	1.64179	1.12e-05	0.00396
208065_at	ST8SIA3	1.64171	2.8e-05	0.00678
205768_s_at	SLC27A2	1.63858	2.48e-05	0.00619
1562286_at	---	1.63718	8.68e-05	0.0113
210643_at	TNFSF11	1.63527	0.000136	0.0143
207400_at	NPY5R	1.63512	3.54e-05	0.00745
239784_at	---	1.63386	7.92e-05	0.0109
224218_s_at	TRPS1	1.63281	0.000245	0.0201
212328_at	LIMCH1	1.63258	1.87e-05	0.00527
239913_at	SLC10A4	1.63255	3.15e-05	0.00719
209200_at	MEF2C	1.63237	0.000496	0.0284
209914_s_at	NRXN1	1.63207	8.14e-06	0.00362
225817_at	CGNL1	1.63142	5.62e-06	0.00304
203786_s_at	TPD52L1	1.62951	2.07e-05	0.00563
37117_at	ARHGAP8 /// LOC553158	1.62907	7.14e-06	0.00342
241745_at	---	1.62773	3.83e-05	0.00772
221524_s_at	RRAGD	1.62616	1.17e-05	0.00408
231192_at	LPAR3	1.62563	1.07e-05	0.00396
200911_s_at	TACC1	1.62553	7.5e-06	0.00345
227794_at	GLYATL1	1.6251	0.000186	0.0171
1554547_at	FAM13C	1.62281	5.02e-05	0.00854
210383_at	SCN1A	1.62194	0.000883	0.0394
237933_at	---	1.62189	1.09e-05	0.00396
208109_s_at	C15orf5	1.62146	0.000363	0.0242
208358_s_at	UGT8	1.61981	9.13e-06	0.00376
242532_at	---	1.61843	1.01e-05	0.00389
243954_at	LOC285286	1.61807	0.00054	0.0298
233085_s_at	OBFC2A	1.61782	8.97e-05	0.0114
228739_at	CYS1	1.61747	0.00104	0.0429
225871_at	STEAP2	1.61639	0.000464	0.0275
226039_at	MGAT4A	1.61465	6.49e-06	0.00319
210380_s_at	CACNA1G	1.61454	4.44e-05	0.00818
236750_at	---	1.61325	9.45e-06	0.0038
231397_at	PAP2D	1.61212	2.67e-05	0.00655
226985_at	FGD5	1.61154	3.18e-05	0.00719
205538_at	CORO2A	1.61029	8.01e-05	0.0109
243681_at	SHANK2	1.60964	0.000535	0.0296
213839_at	CLMN	1.60529	3.27e-05	0.00731
222376_at	---	1.60526	9.77e-06	0.00389
236045_x_at	---	1.60362	4.68e-05	0.00833
206382_s_at	BDNF	1.60066	1.05e-05	0.00396
235652_at	---	1.60057	8.65e-06	0.00369
227282_at	PCDH19	1.59698	7.43e-05	0.0105
219932_at	SLC27A6	1.5967	1.62e-05	0.00498
233326_at	CCDC39	1.59537	4.27e-05	0.00802
226773_at	---	1.59519	2.2e-05	0.00581
206023_at	NMU	1.59476	5.81e-05	0.00934
219569_s_at	TMEM22	1.59141	1.53e-05	0.00479
242457_at	---	1.59064	4.37e-05	0.0081
211479_s_at	HTR2C	1.58924	9.19e-06	0.00376
218087_s_at	SORBS1	1.58902	2.48e-05	0.00619
244610_x_at	---	1.58718	0.000118	0.0134
227703_s_at	SYTL4	1.58718	7.37e-05	0.0105
236488_s_at	---	1.58676	3.82e-05	0.00772
203543_s_at	KLF9	1.5863	2.18e-05	0.00579
218793_s_at	SCML1	1.58613	3.52e-05	0.00745
209631_s_at	GPR37	1.5856	3.38e-05	0.00745
227182_at	SUSD3	1.58541	5.1e-05	0.00854
213280_at	GARNL4	1.5852	1.09e-05	0.00396
213109_at	TNIK	1.58502	0.000176	0.0167
1553734_at	AK7	1.58416	6.24e-05	0.00959
217764_s_at	RAB31	1.58272	1.13e-05	0.004
229376_at	PROX1	1.58243	1.1e-05	0.00396
232166_at	KIAA1377	1.58176	3.1e-05	0.00717
226213_at	ERBB3	1.58119	0.000113	0.013
220919_s_at	C10orf79	1.57979	3.55e-05	0.00745
243819_at	---	1.57939	0.000127	0.0139
214434_at	HSPA12A	1.57901	1.93e-05	0.00538
1561149_at	---	1.57894	0.000191	0.0172
238893_at	LOC338758	1.57788	1.07e-05	0.00396
240186_at	---	1.57661	6.06e-05	0.0095
202619_s_at	PLOD2	1.5766	1e-05	0.00389
227006_at	PPP1R14A	1.5765	0.000207	0.0181
204591_at	CHL1	1.5758	2.99e-05	0.00707
239292_at	---	1.57461	0.000184	0.0171
227443_at	C9orf150	1.5734	2.65e-05	0.00655
230319_at	---	1.57299	0.000286	0.0215
206401_s_at	MAPT	1.57256	0.000142	0.0148
228827_at	---	1.57236	1.47e-05	0.00474
226101_at	PRKCE	1.57088	7.47e-05	0.0105
230383_x_at	---	1.57037	2.08e-05	0.00563
237081_at	---	1.57033	0.000106	0.0126
244579_at	---	1.57008	7.75e-05	0.0107
239764_at	---	1.56857	7.45e-05	0.0105
206376_at	SLC6A15	1.56848	9.18e-05	0.0116
229110_at	LOC100128844	1.56805	9.7e-05	0.0119
232113_at	---	1.56757	1.68e-05	0.00507
226636_at	PLD1	1.56731	6.95e-05	0.0103
1556606_at	NAV2	1.56702	0.0011	0.0443
232636_at	SLITRK4	1.56693	1.84e-05	0.00523
226086_at	SYT13	1.56684	3.54e-05	0.00745
229487_at	EBF1	1.56644	0.000947	0.0407
232793_at	---	1.56435	0.000756	0.0359
209755_at	NMNAT2	1.56356	0.00016	0.016
219694_at	FAM105A	1.5626	3.95e-05	0.00774
231040_at	---	1.5618	0.00134	0.0488
1552736_a_at	NETO1	1.56045	0.000773	0.0365
227856_at	C4orf32	1.56044	7.52e-05	0.0105
236106_at	---	1.56028	6.79e-05	0.0101
207267_s_at	DSCR6	1.56019	0.000375	0.0246
210139_s_at	PMP22	1.56007	9.17e-05	0.0116
1557326_at	---	1.55972	3.01e-05	0.0071
243666_at	---	1.55917	9.69e-05	0.0119
232668_at	---	1.55893	0.000651	0.0332
226918_at	JPH4	1.55816	1.25e-05	0.00426
1558466_at	UGGT2	1.55813	0.000364	0.0242
240440_at	NPL	1.55804	6.12e-05	0.00956
219440_at	RAI2	1.55771	0.000303	0.0223
1556221_a_at	---	1.55663	4.04e-05	0.00786
237054_at	ENPP5	1.55588	4.39e-05	0.0081
209846_s_at	BTN3A2	1.55561	9.12e-05	0.0115
222150_s_at	PION	1.55542	2.88e-05	0.00691
204820_s_at	BTN3A2 /// BTN3A3	1.55464	2.14e-05	0.00573
205100_at	GFPT2	1.55443	5.27e-05	0.0087
239144_at	B3GAT2	1.55418	4.46e-05	0.00818
226913_s_at	SOX8	1.55404	0.000119	0.0134
221792_at	RAB6B	1.55296	2.42e-05	0.00615
204720_s_at	DNAJC6	1.55117	1.5e-05	0.00476
206119_at	BHMT	1.55045	0.000445	0.0271
1563414_at	---	1.54981	0.000533	0.0296
210721_s_at	PAK7	1.54933	0.000318	0.0227
230645_at	FRMD3	1.54846	4.47e-05	0.00818
219926_at	POPDC3	1.54756	0.000393	0.0253
226876_at	FAM101B	1.54736	1.57e-05	0.00485
243688_at	MGC45800	1.54724	1.83e-05	0.00523
219195_at	PPARGC1A	1.54712	0.000461	0.0274
242675_x_at	---	1.54647	0.000109	0.0127
239568_at	PLEKHH2	1.54629	0.000253	0.0203
1568736_s_at	---	1.5455	3.87e-05	0.00772
215054_at	EPOR	1.54542	0.000125	0.0138
227180_at	ELOVL7	1.54416	3.48e-05	0.00745
225381_at	LOC399959	1.54366	0.000125	0.0138
220334_at	RGS17	1.54333	3.25e-05	0.0073
1561985_at	C14orf39	1.5431	5.91e-05	0.00939
1568795_at	---	1.54303	0.000429	0.0265
227970_at	GPR157	1.5428	1.75e-05	0.00515
228448_at	MAP6	1.54204	8.01e-05	0.0109
205141_at	ANG	1.54161	3.51e-05	0.00745
235228_at	CCDC85A	1.54118	0.000115	0.0132
210221_at	CHRNA3	1.54061	0.000876	0.0392
1558105_a_at	---	1.54057	4.77e-05	0.00833
234632_x_at	---	1.53977	0.000602	0.0317
229674_at	SERTAD4	1.53971	0.000116	0.0132
230563_at	RASGEF1A	1.53917	1.5e-05	0.00476
213506_at	F2RL1	1.53908	4.65e-05	0.0083
226301_at	C6orf192	1.53892	6.99e-05	0.0103
225622_at	PAG1	1.53885	0.000708	0.0348
202733_at	P4HA2	1.53805	0.000718	0.0351
217437_s_at	TACC1	1.5372	4.74e-05	0.00833
227250_at	KREMEN1	1.53694	3.44e-05	0.00745
226982_at	ELL2	1.53633	6.16e-05	0.00959
231810_at	BRI3BP	1.53515	8.82e-05	0.0114
206730_at	GRIA3	1.5346	2.49e-05	0.00619
229816_at	WDR78	1.53448	0.000249	0.0203
206456_at	GABRA5	1.53433	0.000672	0.0339
202976_s_at	RHOBTB3	1.53387	2.47e-05	0.00619
242840_at	---	1.53316	7.5e-05	0.0105
235129_at	PPP1R1A	1.53127	4.74e-05	0.00833
213712_at	ELOVL2	1.53088	1.76e-05	0.00515
229139_at	JPH1	1.53084	0.000318	0.0227
219911_s_at	SLCO4A1	1.5299	0.000877	0.0392
226905_at	FAM101B	1.52981	1.66e-05	0.00505
221011_s_at	LBH	1.52961	1.81e-05	0.00523
234105_at	---	1.52929	7.48e-05	0.0105
202609_at	EPS8	1.52774	4.07e-05	0.00787
230896_at	BEND4	1.52663	2.29e-05	0.00591
244407_at	CYP39A1	1.52639	1.76e-05	0.00515
204412_s_at	NEFH	1.52595	0.000153	0.0155
223618_at	FMN2	1.52529	6.22e-05	0.00959
203741_s_at	ADCY7	1.52494	3.42e-05	0.00745
204679_at	KCNK1	1.52477	0.000217	0.0186
221523_s_at	RRAGD	1.52401	4.07e-05	0.00787
215143_at	DPY19L2P2	1.52381	3.79e-05	0.00772
231195_at	KLRG2	1.52379	0.000132	0.0142
221760_at	MAN1A1	1.52255	4.35e-05	0.0081
213375_s_at	N4BP2L1	1.5218	8.11e-05	0.011
201037_at	PFKP	1.52177	1.72e-05	0.00514
219073_s_at	OSBPL10	1.52125	2.01e-05	0.00551
215578_at	---	1.52107	0.00029	0.0217
202724_s_at	FOXO1	1.5209	2.28e-05	0.00591
228977_at	LOC729680	1.52055	7.51e-05	0.0105
243386_at	CASZ1	1.52014	0.000799	0.0371
1555370_a_at	CAMTA1	1.52013	3.15e-05	0.00719
229157_at	---	1.52006	0.000835	0.038
229638_at	IRX3	1.51935	2.43e-05	0.00615
227210_at	SFMBT2	1.51863	2.4e-05	0.00612
233306_at	---	1.51833	0.000109	0.0127
204472_at	GEM	1.51798	6.5e-05	0.00986
204702_s_at	NFE2L3	1.51767	8.62e-05	0.0113
213933_at	PTGER3	1.51756	5.98e-05	0.00943
215469_at	---	1.51728	4.53e-05	0.00819
225626_at	PAG1	1.51701	0.000144	0.0149
227889_at	LPCAT2	1.51659	0.000119	0.0134
206167_s_at	ARHGAP6	1.51578	7e-05	0.0103
210612_s_at	SYNJ2	1.51559	0.000132	0.0142
225202_at	RHOBTB3	1.51426	4.88e-05	0.00845
204467_s_at	SNCA	1.51415	0.000189	0.0172
213435_at	SATB2	1.5141	4.27e-05	0.00802
216452_at	TRPM3	1.51223	3.15e-05	0.00719
235465_at	FAM123A	1.51221	9.71e-05	0.0119
204621_s_at	NR4A2	1.51187	0.000307	0.0224
242324_x_at	CCBE1	1.51183	0.00031	0.0225
1554079_at	GALNTL4	1.51115	2.22e-05	0.00582
223737_x_at	CHST9	1.51102	0.000269	0.0207
225564_at	C1QTNF9 /// SPATA13	1.5109	0.000134	0.0143
213051_at	ZC3HAV1	1.51019	0.000264	0.0206
228716_at	THRB	1.51007	4.61e-05	0.00827
203485_at	RTN1	1.50962	4.19e-05	0.00798
225171_at	ARHGAP18	1.50959	6.61e-05	0.0099
214823_at	ZNF204	1.50871	5.7e-05	0.00925
229497_at	ANKDD1A	1.50852	4.18e-05	0.00798
207869_s_at	CACNA1G	1.50796	0.000263	0.0205
205190_at	PLS1	1.50779	4.94e-05	0.00849
223423_at	GPR160	1.50726	0.000161	0.016
202975_s_at	RHOBTB3	1.50722	3.9e-05	0.00772
227410_at	FAM43A	1.50616	0.000163	0.0161
244174_at	---	1.50572	6.74e-05	0.0101
228440_at	---	1.50562	8.63e-05	0.0113
203407_at	PPL	1.50557	7.83e-05	0.0108
240180_at	---	1.50537	0.000177	0.0167
219370_at	RPRM	1.50533	2.92e-05	0.00697
219578_s_at	CPEB1	1.50496	0.000307	0.0224
218723_s_at	C13orf15	1.50473	0.000306	0.0224
214595_at	KCNG1	1.50416	2.15e-05	0.00574
223427_s_at	EPB41L4B	1.50403	0.000186	0.0171
203542_s_at	KLF9	1.50325	0.000292	0.0218
214078_at	---	1.50324	9.11e-05	0.0115
206336_at	CXCL6	1.50269	9.67e-05	0.0119
212510_at	GPD1L	1.50226	0.000179	0.0168
1570253_a_at	RHEBL1	1.50136	0.000481	0.028
239262_at	---	1.50036	3.08e-05	0.00717
238669_at	PTGS1	1.50028	0.000196	0.0175
221220_s_at	SCYL2	0.66487	0.00136	0.0494
217644_s_at	SOS2	0.664792	4.88e-05	0.00845
210286_s_at	SLC4A7	0.66422	0.00047	0.0278
206108_s_at	SFRS6	0.663944	0.000316	0.0226
207920_x_at	ZFX	0.663931	7.44e-05	0.0105
222561_at	LANCL2	0.662959	3.09e-05	0.00717
219515_at	PRDM10	0.659818	1.9e-05	0.00532
238528_at	UBR1	0.659379	4.75e-05	0.00833
224200_s_at	RAD18	0.658451	0.000113	0.013
238623_at	---	0.658118	2.83e-05	0.0068
208708_x_at	EIF5	0.657688	5.14e-05	0.00854
231967_at	PHF20L1	0.6574	8.67e-05	0.0113
229292_at	EPB41L5	0.657002	0.00109	0.044
206502_s_at	INSM1	0.656811	0.000371	0.0245
213912_at	TBC1D30	0.656525	0.000248	0.0203
232020_at	SMURF2	0.655216	0.000308	0.0224
235447_at	TRUB1	0.653319	0.000127	0.0139
202444_s_at	ERLIN1	0.652155	0.000474	0.0279
242899_at	---	0.651134	0.000262	0.0205
215910_s_at	FNDC3A	0.650331	7.62e-05	0.0106
206173_x_at	GABPB1	0.649109	2.27e-05	0.00591
221618_s_at	TAF9B	0.645994	0.000617	0.0322
228996_at	RC3H1	0.645789	0.00138	0.0498
211077_s_at	TLK1	0.643958	0.00035	0.0238
226637_at	UBE2H	0.6428	0.000121	0.0135
230820_at	---	0.642083	0.000203	0.0179
207520_at	TROVE2	0.641508	3.86e-05	0.00772
218570_at	KBTBD4 /// PTPMT1	0.641442	5.13e-05	0.00854
214053_at	ERBB4	0.641347	0.000186	0.0171
220729_at	---	0.640587	0.000313	0.0225
224173_s_at	MRPL30	0.63851	0.000617	0.0322
214007_s_at	TWF1	0.63798	7.39e-05	0.0105
208719_s_at	DDX17	0.63383	0.000382	0.0249
242906_at	---	0.633207	0.000253	0.0203
1554449_at	MIER3	0.631843	3.56e-05	0.00745
241015_at	---	0.628085	0.000818	0.0377
212839_s_at	TROVE2	0.626404	0.000169	0.0163
231534_at	CDC2	0.625414	4.92e-05	0.00848
1555972_s_at	FBXO28	0.624775	0.000751	0.0359
243463_s_at	RIT1	0.624352	6.41e-06	0.00319
225914_s_at	CAB39L	0.623999	0.000567	0.0306
1554629_at	EPHA7	0.619822	0.000107	0.0126
233772_at	---	0.613971	3.17e-05	0.00719
1554922_at	ZNF678	0.612564	0.00093	0.0403
243299_at	VRK2	0.606303	6.53e-06	0.00319
207247_s_at	ZFX /// ZFY	0.60629	0.00114	0.0451
203276_at	LMNB1	0.605922	0.000259	0.0205
223661_at	NUCKS1	0.605162	7.66e-06	0.00346
1562275_at	---	0.602556	3.46e-05	0.00745
AFFX-r2-Bs-thr-5_s_at	---	0.601357	0.000443	0.0271
218219_s_at	LANCL2	0.595659	1.11e-05	0.00396
1560291_at	RIPPLY1	0.584407	0.00019	0.0172
1555106_a_at	CTDSPL2	0.576626	4.03e-06	0.00242
213472_at	HNRNPH1	0.569338	3.03e-05	0.0071
201324_at	EMP1	0.568827	7.45e-05	0.0105
227510_x_at	MALAT1	0.560931	0.000916	0.04
1561939_at	DYNC2H1	0.559924	0.000479	0.028
215150_at	YOD1	0.552103	2.02e-06	0.00175
206852_at	EPHA7	0.548494	6.94e-07	0.00108
206070_s_at	EPHA3	0.544333	8.24e-05	0.011
203548_s_at	LPL	0.51741	1.28e-05	0.00431
1562836_at	---	0.516971	9.32e-05	0.0117

## Sheet: MP TSA
Supplementary Table S2	MP (medium pulse)			10 nM TSA
Probe sets	gene names	Fold change	p Value	adjusted p Value
229125_at	KANK4	36.1955	5.31e-10	7.38e-07
1553394_a_at	TFAP2B	34.219	4.01e-10	5.92e-07
214451_at	TFAP2B	30.0953	2.35e-08	5.56e-06
227238_at	MUC15	29.4488	1.17e-09	1.12e-06
202454_s_at	ERBB3	24.4056	1.9e-10	4.52e-07
226213_at	ERBB3	24.2764	5.87e-11	3.17e-07
204273_at	EDNRB	23.5787	6.45e-10	7.84e-07
214265_at	ITGA8	21.5189	2.04e-10	4.65e-07
243555_at	---	21.0502	7.17e-12	8.36e-08
204463_s_at	EDNRA	19.4894	3.39e-09	1.87e-06
209723_at	SERPINB9	19.2345	1.26e-10	4.06e-07
204464_s_at	EDNRA	18.651	1.52e-09	1.3e-06
204653_at	TFAP2A	18.2518	1.8e-09	1.43e-06
219054_at	C5orf23	17.8138	4e-12	8.36e-08
205523_at	HAPLN1	17.7805	2.99e-10	5.27e-07
230204_at	HAPLN1	17.7017	1.12e-09	1.11e-06
237056_at	INSC	15.8281	3.54e-10	5.66e-07
235666_at	---	15.7065	1.53e-10	4.19e-07
205923_at	RELN	15.3147	6.6e-11	3.17e-07
209199_s_at	MEF2C	15.1725	3.74e-11	2.92e-07
216235_s_at	EDNRA	14.8471	3.94e-09	2e-06
224833_at	ETS1	14.6863	2.57e-08	5.72e-06
204271_s_at	EDNRB	14.0025	3.18e-08	6.58e-06
226302_at	ATP8B1	13.9625	2.51e-09	1.61e-06
213139_at	SNAI2	13.8999	8e-10	8.65e-07
201131_s_at	CDH1	13.8678	8.13e-09	3.08e-06
227241_at	MUC15	13.6514	2.51e-08	5.65e-06
205524_s_at	HAPLN1	13.5036	2.19e-09	1.56e-06
219789_at	NPR3	13.3838	5.44e-08	9.37e-06
202286_s_at	TACSTD2	13.2585	1.12e-08	3.53e-06
209200_at	MEF2C	13.0632	5.7e-11	3.17e-07
240815_at	---	12.6539	1.67e-11	1.52e-07
228728_at	C7orf58	12.4211	2.73e-10	5.21e-07
206001_at	NPY	12.3232	3.94e-08	7.58e-06
215729_s_at	VGLL1	12.2541	1.49e-09	1.3e-06
205430_at	BMP5	12.06	8.97e-08	1.29e-05
228850_s_at	---	11.8655	2.31e-10	4.85e-07
230895_at	HAPLN1	11.6204	3.62e-10	5.66e-07
230130_at	---	11.6111	5.93e-10	7.73e-07
227450_at	ERP27	11.3582	8.09e-07	5.75e-05
206941_x_at	SEMA3E	11.33	1.85e-10	4.52e-07
204933_s_at	TNFRSF11B	11.1847	6.15e-07	4.79e-05
219179_at	DACT1	10.8945	2.02e-09	1.53e-06
228347_at	SIX1	10.8268	1.23e-10	4.06e-07
241612_at	FOXD3	10.7323	4.03e-06	0.000173
244832_at	---	10.6922	4.11e-09	2.06e-06
204932_at	TNFRSF11B	10.6337	4.93e-07	4.14e-05
203789_s_at	SEMA3C	10.037	1.81e-07	2.08e-05
206701_x_at	EDNRB	9.77298	3.29e-08	6.71e-06
213094_at	GPR126	9.75858	2.76e-10	5.21e-07
229004_at	---	9.70011	6.4e-10	7.84e-07
200872_at	S100A10	9.56073	6.2e-11	3.17e-07
205431_s_at	BMP5	9.30358	7.77e-09	3.04e-06
205475_at	SCRG1	9.26915	9.86e-07	6.57e-05
240055_at	---	9.24242	7.7e-09	3.03e-06
228635_at	PCDH10	9.20368	1.63e-08	4.34e-06
236947_at	---	9.09522	3.83e-09	2e-06
201839_s_at	EPCAM	9.05773	3.38e-09	1.87e-06
200660_at	S100A11	8.97519	4.21e-10	6.05e-07
209859_at	TRIM9	8.83871	1.62e-10	4.22e-07
204491_at	PDE4D	8.62257	1.69e-08	4.43e-06
213943_at	TWIST1	8.41917	2.21e-10	4.83e-07
238447_at	RBMS3	8.40035	2.66e-09	1.62e-06
243974_at	---	8.2878	2.18e-08	5.27e-06
227210_at	SFMBT2	8.13152	7.18e-10	8.18e-07
241435_at	---	8.12511	1.11e-09	1.11e-06
209604_s_at	GATA3	8.08012	1.93e-09	1.49e-06
232668_at	---	8.06389	4.34e-08	8.13e-06
209897_s_at	SLIT2	8.04275	6.98e-10	8.18e-07
241002_at	---	7.93732	1.11e-07	1.5e-05
226225_at	MCC	7.92888	1.51e-08	4.17e-06
209842_at	SOX10	7.92453	8.98e-09	3.19e-06
233606_at	---	7.81501	4.55e-09	2.19e-06
219995_s_at	ZNF750	7.77588	1.16e-06	7.34e-05
217996_at	PHLDA1	7.76412	7.12e-09	2.86e-06
229218_at	COL1A2	7.74628	3.25e-10	5.56e-07
202437_s_at	CYP1B1	7.72399	1.54e-09	1.3e-06
242532_at	---	7.71587	1.16e-09	1.12e-06
222877_at	---	7.62453	2.67e-09	1.62e-06
231136_at	---	7.52151	4.96e-09	2.26e-06
206432_at	HAS2	7.43545	1.76e-09	1.41e-06
1562289_at	---	7.37608	2.67e-09	1.62e-06
236359_at	SCN4B	7.34438	2.33e-07	2.45e-05
209755_at	NMNAT2	7.30089	2.28e-09	1.56e-06
202435_s_at	CYP1B1	7.20336	1.72e-09	1.41e-06
217678_at	SLC7A11	7.18965	1.39e-08	4e-06
212192_at	KCTD12	7.17715	1.42e-08	4.04e-06
241698_at	RFTN2	7.14425	7.94e-11	3.34e-07
218764_at	PRKCH	7.14343	8.06e-10	8.65e-07
219814_at	MBNL3	6.99036	8.56e-10	9e-07
220898_at	---	6.97717	5e-08	8.81e-06
240112_at	---	6.94607	1.5e-08	4.16e-06
202436_s_at	CYP1B1	6.92709	1.33e-09	1.21e-06
232027_at	SYNE1	6.92509	1.83e-08	4.64e-06
225842_at	PHLDA1	6.8771	3.46e-10	5.66e-07
236395_at	---	6.76012	1.52e-09	1.3e-06
1556329_a_at	---	6.7447	1.18e-07	1.56e-05
206189_at	UNC5C	6.68055	2.24e-09	1.56e-06
209921_at	SLC7A11	6.62993	1.19e-07	1.57e-05
225911_at	NPNT	6.57398	7.79e-07	5.59e-05
229498_at	---	6.56799	2.86e-10	5.22e-07
235771_at	---	6.50475	4.12e-07	3.69e-05
232935_at	---	6.49645	1.93e-07	2.19e-05
231257_at	TCERG1L	6.40617	3.27e-07	3.16e-05
201860_s_at	PLAT	6.4033	1.52e-08	4.17e-06
227177_at	CORO2A	6.23984	1.94e-08	4.81e-06
205619_s_at	MEOX1	6.20771	4.44e-09	2.19e-06
1559394_a_at	---	6.16754	1.3e-08	3.84e-06
203973_s_at	CEBPD	6.14289	1.91e-08	4.77e-06
225846_at	ESRP1	6.11423	1.02e-06	6.73e-05
223044_at	SLC40A1	6.04196	4.43e-08	8.19e-06
1553613_s_at	FOXC1	6.03032	1.08e-08	3.53e-06
209875_s_at	SPP1	5.94312	3.95e-10	5.92e-07
204112_s_at	HNMT	5.9255	2.45e-08	5.61e-06
237911_at	---	5.90528	1.59e-06	9.02e-05
217997_at	PHLDA1	5.86945	1.65e-08	4.37e-06
1552712_a_at	NMNAT2	5.8421	2.81e-08	6.04e-06
208096_s_at	COL21A1	5.81454	1.64e-08	4.34e-06
232701_at	---	5.76265	6.15e-09	2.63e-06
233085_s_at	OBFC2A	5.7362	4.89e-08	8.69e-06
205612_at	MMRN1	5.73208	2.19e-07	2.38e-05
211864_s_at	MYOF	5.66987	8.74e-09	3.18e-06
1556037_s_at	HHIP	5.66177	1.26e-09	1.19e-06
230372_at	HAS2	5.63293	2.13e-09	1.56e-06
213285_at	TMEM30B	5.63286	3.79e-07	3.49e-05
218589_at	LPAR6	5.61687	1.48e-06	8.57e-05
1555355_a_at	ETS1	5.58117	2.09e-06	0.000109
201798_s_at	MYOF	5.43768	8.9e-09	3.19e-06
236045_x_at	---	5.41813	3.02e-07	3e-05
205234_at	SLC16A4	5.36656	6.97e-09	2.82e-06
209602_s_at	GATA3	5.33968	1.29e-07	1.66e-05
225566_at	NRP2	5.33238	2.75e-09	1.65e-06
205884_at	ITGA4	5.31013	1.18e-06	7.42e-05
225239_at	---	5.28199	2.96e-07	2.96e-05
236894_at	L1TD1	5.2767	1.9e-05	0.000504
222288_at	---	5.27243	2.81e-09	1.65e-06
205479_s_at	PLAU	5.25726	9.07e-07	6.21e-05
1563467_at	---	5.23774	4.29e-07	3.77e-05
205286_at	TFAP2C	5.21146	5.12e-06	0.000201
230423_at	---	5.20929	2.78e-08	6.02e-06
202403_s_at	COL1A2	5.20735	3.87e-09	2e-06
225380_at	SGK493	5.19248	1.92e-08	4.77e-06
201590_x_at	ANXA2	5.17689	4.69e-08	8.53e-06
235046_at	---	5.13258	5.59e-09	2.47e-06
201005_at	CD9	5.12441	9.75e-09	3.4e-06
211668_s_at	PLAU	5.12192	2.6e-07	2.65e-05
217999_s_at	PHLDA1	5.11228	2.42e-08	5.61e-06
209803_s_at	PHLDA2	5.10379	1.33e-06	7.98e-05
210427_x_at	ANXA2	5.09237	8.06e-08	1.21e-05
203788_s_at	SEMA3C	5.02244	7.58e-09	3e-06
222484_s_at	CXCL14	5.0138	1.76e-07	2.04e-05
209757_s_at	MYCN	4.9935	4.4e-07	3.84e-05
213503_x_at	ANXA2	4.99204	4.83e-08	8.69e-06
243366_s_at	---	4.98297	7.71e-07	5.56e-05
235570_at	---	4.95611	6.21e-09	2.63e-06
205885_s_at	ITGA4	4.91992	7.87e-06	0.000272
230280_at	TRIM9	4.91523	3.85e-09	2e-06
244414_at	---	4.91179	2.38e-09	1.59e-06
227099_s_at	LOC387763	4.90433	7.44e-08	1.16e-05
202202_s_at	LAMA4	4.86759	1.05e-07	1.44e-05
232307_at	---	4.85601	3.02e-08	6.37e-06
205538_at	CORO2A	4.85577	9.62e-08	1.35e-05
211828_s_at	TNIK	4.85522	5.26e-07	4.34e-05
212188_at	KCTD12	4.85044	3.16e-07	3.1e-05
214632_at	NRP2	4.8406	2.11e-09	1.56e-06
33323_r_at	SFN	4.82306	3.51e-08	7.08e-06
206801_at	NPPB	4.81057	3.24e-09	1.83e-06
229225_at	NRP2	4.77381	5.52e-10	7.38e-07
218002_s_at	CXCL14	4.75321	3.64e-07	3.39e-05
235247_at	---	4.74707	9.36e-08	1.33e-05
241681_at	---	4.73175	1.44e-08	4.07e-06
240038_at	---	4.72927	1.12e-06	7.15e-05
202404_s_at	COL1A2	4.72875	5.22e-09	2.36e-06
234989_at	NEAT1	4.71861	2.04e-07	2.25e-05
1566491_at	---	4.70648	6.63e-06	0.000239
213416_at	ITGA4	4.70553	6.5e-07	4.91e-05
228827_at	---	4.69661	1.57e-07	1.9e-05
1558569_at	UNQ6228	4.6961	6.41e-08	1.05e-05
230496_at	FAM123A	4.68949	2.15e-07	2.34e-05
235465_at	FAM123A	4.68931	5.15e-06	0.000201
209988_s_at	ASCL1	4.68923	1.45e-07	1.8e-05
240690_at	---	4.67945	4.89e-08	8.69e-06
244579_at	---	4.6743	2.05e-08	5e-06
227609_at	EPSTI1	4.65463	9.32e-10	9.62e-07
1555412_at	FBXL21	4.65378	2.21e-05	0.00056
227399_at	VGLL3	4.63979	5.53e-10	7.38e-07
1562389_at	---	4.63405	6.19e-08	1.03e-05
212099_at	RHOB	4.61707	1.15e-08	3.53e-06
226301_at	C6orf192	4.59678	4.69e-09	2.22e-06
1568736_s_at	---	4.57819	3.24e-08	6.66e-06
227838_at	UNC5C	4.56065	1.23e-08	3.68e-06
232541_at	---	4.55529	5.83e-07	4.62e-05
214967_at	---	4.54178	5.36e-09	2.4e-06
202976_s_at	RHOBTB3	4.51117	1.8e-08	4.59e-06
209071_s_at	RGS5	4.51106	1.41e-08	4.03e-06
201170_s_at	BHLHE40	4.48467	1.14e-08	3.53e-06
219121_s_at	ESRP1	4.48108	2.13e-07	2.32e-05
205529_s_at	RUNX1T1	4.46715	7.15e-07	5.26e-05
208949_s_at	LGALS3	4.46676	2.57e-07	2.64e-05
208816_x_at	ANXA2P2	4.43331	1.22e-07	1.59e-05
211844_s_at	NRP2	4.42518	2.03e-07	2.25e-05
218468_s_at	GREM1	4.42473	3.98e-05	0.000853
222872_x_at	OBFC2A	4.4201	1.15e-08	3.53e-06
218469_at	GREM1	4.40767	3.14e-05	0.000723
230964_at	FREM2	4.401	9.39e-08	1.33e-05
238883_at	---	4.38877	1.33e-08	3.92e-06
229797_at	MCOLN3	4.38223	1.54e-08	4.22e-06
225202_at	RHOBTB3	4.37907	4.37e-08	8.16e-06
223092_at	ANKH	4.37392	4.42e-08	8.19e-06
219388_at	GRHL2	4.36225	9.54e-08	1.34e-05
232116_at	GRHL3	4.35963	1.05e-06	6.88e-05
233386_at	---	4.35287	4.76e-07	4.06e-05
210809_s_at	POSTN	4.3301	5.33e-07	4.36e-05
219955_at	L1TD1	4.32544	2.18e-05	0.000555
213107_at	TNIK	4.3207	5.17e-08	9.05e-06
241893_at	---	4.30571	3.54e-06	0.000161
232254_at	---	4.27782	5.35e-07	4.36e-05
213802_at	---	4.25496	1.81e-07	2.08e-05
203397_s_at	GALNT3	4.23905	9.73e-07	6.51e-05
205287_s_at	TFAP2C	4.23465	1.14e-06	7.24e-05
202975_s_at	RHOBTB3	4.23181	2.37e-07	2.49e-05
235371_at	GLT8D4	4.2059	1.63e-07	1.94e-05
213093_at	PRKCA	4.20274	1.14e-08	3.53e-06
226856_at	MUSTN1	4.20058	1.58e-09	1.31e-06
201438_at	COL6A3	4.17425	2.29e-08	5.49e-06
228367_at	ALPK2	4.16436	1.11e-07	1.5e-05
203148_s_at	TRIM14	4.13854	2.6e-06	0.000127
231205_at	---	4.1257	1.02e-07	1.41e-05
219474_at	C3orf52	4.11712	5.21e-07	4.3e-05
213870_at	COL11A2	4.10766	4.93e-06	0.000196
205932_s_at	MSX1	4.09972	6.52e-06	0.000237
218704_at	RNF43	4.09665	4.77e-09	2.22e-06
1555725_a_at	RGS5	4.06944	2.18e-09	1.56e-06
202720_at	TES	4.06356	1.03e-08	3.46e-06
243006_at	---	4.00739	4.73e-07	4.04e-05
238453_at	FGFBP3	3.99012	4.91e-07	4.14e-05
238919_at	---	3.98871	5.2e-06	0.000202
205381_at	LRRC17	3.9834	8.4e-09	3.15e-06
220625_s_at	ELF5	3.98225	3.11e-07	3.06e-05
219367_s_at	---	3.97385	2.38e-09	1.59e-06
225681_at	CTHRC1	3.97019	4.77e-09	2.22e-06
236610_at	---	3.95934	3.33e-07	3.18e-05
233455_at	---	3.95031	7.01e-08	1.11e-05
204393_s_at	ACPP	3.94063	3.71e-07	3.44e-05
236571_at	---	3.93463	2.45e-09	1.61e-06
213385_at	CHN2	3.92921	2.27e-07	2.42e-05
218656_s_at	LHFP	3.90225	2.52e-09	1.61e-06
214803_at	---	3.87857	2.07e-07	2.28e-05
239738_at	DACH2	3.87135	5.13e-08	9.02e-06
218353_at	RGS5	3.85414	2.41e-07	2.52e-05
226498_at	FLT1	3.84499	1.27e-06	7.75e-05
240865_at	---	3.83407	9.3e-08	1.33e-05
229580_at	---	3.82342	5.61e-09	2.47e-06
235879_at	MBNL1	3.80869	2.03e-07	2.25e-05
1566163_at	---	3.79706	1.4e-06	8.27e-05
205111_s_at	PLCE1	3.77779	2.9e-09	1.67e-06
228716_at	THRB	3.77729	1.13e-08	3.53e-06
242405_at	---	3.77684	2.17e-09	1.56e-06
238558_at	---	3.7738	1.94e-06	0.000103
210280_at	MPZ	3.76347	4.21e-06	0.000178
228293_at	DEPDC7	3.75084	3.61e-08	7.17e-06
239561_at	---	3.74731	4.95e-07	4.15e-05
206159_at	GDF10	3.73747	1.29e-08	3.83e-06
212298_at	NRP1	3.72362	5.2e-05	0.00102
213894_at	THSD7A	3.71578	7.65e-08	1.18e-05
229168_at	COL23A1	3.71037	2.32e-08	5.51e-06
243874_at	LPP	3.69985	3.23e-06	0.000149
218502_s_at	TRPS1	3.6977	5.6e-08	9.5e-06
231947_at	MYCT1	3.68638	4.6e-06	0.000187
204529_s_at	TOX	3.68449	3.59e-07	3.36e-05
238914_at	DCC	3.67903	0.000199	0.00265
215473_at	---	3.6774	7.56e-08	1.17e-05
213601_at	SLIT1	3.66214	1.12e-07	1.5e-05
230195_at	LOC100131138	3.63785	1.89e-08	4.76e-06
209735_at	ABCG2	3.63472	9.52e-08	1.34e-05
222891_s_at	BCL11A	3.6309	4.37e-07	3.83e-05
242268_at	CUGBP2	3.62087	5.72e-06	0.000216
203567_s_at	TRIM38	3.62047	1.23e-07	1.59e-05
202575_at	CRABP2	3.6148	1.13e-08	3.53e-06
239205_s_at	CR1 /// CR1L	3.60873	1.2e-05	0.000367
242814_at	SERPINB9	3.60174	8.52e-09	3.15e-06
238018_at	FAM150B	3.59229	1.23e-07	1.6e-05
232978_at	---	3.56714	2.7e-07	2.74e-05
1556221_a_at	---	3.5633	2.37e-08	5.56e-06
204823_at	NAV3	3.56051	2.26e-06	0.000116
215578_at	---	3.54633	1.19e-07	1.56e-05
205533_s_at	CDH6	3.54317	1.07e-06	6.94e-05
230503_at	---	3.54256	1.03e-08	3.46e-06
201427_s_at	SEPP1	3.5299	5.38e-08	9.31e-06
231842_at	KIAA1462	3.52269	1.88e-07	2.14e-05
242216_at	---	3.51032	2.98e-07	2.97e-05
202499_s_at	SLC2A3	3.50797	8.97e-09	3.19e-06
225571_at	LIFR	3.50787	3.78e-08	7.37e-06
227062_at	NEAT1	3.5055	4.43e-07	3.84e-05
239102_s_at	---	3.50514	8.3e-08	1.22e-05
232304_at	PELI1	3.50333	3.18e-07	3.11e-05
205858_at	NGFR	3.50326	1.6e-06	9.06e-05
202508_s_at	SNAP25	3.49878	2.14e-06	0.000112
205872_x_at	PDE4DIP	3.49461	1.69e-07	1.99e-05
206803_at	PDYN	3.49381	1.18e-07	1.56e-05
212724_at	RND3	3.49143	2.57e-08	5.72e-06
202660_at	ITPR2	3.48767	2.39e-08	5.56e-06
210414_at	FLRT1	3.48189	0.000169	0.00236
227623_at	---	3.46988	9.59e-09	3.38e-06
206029_at	ANKRD1	3.46571	8.42e-08	1.23e-05
229292_at	EPB41L5	3.46281	2.34e-06	0.000118
1569476_at	DKFZP434L187	3.46195	8.7e-07	6.04e-05
219106_s_at	KBTBD10	3.46184	6.11e-09	2.63e-06
214238_at	---	3.46048	5.17e-05	0.00102
212614_at	ARID5B	3.46048	3.14e-06	0.000147
226534_at	KITLG	3.46006	6.28e-07	4.86e-05
219790_s_at	NPR3	3.4423	0.000129	0.00194
224851_at	CDK6	3.44205	2.45e-07	2.55e-05
1552658_a_at	NAV3	3.44109	9.95e-07	6.6e-05
232653_at	---	3.42991	3.77e-08	7.37e-06
207197_at	ZIC3	3.4289	4.34e-08	8.13e-06
214183_s_at	TKTL1	3.42764	6.24e-07	4.83e-05
226448_at	FAM89A	3.42485	2.04e-07	2.25e-05
240665_at	---	3.42442	4.87e-07	4.13e-05
238303_at	STT3B	3.42314	8.29e-08	1.22e-05
225575_at	LIFR	3.42158	6.78e-09	2.77e-06
210383_at	SCN1A	3.41719	4.52e-06	0.000185
233914_s_at	SBF2	3.41322	1.14e-08	3.53e-06
228007_at	C6orf204	3.40267	5.79e-08	9.71e-06
228080_at	LAYN	3.402	2.88e-08	6.17e-06
204646_at	DPYD	3.40044	8.96e-05	0.0015
220467_at	---	3.39813	4.26e-06	0.000179
213109_at	TNIK	3.38079	5.86e-06	0.00022
205528_s_at	RUNX1T1	3.37986	3.78e-07	3.49e-05
215768_at	---	3.37896	1.34e-07	1.7e-05
210145_at	PLA2G4A	3.37468	2.7e-07	2.74e-05
239092_at	ITGA8	3.37423	8.15e-07	5.78e-05
232138_at	MBNL2	3.36656	2.25e-07	2.41e-05
202023_at	EFNA1	3.36575	1.19e-08	3.63e-06
233713_at	---	3.36043	6.45e-07	4.9e-05
209687_at	CXCL12	3.33222	1.9e-06	0.000101
239274_at	---	3.32141	1.51e-06	8.7e-05
219395_at	ESRP2	3.30707	1.03e-06	6.76e-05
226824_at	CPXM2	3.30675	3.02e-06	0.000143
1552678_a_at	USP28	3.30578	1.76e-08	4.57e-06
210319_x_at	MSX2	3.30554	4.04e-05	0.000862
1558714_at	---	3.3047	4.42e-07	3.84e-05
212501_at	CEBPB	3.29646	1.21e-07	1.59e-05
241789_at	---	3.29562	1.21e-06	7.55e-05
229613_at	---	3.29453	1.76e-07	2.04e-05
1556499_s_at	COL1A1	3.29346	5.71e-08	9.63e-06
226913_s_at	SOX8	3.286	5.3e-07	4.35e-05
232203_at	---	3.27543	8.03e-09	3.07e-06
209369_at	ANXA3	3.27275	7.43e-09	2.96e-06
222088_s_at	SLC2A14 /// SLC2A3	3.2632	6.6e-08	1.07e-05
239297_at	C8orf79	3.2622	4.92e-07	4.14e-05
205051_s_at	KIT	3.26028	2.45e-08	5.61e-06
230623_x_at	USP28	3.25962	5.67e-08	9.61e-06
227627_at	SGK3	3.25683	8.04e-09	3.07e-06
210519_s_at	NQO1	3.25501	5.51e-08	9.47e-06
1558409_at	---	3.25164	5.56e-06	0.000212
224847_at	CDK6	3.24211	1.56e-08	4.22e-06
201596_x_at	KRT18	3.24087	1.55e-08	4.22e-06
231837_at	USP28	3.23778	1.19e-08	3.63e-06
226725_at	---	3.23729	6.56e-08	1.07e-05
238955_at	RFTN2	3.23593	3.94e-08	7.58e-06
1557538_at	---	3.23125	6.99e-06	0.000249
228772_at	HNMT	3.21762	5.26e-06	0.000204
215528_at	---	3.20911	1.23e-06	7.65e-05
215448_at	---	3.19687	5.83e-07	4.62e-05
234074_at	---	3.19658	1.72e-08	4.5e-06
233073_at	---	3.19402	1.03e-08	3.46e-06
228875_at	FAM162B	3.18525	5.48e-07	4.44e-05
229481_at	LOC283859	3.18492	2.51e-08	5.65e-06
241772_at	---	3.18154	7.52e-07	5.47e-05
212538_at	DOCK9	3.17734	1.66e-06	9.31e-05
230237_at	ADCYAP1	3.17258	0.000243	0.00305
242909_at	---	3.17249	1.72e-07	2.01e-05
1561242_at	---	3.16203	6.26e-08	1.03e-05
240655_at	---	3.15898	1.31e-07	1.67e-05
207339_s_at	LTB	3.15614	2.05e-08	5e-06
218692_at	GOLSYN	3.15564	0.000227	0.00289
206302_s_at	NUDT4 /// NUDT4P1	3.15512	8.03e-08	1.21e-05
209070_s_at	RGS5	3.15331	3.13e-08	6.54e-06
232478_at	---	3.15093	1.22e-07	1.59e-05
202546_at	VAMP8	3.14994	1.09e-05	0.000343
239966_at	---	3.14922	1.58e-05	0.000445
220327_at	VGLL3	3.1468	3.31e-06	0.000153
205113_at	NEFM	3.14531	3.99e-05	0.000854
220694_at	DDEF1IT1	3.14462	3.5e-05	0.000779
216048_s_at	RHOBTB3	3.13704	5.35e-07	4.36e-05
1556194_a_at	---	3.13136	1.18e-05	0.000364
1555878_at	RPS24	3.13007	0.000131	0.00196
1553614_a_at	FLJ25694	3.12904	4.2e-05	0.000885
1570439_at	---	3.12367	6.06e-07	4.74e-05
221823_at	C5orf30	3.12336	5.59e-08	9.5e-06
231798_at	NOG	3.12255	6.26e-06	0.000231
213316_at	KIAA1462	3.12039	1.58e-08	4.22e-06
216236_s_at	SLC2A14 /// SLC2A3	3.11925	8.97e-09	3.19e-06
202620_s_at	PLOD2	3.11713	2.52e-07	2.59e-05
230765_at	KIAA1239	3.11648	2.24e-07	2.41e-05
238623_at	---	3.11428	1.25e-07	1.61e-05
241897_at	---	3.09919	1.36e-06	8.07e-05
220184_at	NANOG	3.09658	9.5e-07	6.43e-05
227771_at	LIFR	3.08852	3.43e-07	3.25e-05
214705_at	INADL	3.0829	2.79e-06	0.000135
239624_at	---	3.08159	1.76e-07	2.04e-05
219615_s_at	KCNK5	3.07461	3.22e-05	0.000734
232883_at	---	3.06792	1.7e-05	0.000466
1563720_at	---	3.06325	2.31e-06	0.000118
201428_at	CLDN4	3.05971	8.89e-08	1.28e-05
205112_at	PLCE1	3.05966	4.72e-08	8.54e-06
1560318_at	ARHGAP29	3.05897	3.91e-05	0.000843
202498_s_at	SLC2A3	3.05862	8.12e-08	1.21e-05
1556347_at	---	3.0426	0.000174	0.00241
1558111_at	MBNL1	3.03496	2.84e-06	0.000136
202497_x_at	SLC2A3	3.03032	1.09e-08	3.53e-06
220324_at	C6orf155	3.02895	2.51e-07	2.59e-05
225799_at	LOC541471 /// NCRNA00152	3.02845	1.58e-06	8.99e-05
220384_at	TXNDC3	3.02725	7.05e-07	5.23e-05
231644_at	---	3.02394	1.23e-06	7.61e-05
202619_s_at	PLOD2	3.01823	3.18e-06	0.000148
201468_s_at	NQO1	3.01806	3.69e-07	3.44e-05
226066_at	MITF	3.01457	0.000157	0.00224
205555_s_at	MSX2	3.01446	1.09e-05	0.000343
205637_s_at	SH3GL3	3.01399	6.03e-07	4.73e-05
239606_at	---	3.01158	1.71e-06	9.47e-05
235811_at	---	3.00898	1.68e-06	9.39e-05
1557239_at	BBX	3.00266	6.87e-06	0.000246
228623_at	---	3.00114	1.15e-06	7.3e-05
1557543_at	---	2.99929	3.38e-07	3.21e-05
240245_at	---	2.99581	2.33e-06	0.000118
243561_at	---	2.99047	8.22e-06	0.00028
204865_at	CA3	2.99014	2.08e-08	5.06e-06
205542_at	STEAP1	2.9815	2.99e-06	0.000142
202800_at	SLC1A3	2.97637	2.57e-07	2.64e-05
1556629_a_at	SNAP25	2.97221	1.89e-06	0.000101
204750_s_at	DSC2	2.97179	4.29e-07	3.77e-05
216109_at	MED13L	2.96871	9.14e-05	0.00152
221701_s_at	STRA6	2.96493	1.48e-06	8.59e-05
1558410_s_at	---	2.94688	7.07e-07	5.23e-05
1558466_at	UGGT2	2.94348	4e-06	0.000172
1556595_at	---	2.93637	1.96e-06	0.000104
207166_at	GNGT1	2.93426	8.12e-08	1.21e-05
219257_s_at	SPHK1	2.92907	7.77e-08	1.19e-05
235757_at	---	2.92735	1.33e-06	7.97e-05
1557422_at	---	2.92439	1.46e-06	8.51e-05
204115_at	GNG11	2.92303	8.91e-08	1.28e-05
228962_at	PDE4D	2.92257	4.25e-05	0.000892
231666_at	PAX3	2.92237	0.000113	0.00177
234151_at	---	2.91975	2.36e-05	0.000591
239646_at	---	2.91524	4.3e-06	0.00018
1558732_at	MAP4K4	2.91354	4.41e-05	0.000916
209631_s_at	GPR37	2.90825	1.13e-06	7.23e-05
232882_at	---	2.90429	1.13e-05	0.000353
204751_x_at	DSC2	2.90414	3.08e-07	3.04e-05
201467_s_at	NQO1	2.9007	6.76e-08	1.08e-05
224218_s_at	TRPS1	2.89989	1.87e-06	0.000101
242068_at	---	2.89917	3.79e-07	3.49e-05
232726_at	---	2.89496	3.45e-06	0.000158
206653_at	POLR3G	2.89326	7.64e-06	0.000266
1560049_at	---	2.89261	1.08e-06	6.97e-05
230135_at	---	2.89246	1.43e-07	1.78e-05
1557240_a_at	---	2.88666	2.72e-06	0.000132
209840_s_at	LRRN3	2.88439	0.000199	0.00265
202719_s_at	TES	2.88163	1.62e-06	9.11e-05
1561642_at	---	2.88022	5.48e-07	4.44e-05
209841_s_at	LRRN3	2.87699	0.000215	0.00278
205532_s_at	CDH6	2.87626	4.37e-07	3.83e-05
239946_at	---	2.87598	9.2e-06	0.000304
241864_x_at	---	2.87473	4.83e-08	8.69e-06
219073_s_at	OSBPL10	2.87014	8.71e-08	1.26e-05
223235_s_at	SMOC2	2.86765	1.33e-05	0.000394
203423_at	RBP1	2.86458	8.22e-05	0.00141
244165_at	C10orf18	2.85898	1.89e-06	0.000101
218826_at	SLC35F2	2.85694	2.97e-06	0.000141
222651_s_at	TRPS1	2.85624	8.49e-07	5.94e-05
203786_s_at	TPD52L1	2.85526	1.79e-07	2.07e-05
235144_at	---	2.85455	4.04e-06	0.000173
218501_at	ARHGEF3	2.85383	1.38e-05	0.000406
202790_at	CLDN7	2.85263	4.21e-07	3.76e-05
1564154_at	---	2.85022	2.78e-08	6.02e-06
239148_at	MARVELD3	2.84374	3.18e-05	0.000727
201631_s_at	IER3	2.84008	3.52e-06	0.00016
207147_at	DLX2	2.83634	5.62e-06	0.000214
231033_at	---	2.83425	4.55e-06	0.000186
232852_at	---	2.83287	1.67e-07	1.99e-05
213371_at	LDB3	2.82924	5.54e-07	4.46e-05
206542_s_at	SMARCA2	2.82683	2.72e-06	0.000132
243827_at	---	2.82645	7.04e-06	0.00025
52255_s_at	COL5A3	2.82565	1.32e-07	1.68e-05
203340_s_at	SLC25A12	2.82456	1.24e-06	7.65e-05
213618_at	ARAP2	2.82429	2.25e-07	2.41e-05
235085_at	PRAGMIN	2.82384	2.08e-06	0.000109
242836_at	---	2.81502	6.08e-05	0.00114
210538_s_at	BIRC3	2.81477	1.52e-06	8.74e-05
209826_at	EGFL8 /// PPT2	2.81414	5.65e-06	0.000215
236617_at	---	2.81245	1.24e-07	1.6e-05
204471_at	GAP43	2.81093	0.000249	0.0031
1554547_at	FAM13C	2.80962	3.42e-06	0.000157
238769_at	---	2.80951	3.27e-08	6.69e-06
232369_at	---	2.80545	6.85e-08	1.1e-05
214920_at	THSD7A	2.80224	2e-08	4.92e-06
230951_at	---	2.79998	7.7e-06	0.000268
226817_at	DSC2	2.79927	3.98e-08	7.61e-06
219167_at	RASL12	2.79891	4.29e-07	3.77e-05
217728_at	S100A6	2.79795	2.97e-07	2.97e-05
244511_at	---	2.7946	4.28e-08	8.06e-06
230861_at	DKFZP434L187	2.78514	6.33e-08	1.04e-05
212977_at	CXCR7	2.78335	5.07e-06	0.0002
1564155_x_at	---	2.77789	3.01e-08	6.37e-06
217707_x_at	SMARCA2	2.77744	6.44e-07	4.9e-05
206167_s_at	ARHGAP6	2.77699	1.6e-07	1.92e-05
1568735_at	---	2.77674	5.46e-06	0.00021
206548_at	---	2.77595	6.34e-06	0.000233
221935_s_at	C3orf64	2.77279	3.69e-06	0.000165
210601_at	CDH6	2.77072	6.87e-06	0.000246
205433_at	BCHE	2.77019	6.99e-05	0.00126
1561394_s_at	KIAA1755	2.76977	1.06e-07	1.45e-05
242801_at	---	2.76774	1.96e-07	2.2e-05
209278_s_at	TFPI2	2.76229	1.53e-05	0.000435
227856_at	C4orf32	2.76192	1.69e-06	9.42e-05
232333_at	---	2.75932	8.14e-08	1.21e-05
232568_at	MGC24103	2.75684	2.9e-06	0.000138
216170_at	---	2.74916	4.33e-05	0.000905
212181_s_at	NUDT4 /// NUDT4P1	2.74809	6.74e-08	1.08e-05
1553605_a_at	ABCA13	2.74714	5.37e-05	0.00104
215898_at	TTLL5	2.74342	9.33e-07	6.38e-05
230383_x_at	---	2.74293	7.7e-08	1.19e-05
1553179_at	ADAMTS19	2.73999	2.61e-06	0.000128
233262_at	---	2.73973	6.13e-07	4.78e-05
224848_at	CDK6	2.73936	3.83e-07	3.51e-05
205043_at	CFTR	2.73731	9.22e-06	0.000305
216259_at	---	2.73676	0.000137	0.00201
201163_s_at	IGFBP7	2.73668	3.38e-05	0.000759
1563015_at	---	2.73273	8.75e-07	6.07e-05
1563414_at	---	2.72831	5.18e-06	0.000202
242488_at	---	2.72398	6.61e-08	1.07e-05
1568920_at	---	2.71918	3.6e-08	7.17e-06
244636_at	---	2.71904	2.67e-05	0.000646
201117_s_at	CPE	2.71697	4.16e-05	0.000878
209406_at	BAG2	2.71618	3.95e-06	0.000171
1567224_at	HMGA2	2.71551	1.1e-06	7.08e-05
221730_at	COL5A2	2.71311	1.1e-05	0.000345
232565_at	---	2.71241	3.64e-05	0.0008
242025_at	---	2.71127	3.04e-06	0.000143
218162_at	OLFML3	2.70822	7.38e-08	1.15e-05
206837_at	ALX1	2.70615	2.25e-07	2.41e-05
219737_s_at	PCDH9	2.70494	2.31e-06	0.000118
202887_s_at	DDIT4	2.70174	1.54e-07	1.89e-05
244840_x_at	DOCK4	2.70129	1.45e-07	1.79e-05
202409_at	IGF2 /// INS-IGF2	2.69917	1.9e-07	2.16e-05
226246_at	KCTD1	2.69854	1.13e-07	1.52e-05
1559280_a_at	---	2.69774	9.9e-06	0.000322
209909_s_at	TGFB2	2.69624	0.000119	0.00183
200911_s_at	TACC1	2.69449	8.65e-08	1.26e-05
233442_at	---	2.69403	2.83e-06	0.000136
210198_s_at	PLP1	2.69308	4.53e-07	3.91e-05
239292_at	---	2.69213	2.42e-06	0.000121
215318_at	CG012	2.69065	2.77e-06	0.000134
238063_at	TMEM154	2.68931	1.27e-06	7.75e-05
243184_at	---	2.68854	4.22e-05	0.000888
215435_at	---	2.68717	5.49e-06	0.00021
225516_at	SLC7A2	2.68623	2.46e-05	0.000608
1559101_at	FYN	2.68414	7.42e-06	0.00026
47550_at	LZTS1	2.68371	1.37e-06	8.1e-05
212464_s_at	FN1	2.68293	1.61e-07	1.93e-05
240558_at	---	2.6811	3.96e-05	0.00085
[truncated: 4,660 more rows]
