# Supplementary material for: From transient transcriptome responses to disturbed neurodevelopment: role of histone acetylation and methylation as epigenetic switch between reversible and irreversible drug effects
Source: Arch Toxicol. 2014 Jun 17;88(7):1451–68. doi: 10.1007/s00204-014-1279-6 (PMC4067541; doi:10.1007/s00204-014-1279-6)
Supplement: Supplementary file 4 — Supplementary material 4 (XLSX 92 kb) [file 204_2014_1279_MOESM4_ESM.xlsx]

## Sheet: T6hdw
Supplementary Table S3		oGO among down-regulated PS on T6h with 10 nM TSA
Differentiating hESC were treated with TSA for the indicated time points an analysed on the corresponding days. Differentially expressed PS were determined as described for Figure 3. All available information on the differentially expressed PS are listed in Table S2. PS from Table S2 with p-value < 0,05 and IFCI > 1.5 were considered for gene ontology analysis. The GO analysis of each treatment s…
ID	Term	key biological process	p-value	T	Q	Q&T
GO:0016568	chromatin modification	chromatin modification	4.86e-05	486	109	15
GO:0016570	histone modification	chromatin modification	0.000389	281	109	11
GO:0016569	covalent chromatin modification	chromatin modification	0.000591	293	109	11
GO:0006325	chromatin organization	chromatin modification	0.00117	622	109	15
GO:0051276	chromosome organization	chromatin modification	0.00135	810	109	17
GO:0016573	histone acetylation	chromatin modification	0.00351	113	109	7
GO:0043967	histone H4 acetylation	chromatin modification	0.00871	48	109	5
GO:0018205	peptidyl-lysine modification	protein modification	0.00349	162	109	8
GO:0018393	internal peptidyl-lysine acetylation	protein modification	0.00587	122	109	7
GO:0018394	peptidyl-lysine acetylation	protein modification	0.0069	125	109	7
GO:0006475	internal protein amino acid acetylation	protein modification	0.00851	129	109	7
GO:0006473	protein acetylation	protein modification	0.0168	143	109	7
GO:0043543	protein acylation	protein modification	0.0363	161	109	7
GO:0006464	cellular protein modification process	protein modification	0.0149	2703	109	31
GO:0036211	protein modification process	protein modification	0.0149	2703	109	31
GO:0043412	macromolecule modification	protein modification	0.0114	2808	109	32
GO:0006355	regulation of transcription, DNA-dependent	general cellular function	0.000219	3154	109	38
GO:2001141	regulation of RNA biosynthetic process	metabolism	0.00026	3174	109	38
GO:0051252	regulation of RNA metabolic process	metabolism	0.000141	3242	109	39
GO:2000112	regulation of cellular macromolecule biosynthetic process	metabolism	6.22e-05	3427	109	41
GO:0006351	transcription, DNA-dependent	general cellular function	0.000412	3516	109	40
GO:0010556	regulation of macromolecule biosynthetic process	metabolism	4.03e-05	3518	109	42
GO:0032774	RNA biosynthetic process	metabolism	0.000917	3621	109	40
GO:0031326	regulation of cellular biosynthetic process	metabolism	0.000138	3668	109	42
GO:0009889	regulation of biosynthetic process	metabolism	5.57e-05	3701	109	43
GO:0010468	regulation of gene expression	general cellular function	0.000575	3706	109	41
GO:0019219	regulation of nucleobase-containing compound metabolic process	metabolism	0.000208	3720	109	42
GO:0051171	regulation of nitrogen compound metabolic process	metabolism	0.000502	3836	109	42
GO:0034654	nucleobase-containing compound biosynthetic process	metabolism	0.0028	3927	109	41
GO:0019438	aromatic compound biosynthetic process	metabolism	0.00147	3985	109	42
GO:0018130	heterocycle biosynthetic process	metabolism	0.00164	4001	109	42
GO:0044271	cellular nitrogen compound biosynthetic process	metabolism	0.00311	4095	109	42
GO:1901362	organic cyclic compound biosynthetic process	metabolism	0.0035	4113	109	42
GO:0016070	RNA metabolic process	metabolism	2.8e-05	4359	109	48
GO:0034645	cellular macromolecule biosynthetic process	metabolism	0.000139	4575	109	48
GO:0060255	regulation of macromolecule metabolic process	metabolism	0.000468	4592	109	47
GO:0009059	macromolecule biosynthetic process	metabolism	0.000107	4695	109	49
GO:0080090	regulation of primary metabolic process	metabolism	0.000507	4762	109	48
GO:0031323	regulation of cellular metabolic process	metabolism	0.000277	4832	109	49
GO:0090304	nucleic acid metabolic process	metabolism	8.49e-05	4980	109	51
GO:0010467	gene expression	general cellular function	0.000576	5267	109	51
GO:0019222	regulation of metabolic process	metabolism	0.0061	5326	109	49
GO:0044249	cellular biosynthetic process	metabolism	0.00326	5552	109	51
GO:1901576	organic substance biosynthetic process	metabolism	0.00216	5650	109	52
GO:0009058	biosynthetic process	metabolism	0.00357	5737	109	52
GO:0006139	nucleobase-containing compound metabolic process	metabolism	0.000772	5816	109	54
GO:0046483	heterocycle metabolic process	metabolism	0.00075	5982	109	55
GO:0006725	cellular aromatic compound metabolic process	metabolism	0.000281	5992	109	56
GO:1901360	organic cyclic compound metabolic process	metabolism	0.00253	6192	109	55
GO:0034641	cellular nitrogen compound metabolic process	metabolism	0.00354	6252	109	55
GO:0006807	nitrogen compound metabolic process	metabolism	0.0107	6636	109	56
GO:0044260	cellular macromolecule metabolic process	metabolism	9.41e-06	7412	109	67
GO:0043170	macromolecule metabolic process	metabolism	0.000236	8143	109	68
GO:0044237	cellular metabolic process	metabolism	0.00194	9539	109	73
GO:0044238	primary metabolic process	metabolism	0.00362	9667	109	73
GO:0071704	organic substance metabolic process	metabolism	0.000804	9988	109	76
GO:0044710	single-organism metabolic process	metabolism	0.00248	10215	109	76
GO:0008152	metabolic process	metabolism	0.00918	10492	109	76
term ID	t name

## Sheet: T6h up
Supplementary Table S3		oGO among up-regulated PS on T6h with 10 nM TSA
ID	Term	key biological process	p-value	T	Q	Q&T
GO:0007626	locomotory behavior	behavior	0.00159	144	857	20
GO:0044708	single-organism behavior	behavior	1.8e-07	351	857	42
GO:0007610	behavior	behavior	1.4e-08	541	857	57
GO:0031649	heat generation	general cellular function	0.0401	23	857	7
GO:0035150	regulation of tube size	general cellular function	0.0125	111	857	16
GO:0042391	regulation of membrane potential	general cellular function	0.00425	253	857	27
GO:0006873	cellular ion homeostasis	general cellular function	0.00815	618	857	48
GO:0055082	cellular chemical homeostasis	general cellular function	0.037	673	857	49
GO:0050801	ion homeostasis	general cellular function	0.0331	689	857	50
GO:0035637	multicellular organismal signaling	general cellular function	7e-09	786	857	73
GO:0023056	positive regulation of signaling	general cellular function	0.0381	827	857	57
GO:0019233	sensory perception of pain	neuronal pathways	0.0358	71	857	12
GO:0007270	neuron-neuron synaptic transmission	neuronal pathways	0.00173	96	857	16
GO:0007269	neurotransmitter secretion	neuronal pathways	0.00457	103	857	16
GO:0006836	neurotransmitter transport	neuronal pathways	0.014	138	857	18
GO:0001505	regulation of neurotransmitter levels	neuronal pathways	0.00531	142	857	19
GO:0007268	synaptic transmission	neuronal pathways	1.29e-07	685	857	64
GO:0019226	transmission of nerve impulse	neuronal pathways	1.99e-08	770	857	71
GO:0032836	glomerular basement membrane development	non-neuronal lineages	0.0411	10	857	5
GO:0006940	regulation of smooth muscle contraction	non-neuronal lineages	0.00365	48	857	11
GO:0006939	smooth muscle contraction	non-neuronal lineages	4.73e-06	83	857	18
GO:0050880	regulation of blood vessel size	non-neuronal lineages	0.0111	110	857	16
GO:0003018	vascular process in circulatory system	non-neuronal lineages	0.0198	128	857	17
GO:0001525	angiogenesis	non-neuronal lineages	0.0214	374	857	33
GO:0048514	blood vessel morphogenesis	non-neuronal lineages	0.00612	453	857	39
GO:0001568	blood vessel development	non-neuronal lineages	0.0101	515	857	42
GO:0001944	vasculature development	non-neuronal lineages	0.0155	542	857	43
GO:0072358	cardiovascular system development	non-neuronal lineages	0.00377	803	857	59
GO:0072359	circulatory system development	non-neuronal lineages	0.00377	803	857	59
GO:0033555	multicellular organismal response to stress	stress pathway	0.0217	57	857	11
GO:0006811	ion transport	general cellular function	0.031	1058	857	69
GO:0051049	regulation of transport	general cellular function	0.00931	1060	857	71
GO:0007267	cell-cell signaling	general cellular function	1.41e-06	1191	857	90
GO:2000026	regulation of multicellular organismal development	general development	0.00773	1214	857	79
GO:0050877	neurological system process	neuronal pathways	4.78e-08	1336	857	102
GO:0032879	regulation of localization	general cellular function	0.0123	1455	857	90
GO:0048468	cell development	general cellular function	2.96e-05	1562	857	105
GO:0050793	regulation of developmental process	general development	0.00026	1569	857	102
GO:0048646	anatomical structure formation involved in morphogenesis	general development	2.55e-06	1709	857	116
GO:0003008	system process	general cellular function	2.62e-06	1830	857	122
GO:0007399	nervous system development	neuronal pathways	0.00193	1846	857	112
GO:0051239	regulation of multicellular organismal process	general cellular function	0.000463	1982	857	121
GO:0035556	intracellular signal transduction	general cellular function	0.0116	2090	857	120
GO:0009653	anatomical structure morphogenesis	general development	7.7e-07	2220	857	143
GO:0023051	regulation of signaling	general cellular function	0.000173	2220	857	134
GO:0010646	regulation of cell communication	general cellular function	0.000371	2228	857	133
GO:0007166	cell surface receptor signaling pathway	general cellular function	0.00217	2650	857	149
GO:0030154	cell differentiation	general development	2.85e-05	2947	857	171
GO:0048869	cellular developmental process	general development	2.68e-05	3120	857	179
GO:0006810	transport	general cellular function	0.0249	3684	857	189
GO:0051234	establishment of localization	general cellular function	0.00603	3742	857	195
GO:0048731	system development	general development	2.03e-05	3982	857	218
GO:0048856	anatomical structure development	general development	1.3e-05	4535	857	243
GO:0051179	localization	general cellular function	0.00322	4570	857	232
GO:0007275	multicellular organismal development	general development	6.32e-08	4571	857	255
GO:0007165	signal transduction	general cellular function	0.00138	4686	857	239
GO:0032502	developmental process	general development	4.14e-08	5106	857	279
GO:0023052	signaling	general cellular function	1.88e-09	5207	857	289
GO:0044700	single organism signaling	general cellular function	1.88e-09	5207	857	289
GO:0007154	cell communication	general cellular function	9.28e-09	5344	857	292
GO:0051716	cellular response to stimulus	general cellular function	0.00371	5678	857	278
GO:0044707	single-multicellular organism process	general cellular function	3.72e-09	6322	857	335
GO:0032501	multicellular organismal process	general cellular function	1.66e-09	6358	857	338
GO:0050794	regulation of cellular process	general cellular function	0.018	8577	857	390
GO:0044699	single-organism process	general cellular function	4.99e-08	8627	857	423
GO:0065007	biological regulation	general cellular function	0.0121	9627	857	432

## Sheet: T4d dw
Supplementary Table S3		oGO among down-regulated PS on T4d with 10 nM TSA
ID	Term	key biological process	p-value	T	Q	Q&T
GO:0035637	multicellular organismal signaling	general cellular function	0.000111	786	338	35
GO:0060284	regulation of cell development	general development	0.00601	509	338	24
GO:0048858	cell projection morphogenesis	general development	0.000402	716	338	32
GO:0032990	cell part morphogenesis	general development	0.000601	729	338	32
GO:0000904	cell morphogenesis involved in differentiation	general development	0.0082	744	338	30
GO:0006935	chemotaxis	migration / adhesion	0.00342	637	338	28
GO:0042330	taxis	migration / adhesion	0.00342	637	338	28
GO:0051964	negative regulation of synapse assembly	neuronal pathways	0.0379	4	338	3
GO:0008038	neuron recognition	neuronal pathways	0.0162	30	338	6
GO:0007416	synapse assembly	neuronal pathways	0.00892	77	338	9
GO:0050808	synapse organization	neuronal pathways	0.00461	136	338	12
GO:0021537	telencephalon development	neuronal pathways	0.0098	172	338	13
GO:0030900	forebrain development	neuronal pathways	2.01e-05	288	338	21
GO:0045664	regulation of neuron differentiation	neuronal pathways	0.0237	340	338	18
GO:0007411	axon guidance	neuronal pathways	2.46e-05	377	338	24
GO:0050767	regulation of neurogenesis	neuronal pathways	0.023	407	338	20
GO:0051960	regulation of nervous system development	neuronal pathways	0.00959	452	338	22
GO:0007420	brain development	neuronal pathways	2.21e-05	531	338	29
GO:0007409	axonogenesis	neuronal pathways	0.000783	556	338	27
GO:0048667	cell morphogenesis involved in neuron differentiation	neuronal pathways	0.00141	609	338	28
GO:0048812	neuron projection morphogenesis	neuronal pathways	0.000521	615	338	29
GO:0007268	synaptic transmission	neuronal pathways	0.000483	685	338	31
GO:0007417	central nervous system development	neuronal pathways	5.6e-06	733	338	36
GO:0031175	neuron projection development	neuronal pathways	0.0013	755	338	32
GO:0019226	transmission of nerve impulse	neuronal pathways	6.71e-05	770	338	35
GO:0048666	neuron development	neuronal pathways	0.00667	855	338	33
GO:0050680	negative regulation of epithelial cell proliferation	non-neuronal lineages	0.00216	84	338	10
GO:0072358	cardiovascular system development	non-neuronal lineages	0.0017	803	338	33
GO:0072359	circulatory system development	non-neuronal lineages	0.0017	803	338	33
GO:0000902	cell morphogenesis	general development	0.000656	1004	338	39
GO:0030030	cell projection organization	general cellular function	0.0127	1006	338	36
GO:0007155	cell adhesion	migration / adhesion	0.000345	1019	338	40
GO:0022610	biological adhesion	migration / adhesion	0.000364	1021	338	40
GO:0030182	neuron differentiation	neuronal pathways	0.000122	1059	338	42
GO:0032989	cellular component morphogenesis	general development	0.000371	1062	338	41
GO:0048699	generation of neurons	neuronal pathways	1.71e-05	1144	338	46
GO:0007267	cell-cell signaling	general cellular function	0.00284	1191	338	42
GO:0022008	neurogenesis	neuronal pathways	1.32e-05	1214	338	48
GO:0040011	locomotion	migration / adhesion	0.0211	1335	338	43
GO:0050877	neurological system process	neuronal pathways	9.73e-05	1336	338	49
GO:0048468	cell development	general cellular function	5.08e-05	1562	338	55
GO:0048646	anatomical structure formation involved in morphogenesis	general development	1.63e-06	1709	338	62
GO:0008283	cell proliferation	general cellular function	0.0344	1732	338	51
GO:0003008	system process	general cellular function	0.000136	1830	338	60
GO:0007399	nervous system development	neuronal pathways	1.95e-06	1846	338	65
GO:0009653	anatomical structure morphogenesis	general development	6.84e-08	2220	338	77
GO:0030154	cell differentiation	general development	0.00185	2947	338	80
GO:0048869	cellular developmental process	general development	0.000621	3120	338	85
GO:0048731	system development	general development	0.000981	3982	338	101
GO:0048856	anatomical structure development	general development	4.51e-05	4535	338	116
GO:0007275	multicellular organismal development	general development	0.000979	4571	338	112
GO:0032502	developmental process	general development	0.000241	5106	338	124
GO:0023052	signaling	general cellular function	0.0409	5207	338	117
GO:0044700	single organism signaling	general cellular function	0.0409	5207	338	117
GO:0044707	single-multicellular organism process	general cellular function	0.00633	6322	338	140
GO:0032501	multicellular organismal process	general cellular function	0.00887	6358	338	140
term ID	t name

## Sheet: T4d up
Supplementary Table S3		oGO among up-regulated PS on T4d with 10 nM TSA
ID	Term	key biological process	p-value	T	Q	Q&T
GO:0097285	cell-type specific apoptotic process	apoptosis / death	0.0461	279	437	18
GO:0043066	negative regulation of apoptotic process	apoptosis / death	0.00068	628	437	34
GO:0043069	negative regulation of programmed cell death	apoptosis / death	0.00033	638	437	35
GO:0060548	negative regulation of cell death	apoptosis / death	7.02e-05	656	437	37
GO:0008285	negative regulation of cell proliferation	cell cycle	4.71e-07	624	437	40
GO:0008284	positive regulation of cell proliferation	cell cycle	5.87e-06	709	437	41
GO:0035567	non-canonical Wnt receptor signaling pathway	general cellular function	1.01e-05	39	437	10
GO:0071299	cellular response to vitamin A	general cellular function	0.035	55	437	8
GO:0071295	cellular response to vitamin	general cellular function	0.0257	69	437	9
GO:0090090	negative regulation of canonical Wnt receptor signaling pathway	general cellular function	1.33e-06	78	437	14
GO:0019827	stem cell maintenance	general cellular function	0.000701	90	437	12
GO:0030178	negative regulation of Wnt receptor signaling pathway	general cellular function	3.49e-07	113	437	17
GO:0060828	regulation of canonical Wnt receptor signaling pathway	general cellular function	7.74e-07	135	437	18
GO:0009612	response to mechanical stimulus	general cellular function	0.029	149	437	13
GO:2000027	regulation of organ morphogenesis	general cellular function	3.29e-07	162	437	20
GO:0043627	response to estrogen stimulus	general cellular function	0.0263	170	437	14
GO:0033273	response to vitamin	general cellular function	0.00071	186	437	17
GO:0030111	regulation of Wnt receptor signaling pathway	general cellular function	1.72e-07	192	437	22
GO:0060070	canonical Wnt receptor signaling pathway	general cellular function	3.95e-09	193	437	24
GO:0030198	extracellular matrix organization	general cellular function	0.000655	252	437	20
GO:0043062	extracellular structure organization	general cellular function	0.000698	253	437	20
GO:0031344	regulation of cell projection organization	general cellular function	0.00703	268	437	19
GO:0051272	positive regulation of cellular component movement	general cellular function	0.0268	268	437	18
GO:0007584	response to nutrient	general cellular function	0.00292	277	437	20
GO:0016055	Wnt receptor signaling pathway	general cellular function	7.69e-08	324	437	29
GO:0001558	regulation of cell growth	general cellular function	0.0352	327	437	20
GO:0048545	response to steroid hormone stimulus	general cellular function	0.0402	330	437	20
GO:0016049	cell growth	general cellular function	0.0121	413	437	24
GO:0009991	response to extracellular stimulus	general cellular function	0.0139	445	437	25
GO:0051347	positive regulation of transferase activity	general cellular function	0.0102	466	437	26
GO:0043408	regulation of MAPK cascade	general cellular function	0.000936	492	437	29
GO:0051130	positive regulation of cellular component organization	general cellular function	0.00147	503	437	29
GO:0051270	regulation of cellular component movement	general cellular function	3.58e-09	508	437	39
GO:0000122	negative regulation of transcription from RNA polymerase II promoter	general cellular function	1.18e-05	531	437	34
GO:0000165	MAPK cascade	general cellular function	0.00064	568	437	32
GO:0033993	response to lipid	general cellular function	0.000461	647	437	35
GO:0007169	transmembrane receptor protein tyrosine kinase signaling pathway	general cellular function	0.0341	654	437	31
GO:0009968	negative regulation of signal transduction	general cellular function	1.51e-05	675	437	39
GO:0023057	negative regulation of signaling	general cellular function	3.2e-05	723	437	40
GO:0010648	negative regulation of cell communication	general cellular function	3.87e-05	728	437	40
GO:0045944	positive regulation of transcription from RNA polymerase II promoter	general cellular function	9.07e-08	752	437	46
GO:0009967	positive regulation of signal transduction	general cellular function	0.000257	781	437	40
GO:0023056	positive regulation of signaling	general cellular function	1.86e-05	827	437	44
GO:0010647	positive regulation of cell communication	general cellular function	1.93e-05	828	437	44
GO:0040007	growth	general cellular function	7.95e-05	869	437	44
GO:0048585	negative regulation of response to stimulus	general cellular function	1e-05	870	437	46
GO:0045892	negative regulation of transcription, DNA-dependent	general cellular function	0.000163	891	437	44
GO:0007167	enzyme linked receptor protein signaling pathway	general cellular function	0.029	945	437	40
GO:0051674	localization of cell	general cellular function	1.57e-12	983	437	63
GO:0010629	negative regulation of gene expression	general cellular function	0.000219	996	437	47
GO:0007379	segment specification	general development	0.000701	15	437	6
GO:0060688	regulation of morphogenesis of a branching structure	general development	0.0401	56	437	8
GO:0035282	segmentation	general development	0.00048	87	437	12
GO:0048864	stem cell development	general development	0.00128	95	437	12
GO:0009953	dorsal/ventral pattern formation	general development	0.00902	95	437	11
GO:0010721	negative regulation of cell development	general development	0.0184	122	437	12
GO:0035113	embryonic appendage morphogenesis	general development	7.95e-05	123	437	15
GO:0035148	tube formation	general development	7.95e-05	123	437	15
GO:0048863	stem cell differentiation	general development	4.15e-06	132	437	17
GO:0060560	developmental growth involved in morphogenesis	general development	0.00157	134	437	14
GO:0045444	fat cell differentiation	general development	0.000188	150	437	16
GO:0010720	positive regulation of cell development	general development	0.000425	159	437	16
GO:0048754	branching morphogenesis of a tube	general development	2.42e-06	181	437	20
GO:0010769	regulation of cell morphogenesis involved in differentiation	general development	7.48e-06	193	437	20
GO:0009952	anterior/posterior pattern specification	general development	0.000304	218	437	19
GO:0001763	morphogenesis of a branching structure	general development	9.32e-09	219	437	25
GO:0048562	embryonic organ morphogenesis	general development	2.33e-09	224	437	26
GO:0045165	cell fate commitment	general development	2.6e-05	250	437	22
GO:0048589	developmental growth	general development	3.66e-06	289	437	25
GO:0022604	regulation of cell morphogenesis	general development	0.000452	318	437	23
GO:0003002	regionalization	general development	1.57e-09	338	437	32
GO:0048568	embryonic organ development	general development	7.58e-10	350	437	33
GO:0007389	pattern specification process	general development	3.67e-12	475	437	42
GO:0035295	tube development	general development	1.35e-11	493	437	42
GO:0045596	negative regulation of cell differentiation	general development	1.35e-11	493	437	42
GO:0060284	regulation of cell development	general development	3.36e-13	509	437	45
GO:0048729	tissue morphogenesis	general development	1.17e-17	530	437	52
GO:0045597	positive regulation of cell differentiation	general development	1.33e-09	540	437	41
GO:0048598	embryonic morphogenesis	general development	1.81e-16	542	437	51
GO:0043009	chordate embryonic development	general development	6.73e-09	543	437	40
GO:0009792	embryo development ending in birth or egg hatching	general development	2.27e-09	549	437	41
GO:0051093	negative regulation of developmental process	general development	8.63e-14	603	437	50
GO:0022603	regulation of anatomical structure morphogenesis	general development	8.59e-13	638	437	50
GO:0048858	cell projection morphogenesis	general development	4.69e-09	716	437	47
GO:0032990	cell part morphogenesis	general development	8.84e-09	729	437	47
GO:0051094	positive regulation of developmental process	general development	4.3e-12	739	437	53
GO:0000904	cell morphogenesis involved in differentiation	general development	2.73e-19	744	437	64
GO:0009887	organ morphogenesis	general development	3.2e-23	871	437	75
GO:0009790	embryo development	general development	1.39e-16	989	437	70
GO:0035239	tube morphogenesis	general development	2.16e-09	342	437	32
GO:0007517	muscle organ development	metabolism	1.84e-06	347	437	28
GO:0010562	positive regulation of phosphorus metabolic process	metabolism	7e-05	685	437	38
GO:0045937	positive regulation of phosphate metabolic process	metabolism	7e-05	685	437	38
GO:0051253	negative regulation of RNA metabolic process	metabolism	0.000193	928	437	45
GO:0051247	positive regulation of protein metabolic process	metabolism	0.0416	960	437	40
GO:2000113	negative regulation of cellular macromolecule biosynthetic process	metabolism	8.08e-05	995	437	48
GO:0050920	regulation of chemotaxis	migration / adhesion	0.0374	110	437	11
GO:2000147	positive regulation of cell motility	migration / adhesion	0.0177	260	437	18
GO:0040017	positive regulation of locomotion	migration / adhesion	0.00703	268	437	19
GO:0030155	regulation of cell adhesion	migration / adhesion	0.0012	286	437	21
GO:0016337	cell-cell adhesion	migration / adhesion	0.0033	438	437	26
GO:0030334	regulation of cell migration	migration / adhesion	4.7e-07	444	437	33
GO:2000145	regulation of cell motility	migration / adhesion	9.71e-08	466	437	35
GO:0040012	regulation of locomotion	migration / adhesion	8.98e-09	499	437	38
GO:0006935	chemotaxis	migration / adhesion	6.65e-08	637	437	42
GO:0042330	taxis	migration / adhesion	6.65e-08	637	437	42
GO:0016477	cell migration	migration / adhesion	2.1e-13	916	437	62
GO:0048870	cell motility	migration / adhesion	1.57e-12	983	437	63
GO:0014032	neural crest cell development	neural crest	5.08e-06	59	437	12
GO:0014033	neural crest cell differentiation	neural crest	2.8e-05	68	437	12
GO:0033563	dorsal/ventral axon guidance	neuronal pathways	0.0195	3	437	3
GO:0021545	cranial nerve development	neuronal pathways	0.00621	44	437	8
GO:0021954	central nervous system neuron development	neuronal pathways	0.0264	53	437	8
GO:0045665	negative regulation of neuron differentiation	neuronal pathways	0.00507	57	437	9
GO:0050769	positive regulation of neurogenesis	neuronal pathways	0.0236	125	437	12
GO:0021953	central nervous system neuron differentiation	neuronal pathways	0.000984	129	437	14
GO:0021915	neural tube development	neuronal pathways	0.000544	142	437	15
GO:0010975	regulation of neuron projection development	neuronal pathways	0.0325	221	437	16
GO:0030900	forebrain development	neuronal pathways	7.46e-05	288	437	23
GO:0045664	regulation of neuron differentiation	neuronal pathways	4.99e-08	340	437	30
GO:0007411	axon guidance	neuronal pathways	1.17e-05	377	437	28
GO:0050767	regulation of neurogenesis	neuronal pathways	2.11e-09	407	437	35
GO:0051960	regulation of nervous system development	neuronal pathways	8.82e-11	452	437	39
GO:0007420	brain development	neuronal pathways	2.28e-07	531	437	37
GO:0007409	axonogenesis	neuronal pathways	1.85e-10	556	437	43
GO:0048667	cell morphogenesis involved in neuron differentiation	neuronal pathways	2.82e-12	609	437	48
GO:0048812	neuron projection morphogenesis	neuronal pathways	1.84e-11	615	437	47
GO:0007417	central nervous system development	neuronal pathways	2.01e-10	733	437	50
GO:0031175	neuron projection development	neuronal pathways	4.16e-11	755	437	52
GO:0048666	neuron development	neuronal pathways	5.34e-13	855	437	59
GO:0072079	nephron tubule formation	non-neuronal lineages	0.00908	13	437	5
GO:0003203	endocardial cushion morphogenesis	non-neuronal lineages	0.0293	16	437	5
GO:0090103	cochlea morphogenesis	non-neuronal lineages	0.00685	21	437	6
GO:0042474	middle ear morphogenesis	non-neuronal lineages	0.00926	22	437	6
GO:0090189	regulation of branching involved in ureteric bud morphogenesis	non-neuronal lineages	0.00926	22	437	6
GO:0003197	endocardial cushion development	non-neuronal lineages	0.00116	25	437	7
GO:0035115	embryonic forelimb morphogenesis	non-neuronal lineages	0.0266	26	437	6
GO:0072088	nephron epithelium morphogenesis	non-neuronal lineages	0.00716	32	437	7
GO:0035136	forelimb morphogenesis	non-neuronal lineages	0.0136	35	437	7
GO:0072028	nephron morphogenesis	non-neuronal lineages	0.0136	35	437	7
GO:0010717	regulation of epithelial to mesenchymal transition	non-neuronal lineages	0.0242	38	437	7
GO:0045599	negative regulation of fat cell differentiation	non-neuronal lineages	0.0289	39	437	7
GO:0072080	nephron tubule development	non-neuronal lineages	0.00353	41	437	8
GO:0061326	renal tubule development	non-neuronal lineages	0.00429	42	437	8
GO:0035137	hindlimb morphogenesis	non-neuronal lineages	0.0481	42	437	7
GO:0072210	metanephric nephron development	non-neuronal lineages	0.0481	42	437	7
GO:0002040	sprouting angiogenesis	non-neuronal lineages	0.00517	43	437	8
GO:0035019	somatic stem cell maintenance	non-neuronal lineages	7.12e-05	47	437	10
GO:0072009	nephron epithelium development	non-neuronal lineages	0.000134	50	437	10
GO:0060840	artery development	non-neuronal lineages	0.0197	51	437	8
GO:0090183	regulation of kidney development	non-neuronal lineages	0.0264	53	437	8
GO:0060443	mammary gland morphogenesis	non-neuronal lineages	7.62e-06	61	437	12
GO:0001658	branching involved in ureteric bud morphogenesis	non-neuronal lineages	0.00177	65	437	10
GO:0072073	kidney epithelium development	non-neuronal lineages	0.00272	68	437	10
GO:0060675	ureteric bud morphogenesis	non-neuronal lineages	0.00313	69	437	10
GO:0060349	bone morphogenesis	non-neuronal lineages	4.27e-06	71	437	13
GO:0045598	regulation of fat cell differentiation	non-neuronal lineages	0.00467	72	437	10
GO:0061053	somite development	non-neuronal lineages	0.041	73	437	9
GO:0061180	mammary gland epithelium development	non-neuronal lineages	0.00772	76	437	10
GO:0001837	epithelial to mesenchymal transition	non-neuronal lineages	9.45e-08	77	437	15
GO:0002062	chondrocyte differentiation	non-neuronal lineages	0.00205	82	437	11
GO:0048704	embryonic skeletal system morphogenesis	non-neuronal lineages	0.0193	84	437	10
GO:0001656	metanephros development	non-neuronal lineages	6.92e-07	88	437	15
GO:0002064	epithelial cell development	non-neuronal lineages	0.0325	89	437	10
GO:0072006	nephron development	non-neuronal lineages	1.09e-05	91	437	14
GO:0042472	inner ear morphogenesis	non-neuronal lineages	3.34e-08	98	437	17
GO:0060348	bone development	non-neuronal lineages	4.36e-05	101	437	14
GO:0001657	ureteric bud development	non-neuronal lineages	6.73e-06	103	437	15
GO:0045667	regulation of osteoblast differentiation	non-neuronal lineages	9.24e-05	107	437	14
GO:0048706	embryonic skeletal system development	non-neuronal lineages	0.0483	113	437	11
GO:0001838	embryonic epithelial tube formation	non-neuronal lineages	3.16e-05	115	437	15
GO:0042471	ear morphogenesis	non-neuronal lineages	5.34e-11	116	437	21
GO:0072175	epithelial tube formation	non-neuronal lineages	3.56e-05	116	437	15
GO:0030326	embryonic limb morphogenesis	non-neuronal lineages	7.95e-05	123	437	15
GO:0022612	gland morphogenesis	non-neuronal lineages	1.73e-05	127	437	16
GO:0014031	mesenchymal cell development	non-neuronal lineages	6.12e-12	131	437	23
GO:0016331	morphogenesis of embryonic epithelium	non-neuronal lineages	9.59e-05	143	437	16
GO:0048762	mesenchymal cell differentiation	non-neuronal lineages	5.13e-12	144	437	24
GO:0035107	appendage morphogenesis	non-neuronal lineages	3.81e-07	146	437	19
GO:0035108	limb morphogenesis	non-neuronal lineages	3.81e-07	146	437	19
GO:0030879	mammary gland development	non-neuronal lineages	3.17e-06	147	437	18
GO:0010001	glial cell differentiation	non-neuronal lineages	0.00481	147	437	14
GO:0001649	osteoblast differentiation	non-neuronal lineages	4.89e-05	155	437	17
GO:0048736	appendage development	non-neuronal lineages	1.21e-06	156	437	19
GO:0060173	limb development	non-neuronal lineages	1.21e-06	156	437	19
GO:0060485	mesenchyme development	non-neuronal lineages	1.41e-12	165	437	26
GO:0030278	regulation of ossification	non-neuronal lineages	7.1e-07	169	437	20
GO:0042063	gliogenesis	non-neuronal lineages	0.00508	169	437	15
GO:0048839	inner ear development	non-neuronal lineages	2.34e-10	170	437	24
GO:1901342	regulation of vasculature development	non-neuronal lineages	0.0342	174	437	14
GO:0051216	cartilage development	non-neuronal lineages	5.57e-07	185	437	21
GO:0003007	heart morphogenesis	non-neuronal lineages	7.53e-07	188	437	21
GO:0061138	morphogenesis of a branching epithelium	non-neuronal lineages	1.4e-07	190	437	22
GO:0048705	skeletal system morphogenesis	non-neuronal lineages	1.11e-06	192	437	21
GO:0043583	ear development	non-neuronal lineages	3.18e-12	202	437	28
GO:0051146	striated muscle cell differentiation	non-neuronal lineages	0.00538	215	437	17
GO:0061448	connective tissue development	non-neuronal lineages	1.85e-06	217	437	22
GO:0001822	kidney development	non-neuronal lineages	6.05e-08	219	437	24
GO:0045137	development of primary sexual characteristics	non-neuronal lineages	0.00652	242	437	18
GO:0050673	epithelial cell proliferation	non-neuronal lineages	0.0122	253	437	18
GO:0072001	renal system development	non-neuronal lineages	1.45e-08	262	437	27
GO:0060562	epithelial tube morphogenesis	non-neuronal lineages	9.16e-08	263	437	26
GO:0007548	sex differentiation	non-neuronal lineages	0.00873	272	437	19
GO:0042692	muscle cell differentiation	non-neuronal lineages	0.0016	291	437	21
GO:0001655	urogenital system development	non-neuronal lineages	8e-08	303	437	28
GO:0048732	gland development	non-neuronal lineages	9.66e-06	303	437	25
GO:0001503	ossification	non-neuronal lineages	1.75e-08	305	437	29
GO:0014706	striated muscle tissue development	non-neuronal lineages	6.41e-07	309	437	27
GO:0060537	muscle tissue development	non-neuronal lineages	1.6e-06	322	437	27
GO:0030855	epithelial cell differentiation	non-neuronal lineages	4.46e-05	327	437	25
GO:0001525	angiogenesis	non-neuronal lineages	5.2e-07	374	437	30
GO:0007507	heart development	non-neuronal lineages	7.03e-11	405	437	37
GO:0002009	morphogenesis of an epithelium	non-neuronal lineages	8.22e-13	413	437	40
GO:0001501	skeletal system development	non-neuronal lineages	1.75e-08	415	437	34
GO:0003006	developmental process involved in reproduction	non-neuronal lineages	0.0162	449	437	25
GO:0048514	blood vessel morphogenesis	non-neuronal lineages	4.61e-10	453	437	38
GO:0061061	muscle structure development	non-neuronal lineages	2.88e-08	470	437	36
GO:0007423	sensory organ development	non-neuronal lineages	7.91e-11	473	437	40
GO:0001568	blood vessel development	non-neuronal lineages	2.8e-10	515	437	41
GO:0001944	vasculature development	non-neuronal lineages	7.65e-11	542	437	43
GO:0060429	epithelium development	non-neuronal lineages	6.64e-17	661	437	57
GO:0042060	wound healing	non-neuronal lineages	0.000736	690	437	36
GO:0072358	cardiovascular system development	non-neuronal lineages	1.55e-17	803	437	64
GO:0072359	circulatory system development	non-neuronal lineages	1.55e-17	803	437	64
GO:0050900	leukocyte migration	non-neuronal lineages / migration / adhesion	0.0345	273	437	18
GO:0018108	peptidyl-tyrosine phosphorylation	protein modification	0.0193	212	437	16
GO:0045860	positive regulation of protein kinase activity	protein modification	0.0266	433	437	24
GO:0033674	positive regulation of kinase activity	protein modification	0.0203	455	437	25
GO:0001934	positive regulation of protein phosphorylation	protein modification	0.00213	600	437	32
GO:0042327	positive regulation of phosphorylation	protein modification	0.0012	614	437	33
GO:0010627	regulation of intracellular protein kinase cascade	protein modification	0.00146	741	437	37
GO:0031401	positive regulation of protein modification process	protein modification	0.0132	782	437	36
GO:0001932	regulation of protein phosphorylation	protein modification	7.43e-05	867	437	44
GO:0042325	regulation of phosphorylation	protein modification	0.000155	921	437	45
GO:0007243	intracellular protein kinase cascade	protein modification	0.000288	941	437	45
GO:0050730	regulation of peptidyl-tyrosine phosphorylation	protein modification	0.0151	162	437	14
GO:0018212	peptidyl-tyrosine modification	protein modification	0.0217	214	437	16
GO:0071300	cellular response to retinoic acid	stress pathways	0.0305	54	437	8
GO:0031667	response to nutrient levels	stress pathways	0.0116	412	437	24
GO:0009628	response to abiotic stimulus	stress pathways	0.00647	887	437	40
GO:0000902	cell morphogenesis	general development	2.08e-14	1004	437	67
GO:0030030	cell projection organization	general cellular function	2.29e-09	1006	437	58
GO:0045934	negative regulation of nucleobase-containing compound metabolic process	metabolism	6.16e-05	1018	437	49
GO:0007155	cell adhesion	migration / adhesion	3.01e-11	1019	437	62
GO:0022610	biological adhesion	migration / adhesion	3.29e-11	1021	437	62
GO:0051172	negative regulation of nitrogen compound metabolic process	metabolism	8.87e-05	1030	437	49
GO:0010558	negative regulation of macromolecule biosynthetic process	metabolism	5.29e-05	1045	437	50
GO:0030182	neuron differentiation	neuronal pathways	5.02e-18	1059	437	75
GO:0032989	cellular component morphogenesis	general development	4.21e-16	1062	437	72
GO:0045893	positive regulation of transcription, DNA-dependent	general cellular function	2.72e-07	1072	437	56
GO:0031327	negative regulation of cellular biosynthetic process	metabolism	1.18e-05	1092	437	53
GO:0009719	response to endogenous stimulus	general cellular function	8.46e-05	1093	437	51
GO:0031399	regulation of protein modification process	protein modification	0.00149	1098	437	48
GO:0009890	negative regulation of biosynthetic process	metabolism	1.99e-05	1109	437	53
GO:0045595	regulation of cell differentiation	general development	1.82e-18	1119	437	78
GO:0051254	positive regulation of RNA metabolic process	metabolism	2.27e-06	1135	437	56
GO:0048699	generation of neurons	neuronal pathways	4.01e-19	1144	437	80
GO:0010628	positive regulation of gene expression	general cellular function	2.28e-08	1155	437	61
GO:0044093	positive regulation of molecular function	general cellular function	0.0263	1184	437	47
GO:0006468	protein phosphorylation	protein modification	0.00409	1207	437	50
GO:2000026	regulation of multicellular organismal development	general development	3.1e-21	1214	437	86
GO:0022008	neurogenesis	neuronal pathways	2.4e-19	1214	437	83
GO:0045935	positive regulation of nucleobase-containing compound metabolic process	metabolism	3.63e-08	1261	437	64
GO:0009611	response to wounding	non-neuronal lineages	0.0389	1274	437	49
GO:0010557	positive regulation of macromolecule biosynthetic process	metabolism	1.66e-06	1285	437	61
GO:0006928	cellular component movement	general cellular function	1.31e-11	1289	437	72
GO:0042981	regulation of apoptotic process	apoptosis / death	0.00129	1297	437	54
GO:0051173	positive regulation of nitrogen compound metabolic process	metabolism	1.75e-08	1302	437	66
GO:0019220	regulation of phosphate metabolic process	metabolism	0.00351	1305	437	53
GO:0051128	regulation of cellular component organization	general cellular function	2.23e-05	1309	437	59
GO:0043067	regulation of programmed cell death	apoptosis / death	0.000788	1311	437	55
GO:0042127	regulation of cell proliferation	general cellular function	1.09e-12	1316	437	75
GO:0051174	regulation of phosphorus metabolic process	metabolism	0.00471	1318	437	53
GO:0006357	regulation of transcription from RNA polymerase II promoter	general cellular function	6.79e-06	1333	437	61
GO:0040011	locomotion	migration / adhesion	4.97e-15	1335	437	80
GO:0010941	regulation of cell death	apoptosis / death	0.000128	1341	437	58
GO:0031328	positive regulation of cellular biosynthetic process	metabolism	7.44e-08	1378	437	67
GO:0009891	positive regulation of biosynthetic process	metabolism	1.57e-07	1402	437	67
GO:0032879	regulation of localization	general cellular function	7.63e-07	1455	437	67
GO:0031324	negative regulation of cellular metabolic process	metabolism	0.000662	1478	437	60
GO:0009605	response to external stimulus	general cellular function	2.28e-11	1486	437	78
GO:0010605	negative regulation of macromolecule metabolic process	metabolism	0.00093	1493	437	60
GO:0006366	transcription from RNA polymerase II promoter	general cellular function	5e-05	1544	437	65
GO:0048468	cell development	general cellular function	1.9e-24	1562	437	104
GO:0050793	regulation of developmental process	general development	1.78e-19	1569	437	96
GO:0009892	negative regulation of metabolic process	metabolism	0.00102	1604	437	63
GO:0006915	apoptotic process	apoptosis / death	1.16e-05	1693	437	71
GO:0048646	anatomical structure formation involved in morphogenesis	general development	4.42e-34	1709	437	124
GO:0012501	programmed cell death	apoptosis / death	3.12e-06	1710	437	73
GO:0009888	tissue development	general development	1.94e-20	1724	437	103
GO:0008283	cell proliferation	general cellular function	1.65e-17	1732	437	98
GO:0070887	cellular response to chemical stimulus	stress pathways	0.000158	1770	437	70
GO:0003008	system process	general cellular function	0.01	1830	437	66
GO:0007399	nervous system development	neuronal pathways	1.01e-18	1846	437	104
GO:0008219	cell death	apoptosis / death	7.65e-06	1887	437	77
GO:0016265	death	apoptosis / death	8.02e-06	1889	437	77
GO:0009966	regulation of signal transduction	general cellular function	3.94e-09	1941	437	87
GO:0065009	regulation of molecular function	general cellular function	0.000452	1966	437	74
GO:0051239	regulation of multicellular organismal process	general cellular function	1.91e-17	1982	437	106
GO:0010604	positive regulation of macromolecule metabolic process	metabolism	3.34e-11	2014	437	94
GO:0031325	positive regulation of cellular metabolic process	metabolism	3.82e-10	2063	437	93
GO:0035556	intracellular signal transduction	general cellular function	0.000576	2090	437	77
GO:0010033	response to organic substance	stress pathways	0.0314	2127	437	72
GO:0009893	positive regulation of metabolic process	metabolism	9.14e-12	2173	437	100
GO:0009653	anatomical structure morphogenesis	general development	6.13e-34	2220	437	142
GO:0023051	regulation of signaling	general cellular function	2.53e-10	2220	437	98
GO:0010646	regulation of cell communication	general cellular function	3.15e-10	2228	437	98
GO:0007166	cell surface receptor signaling pathway	general cellular function	1.24e-07	2650	437	103
GO:0006796	phosphate-containing compound metabolic process	metabolism	0.0411	2661	437	85
GO:0048583	regulation of response to stimulus	general cellular function	1.26e-07	2725	437	105
GO:0065008	regulation of biological quality	general cellular function	4.39e-05	2790	437	99
GO:0048513	organ development	general development	1.13e-24	2934	437	149
GO:0030154	cell differentiation	general development	5.3e-25	2947	437	150
GO:0048869	cellular developmental process	general development	2.26e-23	3120	437	152
GO:0042221	response to chemical stimulus	stress pathways	1.03e-06	3132	437	113
GO:0048523	negative regulation of cellular process	general cellular function	2.71e-14	3163	437	134
GO:0048519	negative regulation of biological process	general cellular function	5.66e-15	3472	437	144
GO:0048522	positive regulation of cellular process	general cellular function	2.5e-14	3492	437	143
GO:0031326	regulation of cellular biosynthetic process	metabolism	0.0494	3668	437	109
GO:0071842	cellular component organization at cellular level	general cellular function	1.73e-05	3687	437	123
GO:0010468	regulation of gene expression	general cellular function	0.0281	3706	437	111
GO:0071841	cellular component organization or biogenesis at cellular level	general cellular function	0.000111	3804	437	123
GO:0048518	positive regulation of biological process	general cellular function	3.64e-14	3886	437	153
GO:0048731	system development	general development	5.64e-28	3982	437	185
GO:0048856	anatomical structure development	general development	1.51e-25	4535	437	195
GO:0016043	cellular component organization	general cellular function	6.89e-08	4547	437	152
GO:0051179	localization	general cellular function	0.00399	4570	437	135
GO:0007275	multicellular organismal development	general development	9.83e-30	4571	437	204
GO:0060255	regulation of macromolecule metabolic process	metabolism	3.01e-05	4592	437	144
GO:0071840	cellular component organization or biogenesis	general cellular function	3.19e-07	4679	437	153
GO:0007165	signal transduction	general cellular function	2.09e-08	4686	437	157
GO:0080090	regulation of primary metabolic process	metabolism	0.000326	4762	437	144
GO:0031323	regulation of cellular metabolic process	metabolism	0.0115	4832	437	139
GO:0032502	developmental process	general development	2.49e-28	5106	437	215
GO:0023052	signaling	general cellular function	6.12e-12	5207	437	180
GO:0044700	single organism signaling	general cellular function	6.12e-12	5207	437	180
GO:0019222	regulation of metabolic process	metabolism	0.000188	5326	437	158
GO:0007154	cell communication	general cellular function	1.46e-12	5344	437	185
GO:0051716	cellular response to stimulus	general cellular function	1.54e-09	5678	437	184
GO:0044707	single-multicellular organism process	general cellular function	2.01e-22	6322	437	232
GO:0032501	multicellular organismal process	general cellular function	1.67e-22	6358	437	233
GO:0050896	response to stimulus	general cellular function	3.31e-12	7553	437	234
GO:0050794	regulation of cellular process	general cellular function	7.6e-08	8577	437	242
GO:0044699	single-organism process	general cellular function	4.41e-18	8627	437	272
GO:0050789	regulation of biological process	general cellular function	3.49e-09	9087	437	257
GO:0065007	biological regulation	general cellular function	3.68e-10	9627	437	271
GO:0044238	primary metabolic process	metabolism	0.0323	9667	437	241
GO:0071704	organic substance metabolic process	metabolism	0.0168	9988	437	249
GO:0044710	single-organism metabolic process	metabolism	0.0344	10215	437	252
GO:0008152	metabolic process	metabolism	0.0285	10492	437	258
GO:0009987	cellular process	general cellular function	1.89e-08	14302	437	352
GO:0008150	biological_process	general cellular function	5.64e-07	16296	437	380

## Sheet: T6d dw
Supplementary Table S3		oGO among down-regulated PS on T6d with 10 nM TSA
ID	Term	key biological process	p-value	T	Q	Q&T
GO:0044708	single-organism behavior	behavior	0.0482	351	1030	35
GO:0008589	regulation of smoothened signaling pathway	general cellular function	0.0412	51	1030	11
GO:0030510	regulation of BMP signaling pathway	general cellular function	0.0411	70	1030	13
GO:0030509	BMP signaling pathway	general cellular function	0.0324	122	1030	18
GO:0035239	tube morphogenesis	general cellular function	0.0277	342	1030	35
GO:0009968	negative regulation of signal transduction	general cellular function	0.00662	675	1030	59
GO:0023057	negative regulation of signaling	general cellular function	0.00339	723	1030	63
GO:0010648	negative regulation of cell communication	general cellular function	0.00862	728	1030	62
GO:0035637	multicellular organismal signaling	general cellular function	1.71e-05	786	1030	74
GO:0009953	dorsal/ventral pattern formation	general development	0.0173	95	1030	16
GO:0010769	regulation of cell morphogenesis involved in differentiation	general development	0.0273	193	1030	24
GO:0009952	anterior/posterior pattern specification	general development	0.000863	218	1030	29
GO:0001763	morphogenesis of a branching structure	general development	0.00942	219	1030	27
GO:0045165	cell fate commitment	general development	0.00495	250	1030	30
GO:0022604	regulation of cell morphogenesis	general development	0.0144	318	1030	34
GO:0003002	regionalization	general development	0.00122	338	1030	38
GO:0007389	pattern specification process	general development	9.44e-06	475	1030	53
GO:0035295	tube development	general development	8.68e-05	493	1030	52
GO:0060284	regulation of cell development	general development	7.73e-07	509	1030	58
GO:0048729	tissue morphogenesis	general development	0.000152	530	1030	54
GO:0045597	positive regulation of cell differentiation	general development	0.00154	540	1030	52
GO:0048598	embryonic morphogenesis	general development	5.34e-05	542	1030	56
GO:0043009	chordate embryonic development	general development	0.00904	543	1030	50
GO:0009792	embryo development ending in birth or egg hatching	general development	0.0123	549	1030	50
GO:0022603	regulation of anatomical structure morphogenesis	general development	0.00107	638	1030	59
GO:0048858	cell projection morphogenesis	general development	6.21e-09	716	1030	78
GO:0032990	cell part morphogenesis	general development	5.84e-09	729	1030	79
GO:0051094	positive regulation of developmental process	general development	7.76e-05	739	1030	69
GO:0000904	cell morphogenesis involved in differentiation	general development	2.38e-09	744	1030	81
GO:0009790	embryo development	general development	0.00261	989	1030	80
GO:0007413	axonal fasciculation	neuronal pathways	0.000233	15	1030	8
GO:0021871	forebrain regionalization	neuronal pathways	0.000238	20	1030	9
GO:0008038	neuron recognition	neuronal pathways	0.0132	30	1030	9
GO:0021885	forebrain cell migration	neuronal pathways	0.0114	45	1030	11
GO:2000177	regulation of neural precursor cell proliferation	neuronal pathways	0.0114	45	1030	11
GO:0021536	diencephalon development	neuronal pathways	0.0046	67	1030	14
GO:0045666	positive regulation of neuron differentiation	neuronal pathways	0.0046	67	1030	14
GO:0021987	cerebral cortex development	neuronal pathways	0.00301	74	1030	15
GO:0061351	neural precursor cell proliferation	neuronal pathways	0.000152	95	1030	19
GO:0021915	neural tube development	neuronal pathways	0.000402	142	1030	23
GO:0021537	telencephalon development	neuronal pathways	1.71e-05	172	1030	28
GO:0030900	forebrain development	neuronal pathways	3.14e-11	288	1030	48
GO:0045664	regulation of neuron differentiation	neuronal pathways	2.11e-05	340	1030	42
GO:0007411	axon guidance	neuronal pathways	1.83e-05	377	1030	45
GO:0050767	regulation of neurogenesis	neuronal pathways	8.62e-06	407	1030	48
GO:0051960	regulation of nervous system development	neuronal pathways	1.9e-07	452	1030	55
GO:0007420	brain development	neuronal pathways	2.54e-12	531	1030	71
GO:0007409	axonogenesis	neuronal pathways	2.47e-09	556	1030	67
GO:0048667	cell morphogenesis involved in neuron differentiation	neuronal pathways	8.79e-10	609	1030	72
GO:0048812	neuron projection morphogenesis	neuronal pathways	1.66e-10	615	1030	74
GO:0007268	synaptic transmission	neuronal pathways	0.0051	685	1030	60
GO:0007417	central nervous system development	neuronal pathways	1.79e-11	733	1030	85
GO:0031175	neuron projection development	neuronal pathways	2.14e-07	755	1030	77
GO:0019226	transmission of nerve impulse	neuronal pathways	3.64e-05	770	1030	72
GO:0048666	neuron development	neuronal pathways	1.21e-05	855	1030	79
GO:0021795	cerebral cortex cell migration	neuronal pathways / migration / adhesion	0.0315	33	1030	9
GO:0022029	telencephalon cell migration	neuronal pathways / migration / adhesion	0.0392	42	1030	10
GO:0001657	ureteric bud development	non-neuronal lineages	0.0496	103	1030	16
GO:0021543	pallium development	non-neuronal lineages	0.00558	108	1030	18
GO:0016331	morphogenesis of embryonic epithelium	non-neuronal lineages	0.000458	143	1030	23
GO:0048736	appendage development	non-neuronal lineages	0.00812	156	1030	22
GO:0060173	limb development	non-neuronal lineages	0.00812	156	1030	22
GO:0061138	morphogenesis of a branching epithelium	non-neuronal lineages	0.0209	190	1030	24
GO:0001822	kidney development	non-neuronal lineages	0.000952	219	1030	29
GO:0043010	camera-type eye development	non-neuronal lineages	0.0166	252	1030	29
GO:0072001	renal system development	non-neuronal lineages	5e-05	262	1030	35
GO:0060562	epithelial tube morphogenesis	non-neuronal lineages	0.0139	263	1030	30
GO:0001654	eye development	non-neuronal lineages	0.0198	295	1030	32
GO:0001655	urogenital system development	non-neuronal lineages	0.000215	303	1030	37
GO:0007507	heart development	non-neuronal lineages	0.0161	405	1030	40
GO:0002009	morphogenesis of an epithelium	non-neuronal lineages	0.00073	413	1030	44
GO:0007423	sensory organ development	non-neuronal lineages	0.000148	473	1030	50
GO:0001568	blood vessel development	non-neuronal lineages	0.0473	515	1030	46
GO:0001944	vasculature development	non-neuronal lineages	0.0393	542	1030	48
GO:0060429	epithelium development	non-neuronal lineages	0.00713	661	1030	58
GO:0072358	cardiovascular system development	non-neuronal lineages	4.2e-05	803	1030	74
GO:0072359	circulatory system development	non-neuronal lineages	4.2e-05	803	1030	74
GO:0000902	cell morphogenesis	general development	6.59e-09	1004	1030	98
GO:0030030	cell projection organization	general cellular function	1.04e-05	1006	1030	89
GO:0030182	neuron differentiation	neuronal pathways	9.06e-10	1059	1030	104
GO:0032989	cellular component morphogenesis	general development	1.4e-08	1062	1030	101
GO:0045893	positive regulation of transcription, DNA-dependent	general cellular function	0.000201	1072	1030	89
GO:0045595	regulation of cell differentiation	general development	9.6e-05	1119	1030	93
GO:0051254	positive regulation of RNA metabolic process	metabolism	0.00129	1135	1030	90
GO:0048699	generation of neurons	neuronal pathways	2.99e-10	1144	1030	111
GO:0010628	positive regulation of gene expression	general cellular function	0.000216	1155	1030	94
GO:0007267	cell-cell signaling	general cellular function	3.36e-05	1191	1030	99
GO:0022008	neurogenesis	neuronal pathways	1.21e-09	1214	1030	114
GO:2000026	regulation of multicellular organismal development	general development	0.000167	1214	1030	98
GO:0045935	positive regulation of nucleobase-containing compound metabolic process	metabolism	0.00575	1261	1030	95
GO:0010557	positive regulation of macromolecule biosynthetic process	metabolism	0.0217	1285	1030	94
GO:0051173	positive regulation of nitrogen compound metabolic process	metabolism	0.00411	1302	1030	98
GO:0051128	regulation of cellular component organization	general cellular function	0.00906	1309	1030	97
GO:0006357	regulation of transcription from RNA polymerase II promoter	general cellular function	0.00371	1333	1030	100
GO:0040011	locomotion	migration / adhesion	5.76e-05	1335	1030	107
GO:0050877	neurological system process	neuronal pathways	5.99e-05	1336	1030	107
GO:0031328	positive regulation of cellular biosynthetic process	metabolism	0.0262	1378	1030	99
GO:0006366	transcription from RNA polymerase II promoter	general cellular function	0.012	1544	1030	110
GO:0048468	cell development	general cellular function	4.93e-07	1562	1030	128
GO:0050793	regulation of developmental process	general development	6.57e-07	1569	1030	128
GO:0048646	anatomical structure formation involved in morphogenesis	general development	1.57e-13	1709	1030	157
GO:0003008	system process	general cellular function	0.00293	1830	1030	129
GO:0007399	nervous system development	neuronal pathways	1.28e-13	1846	1030	166
GO:0009966	regulation of signal transduction	general cellular function	0.0347	1941	1030	130
GO:0051239	regulation of multicellular organismal process	general cellular function	0.0249	1982	1030	133
GO:0010604	positive regulation of macromolecule metabolic process	metabolism	0.00211	2014	1030	140
GO:0031325	positive regulation of cellular metabolic process	metabolism	0.0078	2063	1030	140
GO:0009893	positive regulation of metabolic process	metabolism	0.00317	2173	1030	148
GO:0009653	anatomical structure morphogenesis	general development	1.6e-13	2220	1030	189
GO:0023051	regulation of signaling	general cellular function	0.00163	2220	1030	152
GO:0010646	regulation of cell communication	general cellular function	0.00202	2228	1030	152
GO:0048513	organ development	general development	0.00157	2934	1030	191
GO:0030154	cell differentiation	general development	1.59e-06	2947	1030	206
GO:0048869	cellular developmental process	general development	1.25e-06	3120	1030	216
GO:0006355	regulation of transcription, DNA-dependent	general cellular function	0.000155	3154	1030	208
GO:0048523	negative regulation of cellular process	general cellular function	0.000737	3163	1030	205
GO:2001141	regulation of RNA biosynthetic process	metabolism	0.000253	3174	1030	208
GO:0051252	regulation of RNA metabolic process	metabolism	0.000524	3242	1030	210
GO:2000112	regulation of cellular macromolecule biosynthetic process	metabolism	0.000318	3427	1030	221
GO:0048519	negative regulation of biological process	general cellular function	0.00302	3472	1030	218
GO:0048522	positive regulation of cellular process	general cellular function	1.02e-05	3492	1030	232
GO:0006351	transcription, DNA-dependent	general cellular function	1.87e-05	3516	1030	232
GO:0010556	regulation of macromolecule biosynthetic process	metabolism	0.00105	3518	1030	223
GO:0032774	RNA biosynthetic process	metabolism	6.19e-05	3621	1030	235
GO:0031326	regulation of cellular biosynthetic process	metabolism	0.000666	3668	1030	232
GO:0071842	cellular component organization at cellular level	general cellular function	0.0153	3687	1030	225
GO:0009889	regulation of biosynthetic process	metabolism	0.00136	3701	1030	232
GO:0010468	regulation of gene expression	general cellular function	0.000438	3706	1030	235
GO:0019219	regulation of nucleobase-containing compound metabolic process	metabolism	2.81e-05	3720	1030	242
GO:0051171	regulation of nitrogen compound metabolic process	metabolism	4.71e-05	3836	1030	247
GO:0048518	positive regulation of biological process	general cellular function	0.000526	3886	1030	244
GO:0034654	nucleobase-containing compound biosynthetic process	metabolism	0.000558	3927	1030	246
GO:0048731	system development	general development	1.63e-06	3982	1030	262
GO:0019438	aromatic compound biosynthetic process	metabolism	0.00126	3985	1030	247
GO:0018130	heterocycle biosynthetic process	metabolism	0.00118	4001	1030	248
GO:0044271	cellular nitrogen compound biosynthetic process	metabolism	0.00166	4095	1030	252
GO:1901362	organic cyclic compound biosynthetic process	metabolism	0.00238	4113	1030	252
GO:0048856	anatomical structure development	general development	6.73e-06	4535	1030	288
GO:0016043	cellular component organization	general cellular function	0.000262	4547	1030	280
GO:0007275	multicellular organismal development	general development	6.38e-07	4571	1030	295
GO:0034645	cellular macromolecule biosynthetic process	metabolism	0.000687	4575	1030	279
GO:0060255	regulation of macromolecule metabolic process	metabolism	1.6e-05	4592	1030	289
GO:0071840	cellular component organization or biogenesis	general cellular function	0.00349	4679	1030	280
GO:0009059	macromolecule biosynthetic process	metabolism	0.00107	4695	1030	284
GO:0080090	regulation of primary metabolic process	metabolism	3.43e-05	4762	1030	296
GO:0031323	regulation of cellular metabolic process	metabolism	7.97e-06	4832	1030	303
GO:0032502	developmental process	general development	2.21e-06	5106	1030	320
GO:0023052	signaling	general cellular function	0.0126	5207	1030	303
GO:0044700	single organism signaling	general cellular function	0.0126	5207	1030	303
GO:0019222	regulation of metabolic process	metabolism	1.39e-05	5326	1030	327
GO:0007154	cell communication	general cellular function	0.0439	5344	1030	306
GO:0044249	cellular biosynthetic process	metabolism	0.0136	5552	1030	320
GO:1901576	organic substance biosynthetic process	metabolism	0.0249	5650	1030	323
GO:0009058	biosynthetic process	metabolism	0.0145	5737	1030	329
GO:0044707	single-multicellular organism process	general cellular function	6.36e-06	6322	1030	379
GO:0032501	multicellular organismal process	general cellular function	8.82e-06	6358	1030	380
GO:0050794	regulation of cellular process	general cellular function	7.38e-07	8577	1030	494
GO:0044699	single-organism process	general cellular function	0.00318	8627	1030	474
GO:0050789	regulation of biological process	general cellular function	4.14e-06	9087	1030	514
GO:0065007	biological regulation	general cellular function	7.1e-06	9627	1030	538
GO:0009987	cellular process	general cellular function	0.0398	14302	1030	725
term ID	t name

## Sheet: T6d up
Supplementary Table S3		oGO among up-regulated PS on T6d with 10 nM TSA
ID	Term	key biological process	p-value	T	Q	Q&T
GO:0097285	cell-type specific apoptotic process	apoptosis / death	2.65e-05	279	1372	45
GO:0043065	positive regulation of apoptotic process	apoptosis / death	0.0102	486	1372	58
GO:0043068	positive regulation of programmed cell death	apoptosis / death	0.00161	492	1372	61
GO:0010942	positive regulation of cell death	apoptosis / death	0.000514	509	1372	64
GO:0043066	negative regulation of apoptotic process	apoptosis / death	8.31e-06	628	1372	80
GO:0043069	negative regulation of programmed cell death	apoptosis / death	1.51e-06	638	1372	83
GO:0060548	negative regulation of cell death	apoptosis / death	5.78e-06	656	1372	83
GO:0070997	neuron death	apoptosis / death	0.0255	178	1372	28
GO:0097194	execution phase of apoptosis	apoptosis / death	0.00028	262	1372	41
GO:0007610	behavior	behavior	0.00893	541	1372	63
GO:0008285	negative regulation of cell proliferation	cell cycle	6.19e-06	624	1372	80
GO:0008284	positive regulation of cell proliferation	cell cycle	2.62e-09	709	1372	97
GO:0010863	positive regulation of phospholipase C activity	general cellular function	0.0382	66	1372	15
GO:0090090	negative regulation of canonical Wnt receptor signaling pathway	general cellular function	0.000909	78	1372	19
GO:0051099	positive regulation of binding	general cellular function	0.0112	83	1372	18
GO:0030178	negative regulation of Wnt receptor signaling pathway	general cellular function	0.0245	113	1372	21
GO:0008360	regulation of cell shape	general cellular function	0.0282	114	1372	21
GO:0060828	regulation of canonical Wnt receptor signaling pathway	general cellular function	0.0418	135	1372	23
GO:2000027	regulation of organ morphogenesis	general cellular function	7.14e-06	162	1372	33
GO:0043627	response to estrogen stimulus	general cellular function	0.0103	170	1372	28
GO:0034329	cell junction assembly	general cellular function	2.7e-05	179	1372	34
GO:0060070	canonical Wnt receptor signaling pathway	general cellular function	0.00554	193	1372	31
GO:0034330	cell junction organization	general cellular function	1.01e-05	207	1372	38
GO:0030198	extracellular matrix organization	general cellular function	8.34e-08	252	1372	47
GO:0043062	extracellular structure organization	general cellular function	9.62e-08	253	1372	47
GO:0042391	regulation of membrane potential	general cellular function	0.0396	253	1372	35
GO:0051272	positive regulation of cellular component movement	general cellular function	2.36e-06	268	1372	46
GO:0031344	regulation of cell projection organization	general cellular function	6.56e-05	268	1372	43
GO:0052547	regulation of peptidase activity	general cellular function	0.023	278	1372	38
GO:0071363	cellular response to growth factor stimulus	general cellular function	0.0388	295	1372	39
GO:0070848	response to growth factor stimulus	general cellular function	0.0162	316	1372	42
GO:0016055	Wnt receptor signaling pathway	general cellular function	0.00552	324	1372	44
GO:0048545	response to steroid hormone stimulus	general cellular function	4.41e-06	330	1372	52
GO:0035239	tube morphogenesis	general cellular function	7.72e-08	342	1372	57
GO:0051241	negative regulation of multicellular organismal process	general cellular function	0.00353	404	1372	52
GO:0051347	positive regulation of transferase activity	general cellular function	0.0121	466	1372	56
GO:0051345	positive regulation of hydrolase activity	general cellular function	0.00326	480	1372	59
GO:0043408	regulation of MAPK cascade	general cellular function	0.00161	492	1372	61
GO:0051130	positive regulation of cellular component organization	general cellular function	0.000735	503	1372	63
GO:0051270	regulation of cellular component movement	general cellular function	6.98e-12	508	1372	83
GO:0000122	negative regulation of transcription from RNA polymerase II promoter	general cellular function	0.00978	531	1372	62
GO:0051050	positive regulation of transport	general cellular function	1.28e-05	536	1372	71
GO:0000165	MAPK cascade	general cellular function	0.00135	568	1372	68
GO:0071495	cellular response to endogenous stimulus	general cellular function	4.07e-05	617	1372	77
GO:0033993	response to lipid	general cellular function	0.000623	647	1372	76
GO:0007169	transmembrane receptor protein tyrosine kinase signaling pathway	general cellular function	0.0139	654	1372	72
GO:0055082	cellular chemical homeostasis	general cellular function	0.0107	673	1372	74
GO:0009968	negative regulation of signal transduction	general cellular function	9.22e-07	675	1372	87
GO:0051338	regulation of transferase activity	general cellular function	0.0246	713	1372	76
GO:0023057	negative regulation of signaling	general cellular function	1.24e-06	723	1372	91
GO:0010648	negative regulation of cell communication	general cellular function	8.02e-07	728	1372	92
GO:0010627	regulation of intracellular protein kinase cascade	general cellular function	0.00251	741	1372	82
GO:0045944	positive regulation of transcription from RNA polymerase II promoter	general cellular function	9.16e-06	752	1372	91
GO:0009967	positive regulation of signal transduction	general cellular function	5.79e-05	781	1372	91
GO:0009725	response to hormone stimulus	general cellular function	0.000116	781	1372	90
GO:0035637	multicellular organismal signaling	general cellular function	0.00752	786	1372	84
GO:0051336	regulation of hydrolase activity	general cellular function	0.000102	802	1372	92
GO:0023056	positive regulation of signaling	general cellular function	6.77e-06	827	1372	98
GO:0010647	positive regulation of cell communication	general cellular function	7.21e-06	828	1372	98
GO:0048585	negative regulation of response to stimulus	general cellular function	5.69e-09	870	1372	111
GO:0009628	response to abiotic stimulus	general cellular function	4.29e-07	887	1372	107
GO:0007167	enzyme linked receptor protein signaling pathway	general cellular function	2.18e-07	945	1372	113
GO:0051674	localization of cell	general cellular function	9.49e-24	983	1372	157
GO:0040036	regulation of fibroblast growth factor receptor signaling pathway	general cellular function	0.0259	24	1372	9
GO:0010811	positive regulation of cell-substrate adhesion	general cellular function	0.00255	54	1372	15
GO:1900274	regulation of phospholipase C activity	general cellular function	0.0463	67	1372	15
GO:0014065	phosphatidylinositol 3-kinase cascade	general cellular function	0.0327	73	1372	16
GO:0031345	negative regulation of cell projection organization	general cellular function	0.00637	80	1372	18
GO:0043200	response to amino acid stimulus	general cellular function	0.0369	90	1372	18
GO:0014075	response to amine stimulus	general cellular function	0.0328	124	1372	22
GO:0045216	cell-cell junction organization	general cellular function	0.00653	130	1372	24
GO:0031099	regeneration	general cellular function	0.00085	142	1372	27
GO:0051384	response to glucocorticoid stimulus	general cellular function	0.0385	153	1372	25
GO:0031960	response to corticosteroid stimulus	general cellular function	0.0137	163	1372	27
GO:0044706	multi-multicellular organism process	general cellular function	0.00923	188	1372	30
GO:0051098	regulation of binding	general cellular function	0.0143	192	1372	30
GO:0048511	rhythmic process	general cellular function	0.00646	204	1372	32
GO:0032970	regulation of actin filament-based process	general cellular function	0.0244	207	1372	31
GO:0007568	aging	general cellular function	0.00271	225	1372	35
GO:0070201	regulation of establishment of protein localization	general cellular function	0.023	353	1372	45
GO:0032880	regulation of protein localization	general cellular function	0.000522	401	1372	54
GO:0044057	regulation of system process	general cellular function	0.0169	494	1372	58
GO:0030029	actin filament-based process	general cellular function	0.00171	504	1372	62
GO:0007264	small GTPase mediated signal transduction	general cellular function	0.0247	653	1372	71
GO:0060341	regulation of cellular localization	general cellular function	0.0054	684	1372	76
GO:0019725	cellular homeostasis	general cellular function	0.0139	762	1372	81
GO:0032940	secretion by cell	general cellular function	0.00476	765	1372	83
GO:0046903	secretion	general cellular function	0.00159	876	1372	94
GO:0001775	cell activation	general cellular function	0.000771	910	1372	98
GO:0048878	chemical homeostasis	general cellular function	0.0386	920	1372	92
GO:0043085	positive regulation of catalytic activity	general cellular function	0.000198	980	1372	106
GO:0010721	negative regulation of cell development	general development	6.93e-06	122	1372	28
GO:0035148	tube formation	general development	0.000613	123	1372	25
GO:0035113	embryonic appendage morphogenesis	general development	0.0287	123	1372	22
GO:0048863	stem cell differentiation	general development	0.00863	132	1372	24
GO:0010720	positive regulation of cell development	general development	0.00265	159	1372	28
GO:0048754	branching morphogenesis of a tube	general development	0.00134	181	1372	31
GO:0010769	regulation of cell morphogenesis involved in differentiation	general development	1.66e-05	193	1372	36
GO:0001763	morphogenesis of a branching structure	general development	1.02e-07	219	1372	43
GO:0048562	embryonic organ morphogenesis	general development	2.96e-05	224	1372	39
GO:0045165	cell fate commitment	general development	0.0305	250	1372	35
GO:0022604	regulation of cell morphogenesis	general development	1.22e-08	318	1372	56
GO:0003002	regionalization	general development	0.00126	338	1372	47
GO:0048568	embryonic organ development	general development	1.66e-06	350	1372	55
GO:0007389	pattern specification process	general development	6.52e-06	475	1372	66
GO:0035295	tube development	general development	1.75e-08	493	1372	74
GO:0045596	negative regulation of cell differentiation	general development	3.21e-07	493	1372	71
GO:0060284	regulation of cell development	general development	5.61e-10	509	1372	79
GO:0048729	tissue morphogenesis	general development	2.83e-11	530	1372	84
GO:0045597	positive regulation of cell differentiation	general development	0.000201	540	1372	68
GO:0048598	embryonic morphogenesis	general development	2.16e-09	542	1372	81
GO:0043009	chordate embryonic development	general development	3.2e-10	543	1372	83
GO:0009792	embryo development ending in birth or egg hatching	general development	5.9e-10	549	1372	83
GO:0051093	negative regulation of developmental process	general development	3.2e-10	603	1372	89
GO:0022603	regulation of anatomical structure morphogenesis	general development	6.75e-16	638	1372	105
GO:0048858	cell projection morphogenesis	general development	1.02e-12	716	1372	106
GO:0032990	cell part morphogenesis	general development	1.35e-12	729	1372	107
GO:0051094	positive regulation of developmental process	general development	1.59e-07	739	1372	95
GO:0000904	cell morphogenesis involved in differentiation	general development	9.56e-20	744	1372	124
GO:0009887	organ morphogenesis	general development	4.69e-16	871	1372	129
GO:0009790	embryo development	general development	7.89e-11	989	1372	127
GO:0048640	negative regulation of developmental growth	general development	0.0381	25	1372	9
GO:0010770	positive regulation of cell morphogenesis involved in differentiation	general development	0.0137	28	1372	10
GO:0006873	cellular ion homeostasis	ion homeostasis	0.0135	618	1372	69
GO:0050801	ion homeostasis	ion homeostasis	0.0247	689	1372	74
GO:0007517	muscle organ development	metabolism	1.39e-07	347	1372	57
GO:0010562	positive regulation of phosphorus metabolic process	metabolism	0.00296	685	1372	77
GO:0045937	positive regulation of phosphate metabolic process	metabolism	0.00296	685	1372	77
GO:0044087	regulation of cellular component biogenesis	metabolism	0.000548	370	1372	51
GO:1901566	organonitrogen compound biosynthetic process	metabolism	0.0371	685	1372	73
GO:0009117	nucleotide metabolic process	metabolism	0.0458	874	1372	88
GO:0001952	regulation of cell-matrix adhesion	migration / adhesion	0.00126	65	1372	17
GO:0010810	regulation of cell-substrate adhesion	migration / adhesion	5.4e-07	110	1372	28
GO:0045785	positive regulation of cell adhesion	migration / adhesion	3.73e-05	131	1372	28
GO:0031589	cell-substrate adhesion	migration / adhesion	5.94e-08	241	1372	46
GO:0030335	positive regulation of cell migration	migration / adhesion	4.93e-05	256	1372	42
GO:2000147	positive regulation of cell motility	migration / adhesion	8.57e-06	260	1372	44
GO:0040017	positive regulation of locomotion	migration / adhesion	2.36e-06	268	1372	46
GO:0030155	regulation of cell adhesion	migration / adhesion	2.24e-07	286	1372	50
GO:0016337	cell-cell adhesion	migration / adhesion	1.47e-06	438	1372	64
GO:0030334	regulation of cell migration	migration / adhesion	2.21e-09	444	1372	71
GO:2000145	regulation of cell motility	migration / adhesion	3.53e-10	466	1372	75
GO:0040012	regulation of locomotion	migration / adhesion	6.56e-11	499	1372	80
GO:0006935	chemotaxis	migration / adhesion	3.17e-12	637	1372	97
GO:0042330	taxis	migration / adhesion	3.17e-12	637	1372	97
GO:0016477	cell migration	migration / adhesion	3.37e-25	916	1372	153
GO:0048870	cell motility	migration / adhesion	9.49e-24	983	1372	157
GO:0060326	cell chemotaxis	migration / adhesion	0.00102	152	1372	28
GO:0007160	cell-matrix adhesion	migration / adhesion	0.000274	169	1372	31
GO:0014032	neural crest cell development	neural crest	8.19e-07	59	1372	20
GO:0014033	neural crest cell differentiation	neural crest	1.38e-05	68	1372	20
GO:0001755	neural crest cell migration	neural crest / migration	0.00348	42	1372	13
GO:0050768	negative regulation of neurogenesis	neuronal pathways	9.81e-06	94	1372	24
GO:0021953	central nervous system neuron differentiation	neuronal pathways	0.00158	129	1372	25
GO:0050808	synapse organization	neuronal pathways	0.0473	136	1372	23
GO:0010975	regulation of neuron projection development	neuronal pathways	0.0135	221	1372	33
GO:0030900	forebrain development	neuronal pathways	7.11e-05	288	1372	45
GO:0045664	regulation of neuron differentiation	neuronal pathways	9.18e-05	340	1372	50
GO:0007411	axon guidance	neuronal pathways	6.18e-09	377	1372	63
GO:0050767	regulation of neurogenesis	neuronal pathways	4.97e-07	407	1372	62
GO:0051960	regulation of nervous system development	neuronal pathways	1.14e-07	452	1372	68
GO:0007420	brain development	neuronal pathways	1.49e-06	531	1372	73
GO:0007409	axonogenesis	neuronal pathways	2.38e-12	556	1372	89
GO:0048667	cell morphogenesis involved in neuron differentiation	neuronal pathways	5.39e-14	609	1372	98
GO:0048812	neuron projection morphogenesis	neuronal pathways	3.95e-15	615	1372	101
GO:0007417	central nervous system development	neuronal pathways	3.5e-11	733	1372	104
GO:0031175	neuron projection development	neuronal pathways	4.45e-14	755	1372	113
GO:0048666	neuron development	neuronal pathways	2.61e-16	855	1372	128
GO:0031102	neuron projection regeneration	neuronal pathways	0.0193	35	1372	11
GO:0048483	autonomic nervous system development	neuronal pathways	0.00063	49	1372	15
GO:0001764	neuron migration	neuronal pathways / migration	1.11e-06	106	1372	27
GO:0072028	nephron morphogenesis	non-neuronal lineages	0.0193	35	1372	11
GO:0010717	regulation of epithelial to mesenchymal transition	non-neuronal lineages	0.00094	38	1372	13
GO:0048146	positive regulation of fibroblast proliferation	non-neuronal lineages	0.0171	41	1372	12
GO:0003151	outflow tract morphogenesis	non-neuronal lineages	0.0235	49	1372	13
GO:0045669	positive regulation of osteoblast differentiation	non-neuronal lineages	0.00424	56	1372	15
GO:0048709	oligodendrocyte differentiation	non-neuronal lineages	2.8e-05	64	1372	19
GO:0042475	odontogenesis of dentin-containing tooth	non-neuronal lineages	1.83e-05	69	1372	20
GO:0060675	ureteric bud morphogenesis	non-neuronal lineages	0.0151	69	1372	16
GO:0060349	bone morphogenesis	non-neuronal lineages	0.0224	71	1372	16
GO:0043588	skin development	non-neuronal lineages	0.000293	73	1372	19
GO:0001837	epithelial to mesenchymal transition	non-neuronal lineages	1.06e-07	77	1372	24
GO:0048704	embryonic skeletal system morphogenesis	non-neuronal lineages	0.00309	84	1372	19
GO:0001656	metanephros development	non-neuronal lineages	0.0015	88	1372	20
GO:0002064	epithelial cell development	non-neuronal lineages	0.0078	89	1372	19
GO:0072006	nephron development	non-neuronal lineages	2.55e-05	91	1372	23
GO:0008585	female gonad development	non-neuronal lineages	0.0125	100	1372	20
GO:0060348	bone development	non-neuronal lineages	0.0147	101	1372	20
GO:0001657	ureteric bud development	non-neuronal lineages	0.00131	103	1372	22
GO:0042476	odontogenesis	non-neuronal lineages	7.97e-10	105	1372	31
GO:0045667	regulation of osteoblast differentiation	non-neuronal lineages	0.0026	107	1372	22
GO:0048706	embryonic skeletal system development	non-neuronal lineages	0.000449	113	1372	24
GO:0001838	embryonic epithelial tube formation	non-neuronal lineages	0.00248	115	1372	23
GO:0072175	epithelial tube formation	non-neuronal lineages	0.00291	116	1372	23
GO:0030326	embryonic limb morphogenesis	non-neuronal lineages	0.0287	123	1372	22
GO:0022612	gland morphogenesis	non-neuronal lineages	0.00116	127	1372	25
GO:0014031	mesenchymal cell development	non-neuronal lineages	1.15e-14	131	1372	41
GO:0035270	endocrine system development	non-neuronal lineages	2.11e-06	139	1372	31
GO:0016331	morphogenesis of embryonic epithelium	non-neuronal lineages	0.000985	143	1372	27
GO:0048762	mesenchymal cell differentiation	non-neuronal lineages	8.13e-14	144	1372	42
GO:0035107	appendage morphogenesis	non-neuronal lineages	0.00513	146	1372	26
GO:0035108	limb morphogenesis	non-neuronal lineages	0.00513	146	1372	26
GO:0010001	glial cell differentiation	non-neuronal lineages	3.56e-05	147	1372	30
GO:0030879	mammary gland development	non-neuronal lineages	0.000498	147	1372	28
GO:0001649	osteoblast differentiation	non-neuronal lineages	0.000452	155	1372	29
GO:0048736	appendage development	non-neuronal lineages	0.0181	156	1372	26
GO:0060173	limb development	non-neuronal lineages	0.0181	156	1372	26
GO:0045765	regulation of angiogenesis	non-neuronal lineages	0.0364	162	1372	26
GO:0060485	mesenchyme development	non-neuronal lineages	1.05e-13	165	1372	45
GO:0042063	gliogenesis	non-neuronal lineages	3.68e-07	169	1372	36
GO:0030278	regulation of ossification	non-neuronal lineages	0.000274	169	1372	31
GO:0048839	inner ear development	non-neuronal lineages	0.0305	170	1372	27
GO:1901342	regulation of vasculature development	non-neuronal lineages	0.00176	174	1372	30
GO:0051216	cartilage development	non-neuronal lineages	6.4e-05	185	1372	34
GO:0003007	heart morphogenesis	non-neuronal lineages	0.00312	188	1372	31
GO:0061138	morphogenesis of a branching epithelium	non-neuronal lineages	1.08e-05	190	1372	36
GO:0048705	skeletal system morphogenesis	non-neuronal lineages	1.44e-05	192	1372	36
GO:0043583	ear development	non-neuronal lineages	0.000586	202	1372	34
GO:0008406	gonad development	non-neuronal lineages	0.036	211	1372	31
GO:0050678	regulation of epithelial cell proliferation	non-neuronal lineages	0.00598	213	1372	33
GO:0061448	connective tissue development	non-neuronal lineages	0.000123	217	1372	37
GO:0001822	kidney development	non-neuronal lineages	1.76e-09	219	1372	46
GO:0030168	platelet activation	non-neuronal lineages	0.046	234	1372	33
GO:0045137	development of primary sexual characteristics	non-neuronal lineages	0.000742	242	1372	38
GO:0050673	epithelial cell proliferation	non-neuronal lineages	0.000848	253	1372	39
GO:0072001	renal system development	non-neuronal lineages	3.99e-11	262	1372	54
GO:0060562	epithelial tube morphogenesis	non-neuronal lineages	0.000312	263	1372	41
GO:0007548	sex differentiation	non-neuronal lineages	0.00546	272	1372	39
GO:0048608	reproductive structure development	non-neuronal lineages	1.42e-05	283	1372	46
GO:0061458	reproductive system development	non-neuronal lineages	1.42e-05	283	1372	46
GO:0042692	muscle cell differentiation	non-neuronal lineages	9.76e-05	291	1372	45
GO:0048732	gland development	non-neuronal lineages	2.45e-12	303	1372	61
GO:0001655	urogenital system development	non-neuronal lineages	4.56e-10	303	1372	57
GO:0001503	ossification	non-neuronal lineages	2.44e-07	305	1372	52
GO:0014706	striated muscle tissue development	non-neuronal lineages	1.05e-05	309	1372	49
GO:0060537	muscle tissue development	non-neuronal lineages	2.02e-07	322	1372	54
GO:0030855	epithelial cell differentiation	non-neuronal lineages	0.00119	327	1372	46
GO:0008015	blood circulation	non-neuronal lineages	0.000121	353	1372	51
GO:0003013	circulatory system process	non-neuronal lineages	0.000132	354	1372	51
GO:0001525	angiogenesis	non-neuronal lineages	4.3e-09	374	1372	63
GO:0007507	heart development	non-neuronal lineages	1.45e-07	405	1372	63
GO:0002009	morphogenesis of an epithelium	non-neuronal lineages	1.68e-09	413	1372	68
GO:0001501	skeletal system development	non-neuronal lineages	2.12e-09	415	1372	68
GO:0003006	developmental process involved in reproduction	non-neuronal lineages	0.000146	449	1372	60
GO:0048514	blood vessel morphogenesis	non-neuronal lineages	2.46e-13	453	1372	80
GO:0061061	muscle structure development	non-neuronal lineages	6.31e-11	470	1372	77
GO:0007423	sensory organ development	non-neuronal lineages	5.48e-06	473	1372	66
GO:0001568	blood vessel development	non-neuronal lineages	5.5e-15	515	1372	90
GO:0001944	vasculature development	non-neuronal lineages	5.09e-15	542	1372	93
GO:0007599	hemostasis	non-neuronal lineages	0.00171	549	1372	66
GO:0050878	regulation of body fluid levels	non-neuronal lineages	0.00023	654	1372	78
GO:0060429	epithelium development	non-neuronal lineages	7.83e-14	661	1372	103
GO:0042060	wound healing	non-neuronal lineages	1.25e-06	690	1372	88
GO:0072358	cardiovascular system development	non-neuronal lineages	1.69e-15	803	1372	121
GO:0072359	circulatory system development	non-neuronal lineages	1.69e-15	803	1372	121
GO:0090191	negative regulation of branching involved in ureteric bud morphogenesis	non-neuronal lineages	0.0447	4	1372	4
GO:0048715	negative regulation of oligodendrocyte differentiation	non-neuronal lineages	0.00696	12	1372	7
GO:0061323	cell proliferation involved in heart morphogenesis	non-neuronal lineages	0.0269	14	1372	7
GO:0060037	pharyngeal system development	non-neuronal lineages	0.0477	15	1372	7
GO:0010718	positive regulation of epithelial to mesenchymal transition	non-neuronal lineages	0.00161	23	1372	10
GO:0042481	regulation of odontogenesis	non-neuronal lineages	0.000223	24	1372	11
GO:0045686	negative regulation of glial cell differentiation	non-neuronal lineages	0.00409	25	1372	10
GO:0014014	negative regulation of gliogenesis	non-neuronal lineages	0.00497	31	1372	11
GO:0060325	face morphogenesis	non-neuronal lineages	0.00497	31	1372	11
GO:0060323	head morphogenesis	non-neuronal lineages	0.0262	36	1372	11
GO:0048701	embryonic cranial skeleton morphogenesis	non-neuronal lineages	0.0466	38	1372	11
GO:0060324	face development	non-neuronal lineages	0.00133	39	1372	13
GO:0048844	artery morphogenesis	non-neuronal lineages	0.0381	44	1372	12
GO:0010171	body morphogenesis	non-neuronal lineages	0.0083	45	1372	13
GO:0051145	smooth muscle cell differentiation	non-neuronal lineages	0.0109	46	1372	13
GO:0060322	head development	non-neuronal lineages	0.0143	54	1372	14
GO:0014013	regulation of gliogenesis	non-neuronal lineages	0.00417	63	1372	16
GO:0031016	pancreas development	non-neuronal lineages	0.00544	87	1372	19
GO:0022602	ovulation cycle process	non-neuronal lineages	0.00764	97	1372	20
GO:0042698	ovulation cycle	non-neuronal lineages	0.00855	106	1372	21
GO:0001890	placenta development	non-neuronal lineages	0.0143	118	1372	22
GO:0048565	digestive tract development	non-neuronal lineages	0.0143	118	1372	22
GO:0046545	development of primary female sexual characteristics	non-neuronal lineages	0.00463	119	1372	23
GO:0046660	female sex differentiation	non-neuronal lineages	0.00838	123	1372	23
GO:0055123	digestive system development	non-neuronal lineages	0.00424	127	1372	24
GO:0007519	skeletal muscle tissue development	non-neuronal lineages	0.00134	181	1372	31
GO:0060538	skeletal muscle organ development	non-neuronal lineages	0.000111	189	1372	34
GO:0002683	negative regulation of immune system process	non-neuronal lineages	0.0384	232	1372	33
GO:0001701	in utero embryonic development	non-neuronal lineages	0.000833	323	1372	46
GO:0007596	blood coagulation	non-neuronal lineages	0.00275	545	1372	65
GO:0050817	coagulation	non-neuronal lineages	0.000813	549	1372	67
GO:0001667	ameboidal cell migration	non-neuronal lineages / migration / adhesion	3.69e-05	123	1372	27
GO:0030595	leukocyte chemotaxis	non-neuronal lineages / migration / adhesion	0.0111	125	1372	23
GO:0050900	leukocyte migration	non-neuronal lineages / migration / adhesion	3.94e-05	273	1372	44
GO:0090092	regulation of transmembrane receptor protein serine/threonine kinase signaling pathway	protein modification	0.00351	189	1372	31
GO:0045860	positive regulation of protein kinase activity	protein modification	0.0267	433	1372	52
GO:0033674	positive regulation of kinase activity	protein modification	0.0123	455	1372	55
GO:0001934	positive regulation of protein phosphorylation	protein modification	0.0024	600	1372	70
GO:0042327	positive regulation of phosphorylation	protein modification	0.00138	614	1372	72
GO:0045859	regulation of protein kinase activity	protein modification	0.0201	661	1372	72
GO:0043549	regulation of kinase activity	protein modification	0.014	690	1372	75
GO:0001932	regulation of protein phosphorylation	protein modification	7.53e-05	867	1372	98
GO:0042325	regulation of phosphorylation	protein modification	2.93e-05	921	1372	104
GO:0007243	intracellular protein kinase cascade	protein modification	0.00353	941	1372	98
GO:0018209	peptidyl-serine modification	protein modification	0.0218	139	1372	24
GO:0007178	transmembrane receptor protein serine/threonine kinase signaling pathway	protein modification	0.0194	297	1372	40
GO:0001101	response to acid	stress pathways	0.0062	104	1372	21
GO:0001666	response to hypoxia	stress pathways	0.015	273	1372	38
GO:0036293	response to decreased oxygen levels	stress pathways	0.00784	276	1372	39
GO:0070482	response to oxygen levels	stress pathways	0.00387	299	1372	42
GO:0010035	response to inorganic substance	stress pathways	0.000778	449	1372	58
GO:0014070	response to organic cyclic compound	stress pathways	0.000132	623	1372	76
GO:0010243	response to organic nitrogen	stress pathways	0.00339	711	1372	79
GO:0080135	regulation of cellular response to stress	stress pathways	0.0402	317	1372	41
GO:0080134	regulation of response to stress	stress pathways	0.0224	895	1372	91
GO:0000902	cell morphogenesis	general development	1.56e-19	1004	1372	150
GO:0030030	cell projection organization	general cellular function	1.29e-13	1006	1372	136
GO:0007155	cell adhesion	migration / adhesion	1.7e-22	1019	1372	158
GO:0022610	biological adhesion	migration / adhesion	2.11e-22	1021	1372	158
GO:0006811	ion transport	general cellular function	0.0133	1058	1372	105
GO:0030182	neuron differentiation	neuronal pathways	4.45e-18	1059	1372	152
GO:0051049	regulation of transport	general cellular function	0.000285	1060	1372	112
GO:0032989	cellular component morphogenesis	general development	4.12e-20	1062	1372	157
GO:0045893	positive regulation of transcription, DNA-dependent	general cellular function	0.00051	1072	1372	112
GO:0009719	response to endogenous stimulus	general cellular function	1.9e-07	1093	1372	126
GO:0031399	regulation of protein modification process	protein modification	0.0086	1098	1372	109
GO:0045595	regulation of cell differentiation	general development	1.22e-11	1119	1372	141
GO:0051254	positive regulation of RNA metabolic process	metabolism	0.00287	1135	1372	114
GO:0048699	generation of neurons	neuronal pathways	1.96e-21	1144	1372	168
GO:0010628	positive regulation of gene expression	general cellular function	4.12e-05	1155	1372	123
GO:0044093	positive regulation of molecular function	general cellular function	1.19e-06	1184	1372	131
GO:0007267	cell-cell signaling	general cellular function	0.000131	1191	1372	124
GO:0006468	protein phosphorylation	protein modification	0.000485	1207	1372	123
GO:0022008	neurogenesis	neuronal pathways	7.58e-23	1214	1372	178
GO:2000026	regulation of multicellular organismal development	general development	5.85e-14	1214	1372	156
GO:0045935	positive regulation of nucleobase-containing compound metabolic process	metabolism	0.000334	1261	1372	128
GO:0009611	response to wounding	non-neuronal lineages	1.05e-05	1274	1372	135
GO:0010557	positive regulation of macromolecule biosynthetic process	metabolism	0.000551	1285	1372	129
GO:0006928	cellular component movement	general cellular function	9.4e-23	1289	1372	185
GO:0019637	organophosphate metabolic process		0.000882	1296	1372	129
GO:0042981	regulation of apoptotic process	apoptosis / death	2.87e-06	1297	1372	139
GO:1901135	carbohydrate derivative metabolic process		0.0136	1301	1372	124
GO:0051173	positive regulation of nitrogen compound metabolic process	metabolism	0.00113	1302	1372	129
GO:0048584	positive regulation of response to stimulus		0.0087	1302	1372	125
GO:0019220	regulation of phosphate metabolic process	metabolism	4.3e-06	1305	1372	139
GO:0051128	regulation of cellular component organization	general cellular function	3.02e-08	1309	1372	147
GO:0043067	regulation of programmed cell death	apoptosis / death	4.74e-07	1311	1372	143
GO:0042127	regulation of cell proliferation	general cellular function	1.01e-15	1316	1372	170
GO:0051174	regulation of phosphorus metabolic process	metabolism	4.47e-06	1318	1372	140
GO:0006357	regulation of transcription from RNA polymerase II promoter	general cellular function	0.000498	1333	1372	133
GO:0071310	cellular response to organic substance		0.00397	1333	1372	129
GO:0040011	locomotion	migration / adhesion	9.42e-25	1335	1372	194
GO:0050877	neurological system process	neuronal pathways	0.0304	1336	1372	125
GO:0042592	homeostatic process		0.00819	1339	1372	128
GO:0010941	regulation of cell death	apoptosis / death	6.45e-07	1341	1372	145
GO:0016310	phosphorylation		0.00299	1377	1372	133
GO:0031328	positive regulation of cellular biosynthetic process	metabolism	0.000394	1378	1372	137
GO:0009891	positive regulation of biosynthetic process	metabolism	0.000373	1402	1372	139
GO:0032879	regulation of localization	general cellular function	7.13e-11	1455	1372	168
GO:0009605	response to external stimulus	general cellular function	6.51e-13	1486	1372	177
GO:0006366	transcription from RNA polymerase II promoter	general cellular function	0.000402	1544	1372	150
GO:0048468	cell development	general cellular function	1.5e-27	1562	1372	222
GO:0050793	regulation of developmental process	general development	2.5e-17	1569	1372	197
GO:0050790	regulation of catalytic activity		0.000649	1569	1372	151
GO:0006915	apoptotic process	apoptosis / death	1.33e-08	1693	1372	180
GO:0048646	anatomical structure formation involved in morphogenesis	general development	1.82e-32	1709	1372	247
GO:0012501	programmed cell death	apoptosis / death	1.33e-09	1710	1372	185
GO:0009888	tissue development	general development	2.93e-19	1724	1372	216
GO:0008283	cell proliferation	general cellular function	6.28e-18	1732	1372	213
GO:0070887	cellular response to chemical stimulus	stress pathways	5.07e-06	1770	1372	176
GO:0003008	system process	general cellular function	2.56e-08	1830	1372	190
GO:0007399	nervous system development	neuronal pathways	8.09e-26	1846	1372	244
GO:1901564	organonitrogen compound metabolic process		8.07e-05	1851	1372	177
GO:0008219	cell death	apoptosis / death	5.9e-09	1887	1372	197
GO:0016265	death	apoptosis / death	6.51e-09	1889	1372	197
GO:0009966	regulation of signal transduction	general cellular function	2.13e-13	1941	1372	217
GO:0065009	regulation of molecular function	general cellular function	2.33e-07	1966	1372	197
GO:0051239	regulation of multicellular organismal process	general cellular function	4.3e-16	1982	1372	229
GO:0010604	positive regulation of macromolecule metabolic process	metabolism	1.06e-06	2014	1372	198
GO:0031325	positive regulation of cellular metabolic process	metabolism	1.28e-05	2063	1372	197
GO:0035556	intracellular signal transduction	general cellular function	6.02e-10	2090	1372	217
GO:0010033	response to organic substance	stress pathways	0.000534	2127	1372	194
GO:0071702	organic substance transport		0.0417	2162	1372	186
GO:0009893	positive regulation of metabolic process	metabolism	7.45e-07	2173	1372	211
GO:0051641	cellular localization		0.0112	2211	1372	193
GO:0009653	anatomical structure morphogenesis	general development	1.61e-32	2220	1372	294
GO:0023051	regulation of signaling	general cellular function	1.01e-13	2220	1372	241
GO:0010646	regulation of cell communication	general cellular function	7.94e-14	2228	1372	242
GO:0007166	cell surface receptor signaling pathway	general cellular function	1.05e-10	2650	1372	264
GO:0006796	phosphate-containing compound metabolic process	metabolism	1.14e-07	2661	1372	252
GO:0048583	regulation of response to stimulus	general cellular function	1.66e-11	2725	1372	273
GO:0006793	phosphorus metabolic process		6.59e-08	2726	1372	258
GO:0044281	small molecule metabolic process		1.27e-05	2765	1372	250
GO:0065008	regulation of biological quality	general cellular function	1.68e-10	2790	1372	274
GO:0048513	organ development	general development	1e-24	2934	1372	334
GO:0030154	cell differentiation	general development	1.07e-23	2947	1372	332
GO:0048869	cellular developmental process	general development	2.32e-24	3120	1372	348
GO:0042221	response to chemical stimulus	stress pathways	8.8e-10	3132	1372	297
GO:0048523	negative regulation of cellular process	general cellular function	4.15e-11	3163	1372	305
GO:0048519	negative regulation of biological process	general cellular function	5.82e-13	3472	1372	336
GO:0048522	positive regulation of cellular process	general cellular function	2.4e-12	3492	1372	335
GO:0006810	transport	general cellular function	0.000307	3684	1372	309
GO:0071842	cellular component organization at cellular level	general cellular function	1.26e-07	3687	1372	328
GO:0051234	establishment of localization	general cellular function	4.76e-05	3742	1372	318
GO:0071841	cellular component organization or biogenesis at cellular level	general cellular function	1.42e-06	3804	1372	331
GO:0048518	positive regulation of biological process	general cellular function	1.02e-12	3886	1372	366
GO:0048731	system development	general development	2.57e-32	3982	1372	440
GO:0048856	anatomical structure development	general development	4.69e-32	4535	1372	482
GO:0016043	cellular component organization	general cellular function	8.28e-10	4547	1372	401
GO:0051179	localization	general cellular function	4.94e-17	4570	1372	434
GO:0007275	multicellular organismal development	general development	1.77e-30	4571	1372	480
GO:0071840	cellular component organization or biogenesis	general cellular function	6.39e-09	4679	1372	406
GO:0007165	signal transduction	general cellular function	5.18e-22	4686	1372	461
GO:0032502	developmental process	general development	8.32e-30	5106	1372	518
GO:0023052	signaling	general cellular function	1.42e-26	5207	1372	515
GO:0044700	single organism signaling	general cellular function	1.42e-26	5207	1372	515
GO:0019222	regulation of metabolic process	metabolism	0.0285	5326	1372	409
GO:0007154	cell communication	general cellular function	7.15e-27	5344	1372	526
GO:0051716	cellular response to stimulus	general cellular function	4.7e-18	5678	1372	518
GO:0044707	single-multicellular organism process	general cellular function	3.57e-30	6322	1372	607
GO:0032501	multicellular organismal process	general cellular function	1.06e-29	6358	1372	608
GO:0050896	response to stimulus	general cellular function	5.14e-17	7553	1372	643
GO:0050794	regulation of cellular process	general cellular function	1.14e-15	8577	1372	705
GO:0044699	single-organism process	general cellular function	7.81e-34	8627	1372	775
GO:0050789	regulation of biological process	general cellular function	4.42e-16	9087	1372	740
GO:0065007	biological regulation	general cellular function	5e-18	9627	1372	783
GO:0009987	cellular process	general cellular function	5.65e-20	14302	1372	1069
GO:0008150	biological_process	general cellular function	2.72e-15	16296	1372	1160
term ID	t name

## Sheet: LPdw
Supplementary Table S3		oGO among down-regulated PS LP with 10 nM TSA
ID	Term	key biological process	p-value	T	Q	Q&T
GO:0043170	macromolecule metabolic process	metabolism	0.0458	8143	45	31

## Sheet: EP up
Supplementary Table S3		oGO among up-regulated PS EP with 10 nM TSA
ID	Term	key biological process	p-value	T	Q	Q&T
GO:0001764	neuron migration	neuronal pathways / migration	0.00118	106	60	6
GO:0035637	multicellular organismal signaling	general cellular function	0.00386	786	60	12
GO:0007399	nervous system development	neuronal pathways	0.00474	1846	60	18
GO:0048666	neuron development	neuronal pathways	0.00919	855	60	12
GO:0022008	neurogenesis	neuronal pathways	0.0127	1214	60	14
GO:0031175	neuron projection development	neuronal pathways	0.0172	755	60	11
GO:0003008	system process	general cellular function	0.0189	1830	60	17
GO:0019226	transmission of nerve impulse	neuronal pathways	0.0206	770	60	11
GO:0048699	generation of neurons	neuronal pathways	0.034	1144	60	13
GO:0050877	neurological system process	neuronal pathways	0.0376	1336	60	14
GO:0030030	cell projection organization	general cellular function	0.0472	1006	60	12
GO:0048468	cell development	general cellular function	0.0497	1562	60	15

## Sheet: LPup
Supplementary Table S3		oGO among up-regulated PS LP with 10 nM TSA
ID	Term	key biological process	p-value	T	Q	Q&T
GO:0007610	behavior	behavior	0.00654	541	283	22
GO:0035637	multicellular organismal signaling	general cellular function	2.2e-06	786	283	34
GO:0051046	regulation of secretion	general cellular function	0.00538	493	283	21
GO:0060191	regulation of lipase activity	general cellular function	0.00583	114	283	10
GO:0019725	cellular homeostasis	general cellular function	0.00651	762	283	27
GO:0055082	cellular chemical homeostasis	ion homeostasis	0.00207	673	283	26
GO:0048878	chemical homeostasis	ion homeostasis	0.00328	920	283	31
GO:0006820	anion transport	ion homeostasis	0.00352	363	283	18
GO:0006874	cellular calcium ion homeostasis	ion homeostasis	0.00488	263	283	15
GO:0006873	cellular ion homeostasis	ion homeostasis	0.00507	618	283	24
GO:0007204	elevation of cytosolic calcium ion concentration	ion homeostasis	0.00946	178	283	12
GO:0050801	ion homeostasis	ion homeostasis	0.0032	689	283	26
GO:0051480	cytosolic calcium ion homeostasis	ion homeostasis	0.00337	191	283	13
GO:0015711	organic anion transport	ion homeostasis	0.00092	296	283	17
GO:0019226	transmission of nerve impulse	neuronal pathways	5.01e-06	770	283	33
GO:0007268	synaptic transmission	neuronal pathways	1.75e-05	685	283	30
GO:0048666	neuron development	neuronal pathways	0.00215	855	283	30
GO:0010517	regulation of phospholipase activity	phospholipase	0.000334	84	283	10
GO:0010863	positive regulation of phospholipase C activity	phospholipase	0.00525	66	283	8
GO:1900274	regulation of phospholipase C activity	phospholipase	0.00589	67	283	8
GO:0072503	cellular divalent inorganic cation homeostasis	general cellular function/ion homeostasis	0.0101	279	283	15
GO:0055074	calcium ion homeostasis	general cellular function/ion homeostasis	0.0105	280	283	15
GO:0048812	neuron projection morphogenesis	neuronal pathways	0.0154	615	283	23
GO:0031175	neuron projection development	neuronal pathways	0.0167	755	283	26
GO:0010518	positive regulation of phospholipase activity	general cellular function	0.017	77	283	8
GO:0072507	divalent inorganic cation homeostasis	general cellular function/ion homeostasis	0.0214	297	283	15
GO:0001659	temperature homeostasis	general cellular function	0.0285	40	283	6
GO:0007202	activation of phospholipase C activity	general cellular function	0.0295	60	283	7
GO:0060193	positive regulation of lipase activity	general cellular function	0.0387	86	283	8
GO:0048667	cell morphogenesis involved in neuron differentiation	neuronal pathways	0.042	609	283	22
GO:0060402	calcium ion transport into cytosol	general cellular function	0.0421	87	283	8
GO:0060401	cytosolic calcium ion transport	general cellular function	0.0458	88	283	8
GO:0030030	cell projection organization	general cellular function	0.000904	1006	283	34
GO:0006811	ion transport	general cellular function	0.000991	1058	283	35
GO:0030182	neuron differentiation	neuronal pathways	0.000344	1059	283	36
GO:0009719	response to endogenous stimulus	general cellular function	0.0155	1093	283	33
GO:0048699	generation of neurons	neuronal pathways	0.000777	1144	283	37
GO:0007267	cell-cell signaling	general cellular function	2.93e-05	1191	283	41
GO:0022008	neurogenesis	neuronal pathways	0.000148	1214	283	40
GO:0050877	neurological system process	neuronal pathways	2.97e-05	1336	283	44
GO:0048468	cell development	general cellular function	0.000967	1562	283	45
GO:0048646	anatomical structure formation involved in morphogenesis	general development	0.0249	1709	283	44
GO:0003008	system process	general cellular function	6.04e-05	1830	283	53
GO:0007399	nervous system development	neuronal pathways	0.000207	1846	283	52
GO:0023051	regulation of signaling	general cellular function	0.0236	2220	283	53
GO:0051179	localization	general cellular function	0.0164	4570	283	91
GO:0007165	signal transduction	general cellular function	0.0258	4686	283	92
GO:0023052	signaling	general cellular function	2.76e-05	5207	283	110
GO:0044700	single organism signaling	general cellular function	2.76e-05	5207	283	110
GO:0007154	cell communication	general cellular function	2.89e-05	5344	283	112
GO:0044707	single-multicellular organism process	general cellular function	0.000587	6322	283	122
GO:0032501	multicellular organismal process	general cellular function	0.000822	6358	283	122
GO:0050794	regulation of cellular process	general cellular function	0.0231	8577	283	147
GO:0044699	single-organism process	general cellular function	0.000965	8627	283	153
GO:0065007	biological regulation	general cellular function	0.0361	9627	283	160
