# Supplementary material for: From transient transcriptome responses to disturbed neurodevelopment: role of histone acetylation and methylation as epigenetic switch between reversible and irreversible drug effects
Source: Arch Toxicol. 2014 Jun 17;88(7):1451–68. doi: 10.1007/s00204-014-1279-6 (PMC4067541; doi:10.1007/s00204-014-1279-6)
Supplement: Supplementary file 5 — Supplementary material 5 (XLSX 109 kb) [file 204_2014_1279_MOESM5_ESM.xlsx]

## Sheet: T6d&MP overlap up
Supplementary Table S4		oGO among the overlap of T6d and MP
Differentiating hESC were treated with TSA during the whole differentiation (T6d) or untill DoD4 and then the drug was removed for the last two days. Differentially expressed PS were determined as described for Figure 3. All available information on the differentially expressed PS are listed in Table S2. The PS that are equally regulated between T6d and MP were determined as shown by Venn diagram…
ID	Term	key biological process	p-value	T
GO:0097285	cell-type specific apoptotic process	apoptosis / death	1.04e-07	279
GO:0043068	positive regulation of programmed cell death	apoptosis / death	8.86e-05	492
GO:0010942	positive regulation of cell death	apoptosis / death	3.55e-05	509
GO:0043066	negative regulation of apoptotic process	apoptosis / death	1.49e-07	628
GO:0043069	negative regulation of programmed cell death	apoptosis / death	1.27e-08	638
GO:0060548	negative regulation of cell death	apoptosis / death	4.31e-08	656
GO:0007610	behavior	behavior	9.39e-05	541
GO:0010863	positive regulation of phospholipase C activity	general cellular function	8.92e-05	66
GO:0043200	response to amino acid stimulus	general cellular function	3.45e-05	90
GO:0014075	response to amine stimulus	general cellular function	5.01e-05	124
GO:0031099	regeneration	general cellular function	2.61e-05	142
GO:0051384	response to glucocorticoid stimulus	general cellular function	5.04e-06	153
GO:2000027	regulation of organ morphogenesis	general cellular function	3.59e-06	162
GO:0043627	response to estrogen stimulus	general cellular function	4.57e-05	170
GO:0034330	cell junction organization	general cellular function	4.3e-05	207
GO:0018108	peptidyl-tyrosine phosphorylation	general cellular function	7.26e-05	212
GO:0030198	extracellular matrix organization	general cellular function	2e-08	252
GO:0043062	extracellular structure organization	general cellular function	2.26e-08	253
GO:0051272	positive regulation of cellular component movement	general cellular function	1.68e-11	268
GO:0070848	response to growth factor stimulus	general cellular function	1.34e-05	316
GO:0048545	response to steroid hormone stimulus	general cellular function	5.13e-12	330
GO:0035239	tube morphogenesis	general cellular function	1.46e-09	342
GO:0051241	negative regulation of multicellular organismal process	general cellular function	4.38e-05	404
GO:0043408	regulation of MAPK cascade	general cellular function	8.86e-05	492
GO:0051130	positive regulation of cellular component organization	general cellular function	6.56e-05	503
GO:0030029	actin filament-based process	general cellular function	6.98e-05	504
GO:0051270	regulation of cellular component movement	general cellular function	2.81e-16	508
GO:0051050	positive regulation of transport	general cellular function	1.51e-07	536
GO:0000165	MAPK cascade	general cellular function	2.65e-05	568
GO:0001934	positive regulation of protein phosphorylation	general cellular function	1e-05	600
GO:0042327	positive regulation of phosphorylation	general cellular function	3.37e-06	614
GO:0071495	cellular response to endogenous stimulus	general cellular function	2.49e-08	617
GO:0008285	negative regulation of cell proliferation	general cellular function	8.72e-07	624
GO:0033993	response to lipid	general cellular function	9.4e-10	647
GO:0045859	regulation of protein kinase activity	general cellular function	4.94e-05	661
GO:0009968	negative regulation of signal transduction	general cellular function	6.76e-09	675
GO:0043549	regulation of kinase activity	general cellular function	1.59e-05	690
GO:0008284	positive regulation of cell proliferation	general cellular function	4.01e-12	709
GO:0051338	regulation of transferase activity	general cellular function	2.23e-05	713
GO:0023057	negative regulation of signaling	general cellular function	7.34e-09	723
GO:0010648	negative regulation of cell communication	general cellular function	3.64e-09	728
GO:0010627	regulation of intracellular protein kinase cascade	general cellular function	3.96e-05	741
GO:0045944	positive regulation of transcription from RNA polymerase II promoter	general cellular function	2.77e-10	752
GO:0009725	response to hormone stimulus	general cellular function	5.23e-09	781
GO:0009967	positive regulation of signal transduction	general cellular function	9.53e-06	781
GO:0023056	positive regulation of signaling	general cellular function	3.1e-06	827
GO:0010647	positive regulation of cell communication	general cellular function	3.27e-06	828
GO:0001932	regulation of protein phosphorylation	general cellular function	1.88e-08	867
GO:0048585	negative regulation of response to stimulus	general cellular function	4.57e-10	870
GO:0046903	secretion	general cellular function	7.6e-05	876
GO:0009628	response to abiotic stimulus	general cellular function	2.83e-12	887
GO:0001775	cell activation	general cellular function	4.88e-07	910
GO:0042325	regulation of phosphorylation	general cellular function	3.69e-09	921
GO:0007243	intracellular protein kinase cascade	general cellular function	5.28e-06	941
GO:0007167	enzyme linked receptor protein signaling pathway	general cellular function	5.66e-09	945
GO:0043085	positive regulation of catalytic activity	general cellular function	1.42e-05	980
GO:0051674	localization of cell	general cellular function	2.43e-27	983
GO:0031960	response to corticosteroid stimulus	general cellular function	8.44e-07	163
GO:0001763	morphogenesis of a branching structure	general development	2.91e-08	219
GO:0048562	embryonic organ morphogenesis	general development	6.49e-05	224
GO:0022604	regulation of cell morphogenesis	general development	4.72e-06	318
GO:0048568	embryonic organ development	general development	5.87e-07	350
GO:0007389	pattern specification process	general development	2.99e-05	475
GO:0035295	tube development	general development	5.5e-09	493
GO:0045596	negative regulation of cell differentiation	general development	9.43e-05	493
GO:0060284	regulation of cell development	general development	5.61e-07	509
GO:0048729	tissue morphogenesis	general development	1.65e-13	530
GO:0045597	positive regulation of cell differentiation	general development	3.39e-05	540
GO:0048598	embryonic morphogenesis	general development	6.55e-12	542
GO:0043009	chordate embryonic development	general development	9.09e-09	543
GO:0009792	embryo development ending in birth or egg hatching	general development	1.44e-08	549
GO:0051093	negative regulation of developmental process	general development	2.73e-08	603
GO:0022603	regulation of anatomical structure morphogenesis	general development	8.08e-16	638
GO:0048858	cell projection morphogenesis	general development	2.13e-13	716
GO:0032990	cell part morphogenesis	general development	6e-13	729
GO:0051094	positive regulation of developmental process	general development	9.44e-10	739
GO:0000904	cell morphogenesis involved in differentiation	general development	2.16e-19	744
GO:0009887	organ morphogenesis	general development	2.77e-18	871
GO:0009790	embryo development	general development	1.24e-11	989
GO:0007517	muscle organ development	metabolism	2.47e-09	347
GO:0010562	positive regulation of phosphorus metabolic process	metabolism	4.84e-06	685
GO:0045937	positive regulation of phosphate metabolic process	metabolism	4.84e-06	685
GO:0001952	regulation of cell-matrix adhesion	migration / adhesion	7.15e-05	65
GO:0010810	regulation of cell-substrate adhesion	migration / adhesion	3.1e-05	110
GO:0060326	cell chemotaxis	migration / adhesion	1.64e-07	152
GO:0031589	cell-substrate adhesion	migration / adhesion	1.71e-06	241
GO:0030335	positive regulation of cell migration	migration / adhesion	3.62e-10	256
GO:2000147	positive regulation of cell motility	migration / adhesion	2.73e-11	260
GO:0040017	positive regulation of locomotion	migration / adhesion	3.43e-12	268
GO:0030155	regulation of cell adhesion	migration / adhesion	5.57e-08	286
GO:0016337	cell-cell adhesion	migration / adhesion	7.22e-07	438
GO:0030334	regulation of cell migration	migration / adhesion	1.95e-14	444
GO:2000145	regulation of cell motility	migration / adhesion	7.61e-16	466
GO:0040012	regulation of locomotion	migration / adhesion	7.06e-15	499
GO:0006935	chemotaxis	migration / adhesion	9.6e-15	637
GO:0042330	taxis	migration / adhesion	9.6e-15	637
GO:0016477	cell migration	migration / adhesion	2.79e-27	916
GO:0048870	cell motility	migration / adhesion	2.43e-27	983
GO:0014032	neural crest cell development	neural crest	1.91e-08	59
GO:0014033	neural crest cell differentiation	neural crest	2.67e-07	68
GO:0048483	autonomic nervous system development	neuronal pathways	9.88e-05	49
GO:0030900	forebrain development	neuronal pathways	1.31e-05	288
GO:0007411	axon guidance	neuronal pathways	3.54e-09	377
GO:0051960	regulation of nervous system development	neuronal pathways	1.8e-05	452
GO:0007420	brain development	neuronal pathways	1.05e-07	531
GO:0007409	axonogenesis	neuronal pathways	6.56e-12	556
GO:0048667	cell morphogenesis involved in neuron differentiation	neuronal pathways	4.13e-13	609
GO:0048812	neuron projection morphogenesis	neuronal pathways	1.63e-14	615
GO:0007417	central nervous system development	neuronal pathways	2.43e-11	733
GO:0031175	neuron projection development	neuronal pathways	4.52e-13	755
GO:0048666	neuron development	neuronal pathways	3.22e-15	855
GO:0001764	neuron migration	neuronal pathways / migration	9.03e-05	106
GO:0042481	regulation of odontogenesis	non-neuronal lineages	2.7e-05	24
GO:0043588	skin development	non-neuronal lineages	9.52e-07	73
GO:0042476	odontogenesis	non-neuronal lineages	6.97e-09	105
GO:0042698	ovulation cycle	non-neuronal lineages	9.03e-05	106
GO:0022612	gland morphogenesis	non-neuronal lineages	8.2e-08	127
GO:0003018	vascular process in circulatory system	non-neuronal lineages	8.89e-05	128
GO:0014031	mesenchymal cell development	non-neuronal lineages	1.68e-12	131
GO:0035270	endocrine system development	non-neuronal lineages	1.11e-07	139
GO:0048762	mesenchymal cell differentiation	non-neuronal lineages	3.98e-12	144
GO:0035107	appendage morphogenesis	non-neuronal lineages	4.48e-05	146
GO:0035108	limb morphogenesis	non-neuronal lineages	4.48e-05	146
GO:0030879	mammary gland development	non-neuronal lineages	1.27e-08	147
GO:0045765	regulation of angiogenesis	non-neuronal lineages	1.69e-05	162
GO:0060485	mesenchyme development	non-neuronal lineages	8.82e-13	165
GO:0030278	regulation of ossification	non-neuronal lineages	4.05e-05	169
GO:0042063	gliogenesis	non-neuronal lineages	4.05e-05	169
GO:1901342	regulation of vasculature development	non-neuronal lineages	7.99e-07	174
GO:0051216	cartilage development	non-neuronal lineages	3.37e-06	185
GO:0003007	heart morphogenesis	non-neuronal lineages	1.09e-06	188
GO:0060538	skeletal muscle organ development	non-neuronal lineages	9.69e-05	189
GO:0061138	morphogenesis of a branching epithelium	non-neuronal lineages	1.41e-06	190
GO:0048705	skeletal system morphogenesis	non-neuronal lineages	7.93e-06	192
GO:0061448	connective tissue development	non-neuronal lineages	1.95e-06	217
GO:0001822	kidney development	non-neuronal lineages	6.19e-09	219
GO:0072001	renal system development	non-neuronal lineages	3.52e-09	262
GO:0060562	epithelial tube morphogenesis	non-neuronal lineages	5.71e-05	263
GO:0048732	gland development	non-neuronal lineages	7.17e-18	303
GO:0001655	urogenital system development	non-neuronal lineages	5.48e-09	303
GO:0001503	ossification	non-neuronal lineages	3.97e-10	305
GO:0014706	striated muscle tissue development	non-neuronal lineages	5.82e-07	309
GO:0060537	muscle tissue development	non-neuronal lineages	4.1e-08	322
GO:0030855	epithelial cell differentiation	non-neuronal lineages	3.37e-05	327
GO:0008015	blood circulation	non-neuronal lineages	2.22e-07	353
GO:0003013	circulatory system process	non-neuronal lineages	2.43e-07	354
GO:0001525	angiogenesis	non-neuronal lineages	6.37e-13	374
GO:0007507	heart development	non-neuronal lineages	7.7e-11	405
GO:0002009	morphogenesis of an epithelium	non-neuronal lineages	4.54e-11	413
GO:0001501	skeletal system development	non-neuronal lineages	1.45e-11	415
GO:0048514	blood vessel morphogenesis	non-neuronal lineages	8.32e-18	453
GO:0061061	muscle structure development	non-neuronal lineages	4.66e-12	470
GO:0007423	sensory organ development	non-neuronal lineages	2.62e-05	473
GO:0001568	blood vessel development	non-neuronal lineages	4.44e-19	515
GO:0001944	vasculature development	non-neuronal lineages	5.6e-19	542
GO:0007596	blood coagulation	non-neuronal lineages	3.24e-08	545
GO:0050817	coagulation	non-neuronal lineages	1.44e-08	549
GO:0007599	hemostasis	non-neuronal lineages	4.36e-08	549
GO:0050878	regulation of body fluid levels	non-neuronal lineages	1.71e-10	654
GO:0060429	epithelium development	non-neuronal lineages	1.44e-16	661
GO:0042060	wound healing	non-neuronal lineages	2.85e-11	690
GO:0072358	cardiovascular system development	non-neuronal lineages	1.58e-21	803
GO:0072359	circulatory system development	non-neuronal lineages	1.58e-21	803
GO:0001667	ameboidal cell migration	non-neuronal lineages / migration / adhesion	1.45e-06	123
GO:0030595	leukocyte chemotaxis	non-neuronal lineages / migration / adhesion	1.11e-05	125
GO:0050900	leukocyte migration	non-neuronal lineages / migration / adhesion	3.05e-09	273
GO:0018212	peptidyl-tyrosine modification	protein modification	8.91e-05	214
GO:0001101	response to acid	stress pathways	1.84e-06	104
GO:0070482	response to oxygen levels	stress pathways	3.47e-05	299
GO:0042493	response to drug	stress pathways	5.42e-05	407
GO:0010035	response to inorganic substance	stress pathways	1.13e-10	449
GO:0014070	response to organic cyclic compound	stress pathways	1.39e-12	623
GO:0010243	response to organic nitrogen	stress pathways	7.07e-08	711
GO:0000902	cell morphogenesis	general development	8.71e-19	1004
GO:0030030	cell projection organization	general cellular function	2.17e-13	1006
GO:0007155	cell adhesion	migration / adhesion	8.11e-20	1019
GO:0022610	biological adhesion	migration / adhesion	9.53e-20	1021
GO:0030182	neuron differentiation	neuronal pathways	1.83e-17	1059
GO:0051049	regulation of transport	general cellular function	4.38e-05	1060
GO:0032989	cellular component morphogenesis	general development	2.29e-19	1062
GO:0045893	positive regulation of transcription, DNA-dependent	general cellular function	1.26e-07	1072
GO:0009719	response to endogenous stimulus	general cellular function	3.41e-13	1093
GO:0031399	regulation of protein modification process	protein modification	2.18e-06	1098
GO:0045595	regulation of cell differentiation	general development	1.18e-11	1119
GO:0051254	positive regulation of RNA metabolic process	metabolism	1.05e-06	1135
GO:0048699	generation of neurons	neuronal pathways	1.14e-19	1144
GO:0010628	positive regulation of gene expression	general cellular function	3.36e-09	1155
GO:0044093	positive regulation of molecular function	general cellular function	1.43e-08	1184
GO:0007267	cell-cell signaling	general cellular function	2.38e-07	1191
GO:0006468	protein phosphorylation	protein modification	2.19e-07	1207
GO:0022008	neurogenesis	neuronal pathways	6.84e-21	1214
GO:2000026	regulation of multicellular organismal development	general development	5.79e-18	1214
GO:0045935	positive regulation of nucleobase-containing compound metabolic process	metabolism	1.97e-08	1261
GO:0009611	response to wounding	non-neuronal lineages	1.47e-11	1274
GO:0010557	positive regulation of macromolecule biosynthetic process	metabolism	5.93e-08	1285
GO:0006928	cellular component movement	general cellular function	1.43e-25	1289
GO:0042981	regulation of apoptotic process	apoptosis / death	2.02e-08	1297
GO:0051173	positive regulation of nitrogen compound metabolic process	metabolism	5.7e-08	1302
GO:0048584	positive regulation of response to stimulus	general cellular function	9.49e-05	1302
GO:0019220	regulation of phosphate metabolic process	metabolism	6.51e-08	1305
GO:0051128	regulation of cellular component organization	general cellular function	5.34e-10	1309
GO:0043067	regulation of programmed cell death	apoptosis / death	3.24e-09	1311
GO:0042127	regulation of cell proliferation	general cellular function	3.93e-20	1316
GO:0051174	regulation of phosphorus metabolic process	metabolism	5.23e-08	1318
GO:0006357	regulation of transcription from RNA polymerase II promoter	general cellular function	2.21e-07	1333
GO:0071310	cellular response to organic substance	stress pathways	2.21e-07	1333
GO:0040011	locomotion	migration / adhesion	1.32e-26	1335
GO:0010941	regulation of cell death	apoptosis / death	5.78e-09	1341
GO:0016310	phosphorylation	general cellular function	1.36e-06	1377
GO:0031328	positive regulation of cellular biosynthetic process	metabolism	1.39e-08	1378
GO:0032268	regulation of cellular protein metabolic process	metabolism	1.6e-05	1385
GO:0009891	positive regulation of biosynthetic process	metabolism	1.81e-08	1402
GO:0032879	regulation of localization	general cellular function	6.35e-13	1455
GO:0009605	response to external stimulus	general cellular function	3.69e-17	1486
GO:0006366	transcription from RNA polymerase II promoter	general cellular function	3.16e-07	1544
GO:0048468	cell development	general cellular function	9.43e-27	1562
GO:0050793	regulation of developmental process	general development	4.81e-18	1569
GO:0050790	regulation of catalytic activity	metabolism	6.67e-06	1569
GO:0051246	regulation of protein metabolic process	metabolism	4.51e-05	1586
GO:0009892	negative regulation of metabolic process	metabolism	4.31e-05	1604
GO:0006915	apoptotic process	apoptosis / death	6.98e-11	1693
GO:0048646	anatomical structure formation involved in morphogenesis	general development	4.69e-36	1709
GO:0012501	programmed cell death	apoptosis / death	5.56e-12	1710
GO:0009888	tissue development	general development	3.51e-26	1724
GO:0008283	cell proliferation	general cellular function	3.61e-22	1732
GO:0070887	cellular response to chemical stimulus	stress pathways	4.32e-14	1770
GO:0003008	system process	general cellular function	1.03e-10	1830
GO:0007399	nervous system development	neuronal pathways	7.1e-29	1846
GO:0008219	cell death	apoptosis / death	2e-12	1887
GO:0016265	death	apoptosis / death	2.19e-12	1889
GO:0009966	regulation of signal transduction	general cellular function	9.16e-18	1941
GO:0065009	regulation of molecular function	general cellular function	1.33e-10	1966
GO:0051239	regulation of multicellular organismal process	general cellular function	2.94e-22	1982
GO:0010604	positive regulation of macromolecule metabolic process	metabolism	9.25e-12	2014
GO:0031325	positive regulation of cellular metabolic process	metabolism	3.28e-11	2063
GO:0035556	intracellular signal transduction	general cellular function	2.03e-12	2090
GO:0010033	response to organic substance	stress pathways	9.6e-12	2127
GO:0009893	positive regulation of metabolic process	metabolism	1.31e-12	2173
GO:0009653	anatomical structure morphogenesis	general development	5.36e-35	2220
GO:0023051	regulation of signaling	general cellular function	4.31e-19	2220
GO:0010646	regulation of cell communication	general cellular function	2.58e-19	2228
GO:0007166	cell surface receptor signaling pathway	general cellular function	1.55e-18	2650
GO:0006796	phosphate-containing compound metabolic process	metabolism	2.92e-08	2661
GO:0048583	regulation of response to stimulus	general cellular function	1.16e-15	2725
GO:0006793	phosphorus metabolic process	metabolism	3.36e-08	2726
GO:0044281	small molecule metabolic process	metabolism	5.7e-05	2765
GO:0065008	regulation of biological quality	general cellular function	3.19e-16	2790
GO:0048513	organ development	general development	1.71e-32	2934
GO:0030154	cell differentiation	general development	2.91e-31	2947
GO:0048869	cellular developmental process	general development	1.29e-30	3120
GO:0042221	response to chemical stimulus	stress pathways	8.6e-19	3132
GO:0048523	negative regulation of cellular process	general cellular function	7.24e-14	3163
GO:0048519	negative regulation of biological process	general cellular function	2.67e-17	3472
GO:0048522	positive regulation of cellular process	general cellular function	1.15e-18	3492
GO:0006950	response to stress	stress pathways	6.98e-08	3495
GO:0071842	cellular component organization at cellular level	general cellular function	3.58e-10	3687
GO:0051234	establishment of localization	general cellular function	8.07e-05	3742
GO:0071841	cellular component organization or biogenesis at cellular level	general cellular function	3.08e-09	3804
GO:0048518	positive regulation of biological process	general cellular function	3.94e-19	3886
GO:0048731	system development	general development	3.36e-40	3982
GO:0048856	anatomical structure development	general development	2.62e-38	4535
GO:0016043	cellular component organization	general cellular function	2.21e-11	4547
GO:0051179	localization	general cellular function	4.16e-18	4570
GO:0007275	multicellular organismal development	general development	7.59e-39	4571
GO:0060255	regulation of macromolecule metabolic process	metabolism	5.37e-07	4592
GO:0071840	cellular component organization or biogenesis	general cellular function	1.42e-10	4679
GO:0007165	signal transduction	general cellular function	6.14e-29	4686
GO:0080090	regulation of primary metabolic process	metabolism	4.57e-07	4762
GO:0031323	regulation of cellular metabolic process	metabolism	5.62e-06	4832
GO:0032502	developmental process	general development	2.57e-38	5106
GO:0023052	signaling	general cellular function	6.54e-33	5207
GO:0044700	single organism signaling	general cellular function	6.54e-33	5207
GO:0019222	regulation of metabolic process	metabolism	5.05e-07	5326
GO:0007154	cell communication	general cellular function	6.17e-34	5344
GO:0051716	cellular response to stimulus	general cellular function	4.19e-27	5678
GO:0044707	single-multicellular organism process	general cellular function	4.4e-46	6322
GO:0032501	multicellular organismal process	general cellular function	2.5e-45	6358
GO:0050896	response to stimulus	general cellular function	6.31e-28	7553
GO:0050794	regulation of cellular process	general cellular function	3.22e-21	8577
GO:0044699	single-organism process	general cellular function	2.77e-44	8627
GO:0050789	regulation of biological process	general cellular function	5.45e-22	9087
GO:0065007	biological regulation	general cellular function	1.42e-24	9627
GO:0009987	cellular process	general cellular function	2.34e-23	14302
GO:0008150	biological_process	general cellular function	5.2e-23	16296
GO:0031324	negative regulation of cellular metabolic process	metabolism	0.000111	1478
GO:1900274	regulation of phospholipase C activity	general cellular function	0.000111	67
GO:0022602	ovulation cycle process	non-neuronal lineages	0.000117	97
GO:0001837	epithelial to mesenchymal transition	non-neuronal lineages	0.000122	77
GO:0048511	rhythmic process	general cellular function	0.000122	204
GO:0034329	cell junction assembly	general cellular function	0.00013	179
GO:0006810	transport	general cellular function	0.000151	3684
GO:0050767	regulation of neurogenesis	neuronal pathways	0.000155	407
GO:0048736	appendage development	non-neuronal lineages	0.000159	156
GO:0060173	limb development	non-neuronal lineages	0.000159	156
GO:0042475	odontogenesis of dentin-containing tooth	non-neuronal lineages	0.000168	69
GO:0030168	platelet activation	non-neuronal lineages	0.000171	234
GO:0007160	cell-matrix adhesion	migration / adhesion	0.000172	169
GO:0036293	response to decreased oxygen levels	stress pathways	0.000179	276
GO:0010605	negative regulation of macromolecule metabolic process	metabolism	0.000183	1493
GO:0042692	muscle cell differentiation	non-neuronal lineages	0.000191	291
GO:0071363	cellular response to growth factor stimulus	general cellular function	0.000264	295
GO:0006464	cellular protein modification process	protein modification	0.000274	2703
GO:0036211	protein modification process	protein modification	0.000274	2703
GO:0050673	epithelial cell proliferation	non-neuronal lineages	0.000276	253
GO:0030036	actin cytoskeleton organization	general cellular function	0.000277	447
GO:0044087	regulation of cellular component biogenesis	general cellular function	0.000284	370
GO:0050678	regulation of epithelial cell proliferation	non-neuronal lineages	0.0003	213
GO:0051336	regulation of hydrolase activity	general cellular function	0.000317	802
GO:0048608	reproductive structure development	non-neuronal lineages	0.00032	283
GO:0061458	reproductive system development	non-neuronal lineages	0.00032	283
GO:0051240	positive regulation of multicellular organismal process	general cellular function	0.000374	549
GO:0002376	immune system process	non-neuronal lineages	0.00042	2221
GO:0043065	positive regulation of apoptotic process	apoptosis / death	0.000425	486
GO:0001666	response to hypoxia	stress pathways	0.000455	273
GO:0002521	leukocyte differentiation	non-neuronal lineages	0.000479	393
GO:0071900	regulation of protein serine/threonine kinase activity	general cellular function	0.000479	393
GO:0008152	metabolic process	metabolism	0.00048	10492
GO:0010563	negative regulation of phosphorus metabolic process	metabolism	0.000536	275
GO:0045936	negative regulation of phosphate metabolic process	metabolism	0.000536	275
GO:0010769	regulation of cell morphogenesis involved in differentiation	general development	0.000572	193
GO:0097194	execution phase of apoptosis	apoptosis / death	0.000595	262
GO:0001649	osteoblast differentiation	non-neuronal lineages	0.000601	155
GO:0032970	regulation of actin filament-based process	general cellular function	0.000612	207
GO:0045785	positive regulation of cell adhesion	migration / adhesion	0.000628	131
GO:0007519	skeletal muscle tissue development	non-neuronal lineages	0.000638	181
GO:0048754	branching morphogenesis of a tube	general development	0.000638	181
GO:0031327	negative regulation of cellular biosynthetic process	metabolism	0.000646	1092
GO:0042592	homeostatic process	general cellular function	0.000659	1339
GO:0071704	organic substance metabolic process	metabolism	0.000686	9988
GO:0060346	bone trabecula formation	non-neuronal lineages	0.000688	9
GO:0044710	single-organism metabolic process	metabolism	0.0007	10215
GO:0045165	cell fate commitment	general development	0.000712	250
GO:0043412	macromolecule modification	protein modification	0.000727	2808
GO:0010518	positive regulation of phospholipase activity	general cellular function	0.000776	77
GO:0019219	regulation of nucleobase-containing compound metabolic process	metabolism	0.000788	3720
GO:0080134	regulation of response to stress	stress pathways	0.000794	895
GO:0003151	outflow tract morphogenesis	non-neuronal lineages	0.000849	49
GO:1901216	positive regulation of neuron death	apoptosis / death	0.000849	49
GO:0001656	metanephros development	non-neuronal lineages	0.000858	88
GO:0060341	regulation of cellular localization	general cellular function	0.000865	684
GO:0051347	positive regulation of transferase activity	general cellular function	0.000873	466
GO:0010720	positive regulation of cell development	general development	0.000943	159
GO:0010595	positive regulation of endothelial cell migration	non-neuronal lineages / migration	0.000955	41
GO:0048146	positive regulation of fibroblast proliferation	non-neuronal lineages	0.000955	41
GO:0044237	cellular metabolic process	metabolism	0.000988	9539
GO:0030326	embryonic limb morphogenesis	non-neuronal lineages	0.00103	123
GO:0035113	embryonic appendage morphogenesis	general development	0.00103	123
GO:2000113	negative regulation of cellular macromolecule biosynthetic process	metabolism	0.00111	995
GO:0033674	positive regulation of kinase activity	general cellular function	0.00118	455
GO:0060348	bone development	non-neuronal lineages	0.00118	101
GO:0009890	negative regulation of biosynthetic process	metabolism	0.0012	1109
GO:0001755	neural crest cell migration	migration / adhesion / neural crest	0.00125	42
GO:0044706	multi-multicellular organism process	general cellular function	0.00129	188
GO:0050730	regulation of peptidyl-tyrosine phosphorylation	protein modification	0.00131	162
GO:0031401	positive regulation of protein modification process	general cellular function	0.00136	782
GO:0071229	cellular response to acid	stress pathways	0.00136	51
GO:0048485	sympathetic nervous system development	neuronal pathways	0.00141	27
GO:0031102	neuron projection regeneration	neuronal pathways	0.00169	35
GO:0055123	digestive system development	non-neuronal lineages	0.00171	127
GO:0010558	negative regulation of macromolecule biosynthetic process	metabolism	0.00178	1045
GO:0070997	neuron death	apoptosis / death	0.00178	178
GO:0007015	actin filament organization	general cellular function	0.00184	233
GO:0051098	regulation of binding	general cellular function	0.0019	192
GO:0009636	response to toxin	stress pathways	0.00196	248
GO:0051171	regulation of nitrogen compound metabolic process	metabolism	0.00208	3836
GO:0030199	collagen fibril organization	general cellular function	0.00212	53
GO:0003006	developmental process involved in reproduction	non-neuronal lineages	0.00213	449
GO:0044238	primary metabolic process	metabolism	0.00215	9667
GO:0010468	regulation of gene expression	general cellular function	0.00219	3706
GO:0014065	phosphatidylinositol 3-kinase cascade	general cellular function	0.00232	73
GO:0045664	regulation of neuron differentiation	neuronal pathways	0.00239	340
GO:0007169	transmembrane receptor protein tyrosine kinase signaling pathway	general cellular function	0.00243	654
GO:0048565	digestive tract development	non-neuronal lineages	0.00248	118
GO:0090066	regulation of anatomical structure size	general cellular function	0.00249	295
GO:0010517	regulation of phospholipase activity	general cellular function	0.00251	84
GO:0033043	regulation of organelle organization	general cellular function	0.00251	518
GO:0048704	embryonic skeletal system morphogenesis	non-neuronal lineages	0.00251	84
GO:0010171	body morphogenesis	general development	0.00265	45
GO:0019725	cellular homeostasis	general cellular function	0.00265	762
GO:0048771	tissue remodeling	general cellular function	0.00277	131
GO:0046545	development of primary female sexual characteristics	non-neuronal lineages	0.00281	119
GO:0002761	regulation of myeloid leukocyte differentiation	non-neuronal lineages	0.00291	96
GO:0042326	negative regulation of phosphorylation	general cellular function	0.00336	226
GO:1901564	organonitrogen compound metabolic process	metabolism	0.0034	1851
GO:0051017	actin filament bundle assembly	general cellular function	0.00342	86
GO:0060193	positive regulation of lipase activity	general cellular function	0.00342	86
GO:0043116	negative regulation of vascular permeability	non-neuronal lineages	0.00353	11
GO:0061430	bone trabecula morphogenesis	non-neuronal lineages	0.00353	11
GO:0051402	neuron apoptotic process	apoptosis / death	0.00366	172
GO:0001933	negative regulation of protein phosphorylation	general cellular function	0.00368	213
GO:0050877	neurological system process	neuronal pathways	0.00383	1336
GO:0048701	embryonic cranial skeleton morphogenesis	non-neuronal lineages	0.0039	38
GO:0031016	pancreas development	non-neuronal lineages	0.00398	87
GO:0045321	leukocyte activation	non-neuronal lineages	0.00406	683
GO:0010721	negative regulation of cell development	general development	0.00407	122
GO:0010038	response to metal ion	stress pathways	0.00409	272
GO:0044057	regulation of system process	general cellular function	0.00413	494
GO:0009991	response to extracellular stimulus	general cellular function	0.00427	445
GO:0010629	negative regulation of gene expression	general cellular function	0.00452	996
GO:0046660	female sex differentiation	non-neuronal lineages	0.00459	123
GO:0051345	positive regulation of hydrolase activity	general cellular function	0.00475	480
GO:0043583	ear development	non-neuronal lineages	0.00476	202
GO:0000122	negative regulation of transcription from RNA polymerase II promoter	general cellular function	0.00489	531
GO:0009612	response to mechanical stimulus	general cellular function	0.00506	149
GO:0060324	face development	non-neuronal lineages	0.00506	39
GO:0008585	female gonad development	non-neuronal lineages	0.00508	100
GO:0060325	face morphogenesis	non-neuronal lineages	0.00524	31
GO:0043525	positive regulation of neuron apoptotic process	apoptosis / death /neuronalpathways	0.00528	48
GO:0090090	negative regulation of canonical Wnt receptor signaling pathway	general cellular function	0.00533	78
GO:0045766	positive regulation of angiogenesis	non-neuronal lineages	0.00536	89
GO:0045860	positive regulation of protein kinase activity	general cellular function	0.00546	433
GO:0002683	negative regulation of immune system process	non-neuronal lineages	0.0055	232
GO:0032880	regulation of protein localization	general cellular function	0.00562	401
GO:0090191	negative regulation of branching involved in ureteric bud morphogenesis	non-neuronal lineages	0.00567	4
GO:0031326	regulation of cellular biosynthetic process	metabolism	0.00569	3668
GO:0045892	negative regulation of transcription, DNA-dependent	general cellular function	0.00581	891
GO:2000112	regulation of cellular macromolecule biosynthetic process	metabolism	0.00587	3427
GO:0001701	in utero embryonic development	general development	0.00602	323
GO:0001936	regulation of endothelial cell proliferation	non-neuronal lineages	0.00624	79
GO:0032940	secretion by cell	general cellular function	0.00631	765
GO:0050818	regulation of coagulation	non-neuronal lineages	0.00691	69
GO:0009889	regulation of biosynthetic process	metabolism	0.00696	3701
GO:0035637	multicellular organismal signaling	general cellular function	0.00708	786
GO:0072006	nephron development	non-neuronal lineages	0.00714	91
GO:0060070	canonical Wnt receptor signaling pathway	general cellular function	0.00732	193
GO:0001657	ureteric bud development	non-neuronal lineages	0.00758	103
GO:0007178	transmembrane receptor protein serine/threonine kinase signaling pathway	general cellular function	0.00829	297
GO:0007010	cytoskeleton organization	general cellular function	0.00844	864
GO:0010594	regulation of endothelial cell migration	non-neuronal lineages / migration	0.00849	81
GO:0003197	endocardial cushion development	non-neuronal lineages	0.00851	25
GO:0007202	activation of phospholipase C activity	general cellular function	0.00857	60
GO:0032870	cellular response to hormone stimulus	general cellular function	0.00895	442
GO:0031344	regulation of cell projection organization	general cellular function	0.00908	268
GO:0021953	central nervous system neuron differentiation	neuronal pathways	0.0092	129
GO:0070169	positive regulation of biomineral tissue development	general development	0.00932	33
GO:1901566	organonitrogen compound biosynthetic process	metabolism	0.00951	685
GO:0060349	bone morphogenesis	non-neuronal lineages	0.00964	71
GO:0071702	organic substance transport	general cellular function	0.00969	2162
GO:0060443	mammary gland morphogenesis	non-neuronal lineages	0.0103	61
GO:0031667	response to nutrient levels	stress pathways	0.0105	412
GO:0001890	placenta development	non-neuronal lineages	0.0109	118
GO:0031214	biomineral tissue development	general development	0.0109	118
GO:0051099	positive regulation of binding	general cellular function	0.0114	83
GO:0030325	adrenal gland development	non-neuronal lineages	0.0119	26
GO:0045137	development of primary sexual characteristics	non-neuronal lineages	0.012	242
GO:0045667	regulation of osteoblast differentiation	non-neuronal lineages	0.0126	107
GO:0032270	positive regulation of cellular protein metabolic process	metabolism	0.0131	876
GO:0021537	telencephalon development	neuronal pathways	0.0132	172
GO:0042113	B cell activation	non-neuronal lineages	0.0132	172
GO:0048589	developmental growth	general development	0.0136	289
GO:0043542	endothelial cell migration	non-neuronal lineages / migration / adhesion	0.0137	120
GO:0010556	regulation of macromolecule biosynthetic process	metabolism	0.0141	3518
GO:0051172	negative regulation of nitrogen compound metabolic process	metabolism	0.0145	1030
GO:0002688	regulation of leukocyte chemotaxis	migration / adhesion /non-neuronal lineages	0.0146	63
GO:0021675	nerve development	neuronal pathways	0.0146	63
GO:0030193	regulation of blood coagulation	non-neuronal lineages	0.0146	63
GO:1900046	regulation of hemostasis	general cellular function	0.0146	63
GO:0032956	regulation of actin cytoskeleton organization	general cellular function	0.0147	187
GO:0070201	regulation of establishment of protein localization	general cellular function	0.0147	353
GO:0002573	myeloid leukocyte differentiation	non-neuronal lineages	0.0153	160
GO:0050731	positive regulation of peptidyl-tyrosine phosphorylation	protein modification	0.0154	121
GO:0048144	fibroblast proliferation	non-neuronal lineages	0.0155	74
GO:0003002	regionalization	general development	0.0156	338
GO:0010001	glial cell differentiation	non-neuronal lineages	0.0158	147
GO:0048844	artery morphogenesis	non-neuronal lineages	0.0164	44
GO:0048878	chemical homeostasis	general cellular function	0.0166	920
GO:0002682	regulation of immune system process	non-neuronal lineages	0.0173	1151
GO:0048709	oligodendrocyte differentiation	non-neuronal lineages	0.0174	64
GO:0090092	regulation of transmembrane receptor protein serine/threonine kinase signaling pathway	general cellular function	0.0174	189
GO:0016055	Wnt receptor signaling pathway	general cellular function	0.0175	324
GO:0051247	positive regulation of protein metabolic process	metabolism	0.0179	960
GO:0060322	head development	non-neuronal lineages	0.0179	54
GO:0050880	regulation of blood vessel size	non-neuronal lineages	0.0181	110
GO:0050920	regulation of chemotaxis	migration / adhesion	0.0181	110
GO:0051641	cellular localization	general cellular function	0.0183	2211
GO:0007565	female pregnancy	non-neuronal lineages	0.0184	162
GO:0045934	negative regulation of nucleobase-containing compound metabolic process	metabolism	0.0184	1018
GO:0051222	positive regulation of protein transport	general cellular function	0.019	190
GO:0035148	tube formation	general development	0.0192	123
GO:0043405	regulation of MAP kinase activity	general cellular function	0.0196	279
GO:0035150	regulation of tube size	general cellular function	0.0204	111
GO:0060323	head morphogenesis	non-neuronal lineages	0.0204	36
GO:0061323	cell proliferation involved in heart morphogenesis	non-neuronal lineages	0.0207	14
GO:0061180	mammary gland epithelium development	non-neuronal lineages	0.0211	76
GO:0035272	exocrine system development	non-neuronal lineages	0.0216	55
GO:0051253	negative regulation of RNA metabolic process	metabolism	0.0218	928
GO:0009058	biosynthetic process	metabolism	0.0233	5737
GO:0051223	regulation of protein transport	general cellular function	0.0238	329
GO:0051101	regulation of DNA binding	general cellular function	0.0244	77
GO:0051145	smooth muscle cell differentiation	non-neuronal lineages	0.0251	46
GO:0055082	cellular chemical homeostasis	general cellular function	0.0256	673
GO:1901576	organic substance biosynthetic process	metabolism	0.0256	5650
GO:0030178	negative regulation of Wnt receptor signaling pathway	general cellular function	0.0257	113
GO:0048706	embryonic skeletal system development	non-neuronal lineages	0.0257	113
GO:0072132	mesenchyme morphogenesis	non-neuronal lineages	0.0257	21
GO:0045669	positive regulation of osteoblast differentiation	non-neuronal lineages	0.0259	56
GO:0002064	epithelial cell development	non-neuronal lineages	0.0264	89
GO:0070167	regulation of biomineral tissue development	general development	0.0284	67
GO:0051248	negative regulation of protein metabolic process	metabolism	0.0285	516
GO:0003205	cardiac chamber development	non-neuronal lineages	0.0288	114
GO:0031103	axon regeneration	neuronal pathways	0.0293	29
GO:0043473	pigmentation	non-neuronal lineages	0.0301	90
GO:0007568	aging	general cellular function	0.0307	225
GO:0071230	cellular response to amino acid stimulus	general cellular function	0.0308	47
GO:0001838	embryonic epithelial tube formation	non-neuronal lineages	0.0322	115
GO:0008406	gonad development	non-neuronal lineages	0.0324	211
GO:0010717	regulation of epithelial to mesenchymal transition	non-neuronal lineages	0.0329	38
GO:0060037	pharyngeal system development	non-neuronal lineages	0.0333	15
GO:0007548	sex differentiation	non-neuronal lineages	0.0343	272
GO:0072175	epithelial tube formation	non-neuronal lineages	0.036	116
GO:0061041	regulation of wound healing	non-neuronal lineages	0.0375	80
GO:0001935	endothelial cell proliferation	non-neuronal lineages	0.0389	92
GO:0016331	morphogenesis of embryonic epithelium	non-neuronal lineages	0.0394	143
GO:0045216	cell-cell junction organization	general cellular function	0.0405	130
GO:0019538	protein metabolic process	metabolism	0.0423	4324
GO:0034097	response to cytokine stimulus	general cellular function	0.0432	668
GO:0033554	cellular response to stress	stress pathways	0.0438	1341
GO:1901214	regulation of neuron death	apoptosis / death	0.0449	158
GO:0032844	regulation of homeostatic process	general cellular function	0.0455	292
GO:0044249	cellular biosynthetic process	metabolism	0.0469	5552
GO:0048863	stem cell differentiation	general development	0.0495	132

## Sheet: T6d&MP overlap dw
ID	Term	key biological process	p-value	T
GO:0044708	single-organism behavior	behavior	6.93e-05	351
GO:0009968	negative regulation of signal transduction	general cellular function	7.82e-05	675
GO:0023057	negative regulation of signaling	general cellular function	2.6e-05	723
GO:0010648	negative regulation of cell communication	general cellular function	3.21e-05	728
GO:0035637	multicellular organismal signaling	general cellular function	6.32e-10	786
GO:0048585	negative regulation of response to stimulus	general cellular function	5.83e-05	870
GO:0007389	pattern specification process	general development	4.01e-06	475
GO:0060284	regulation of cell development	general development	8.01e-10	509
GO:0048729	tissue morphogenesis	general development	7.19e-06	530
GO:0048858	cell projection morphogenesis	general development	1.13e-11	716
GO:0032990	cell part morphogenesis	general development	2.5e-11	729
GO:0051094	positive regulation of developmental process	general development	2.26e-07	739
GO:0000904	cell morphogenesis involved in differentiation	general development	4.46e-12	744
GO:0007413	axonal fasciculation	neuronal pathways	9.38e-05	15
GO:0021871	forebrain regionalization	neuronal pathways	4.17e-05	20
GO:0021537	telencephalon development	neuronal pathways	1.23e-06	172
GO:0030900	forebrain development	neuronal pathways	1.72e-13	288
GO:0045664	regulation of neuron differentiation	neuronal pathways	1.14e-07	340
GO:0007411	axon guidance	neuronal pathways	2.54e-05	377
GO:0050767	regulation of neurogenesis	neuronal pathways	1.19e-08	407
GO:0051960	regulation of nervous system development	neuronal pathways	2.27e-10	452
GO:0007420	brain development	neuronal pathways	1.41e-13	531
GO:0007409	axonogenesis	neuronal pathways	7.43e-11	556
GO:0048667	cell morphogenesis involved in neuron differentiation	neuronal pathways	4.1e-11	609
GO:0048812	neuron projection morphogenesis	neuronal pathways	3.78e-12	615
GO:0007268	synaptic transmission	neuronal pathways	4.84e-06	685
GO:0007417	central nervous system development	neuronal pathways	9.05e-15	733
GO:0031175	neuron projection development	neuronal pathways	4.01e-10	755
GO:0019226	transmission of nerve impulse	neuronal pathways	3.06e-09	770
GO:0048666	neuron development	neuronal pathways	2.04e-08	855
GO:0043010	camera-type eye development	non-neuronal lineages	1.75e-05	252
GO:0007423	sensory organ development	non-neuronal lineages	7.07e-08	473
GO:0001944	vasculature development	non-neuronal lineages	4.28e-05	542
GO:0072358	cardiovascular system development	non-neuronal lineages	4.63e-10	803
GO:0072359	circulatory system development	non-neuronal lineages	4.63e-10	803
GO:0000902	cell morphogenesis	general development	2.71e-11	1004
GO:0030030	cell projection organization	general cellular function	9.33e-10	1006
GO:0030182	neuron differentiation	neuronal pathways	3.38e-13	1059
GO:0032989	cellular component morphogenesis	general development	1.38e-10	1062
GO:0045595	regulation of cell differentiation	general development	7.97e-07	1119
GO:0048699	generation of neurons	neuronal pathways	6.83e-13	1144
GO:0007267	cell-cell signaling	general cellular function	1.97e-11	1191
GO:0022008	neurogenesis	neuronal pathways	6.06e-13	1214
GO:2000026	regulation of multicellular organismal development	general development	4.74e-10	1214
GO:0019220	regulation of phosphate metabolic process	metabolism	6.18e-05	1305
GO:0051174	regulation of phosphorus metabolic process	metabolism	3.94e-05	1318
GO:0040011	locomotion	migration / adhesion	5.2e-08	1335
GO:0050877	neurological system process	neuronal pathways	1.04e-09	1336
GO:0048468	cell development	general cellular function	1.48e-12	1562
GO:0050793	regulation of developmental process	general development	2.22e-09	1569
GO:0048646	anatomical structure formation involved in morphogenesis	general development	5.32e-18	1709
GO:0003008	system process	general cellular function	3.4e-09	1830
GO:0007399	nervous system development	neuronal pathways	2.35e-16	1846
GO:0009966	regulation of signal transduction	general cellular function	2.54e-06	1941
GO:0051239	regulation of multicellular organismal process	general cellular function	2.63e-08	1982
GO:0010604	positive regulation of macromolecule metabolic process	metabolism	1.64e-05	2014
GO:0009893	positive regulation of metabolic process	metabolism	3.98e-05	2173
GO:0009653	anatomical structure morphogenesis	general development	3.23e-18	2220
GO:0023051	regulation of signaling	general cellular function	2.42e-09	2220
GO:0010646	regulation of cell communication	general cellular function	3.06e-09	2228
GO:0007166	cell surface receptor signaling pathway	general cellular function	2.44e-05	2650
GO:0048513	organ development	general development	7.78e-11	2934
GO:0030154	cell differentiation	general development	2.5e-10	2947
GO:0048869	cellular developmental process	general development	4.06e-10	3120
GO:0048523	negative regulation of cellular process	general cellular function	1.18e-08	3163
GO:0048519	negative regulation of biological process	general cellular function	1.63e-07	3472
GO:0048522	positive regulation of cellular process	general cellular function	6.21e-08	3492
GO:0048518	positive regulation of biological process	general cellular function	2.47e-07	3886
GO:0048731	system development	general development	1.21e-14	3982
GO:0048856	anatomical structure development	general development	7.42e-13	4535
GO:0016043	cellular component organization	general cellular function	2.5e-05	4547
GO:0007275	multicellular organismal development	general development	7.93e-13	4571
GO:0007165	signal transduction	general cellular function	4.37e-06	4686
GO:0032502	developmental process	general development	6.54e-11	5106
GO:0023052	signaling	general cellular function	3.23e-12	5207
GO:0044700	single organism signaling	general cellular function	3.23e-12	5207
GO:0019222	regulation of metabolic process	metabolism	8.14e-05	5326
GO:0007154	cell communication	general cellular function	1.41e-11	5344
GO:0051716	cellular response to stimulus	general cellular function	1.45e-05	5678
GO:0044707	single-multicellular organism process	general cellular function	5.91e-14	6322
GO:0032501	multicellular organismal process	general cellular function	5.92e-14	6358
GO:0050896	response to stimulus	general cellular function	2.47e-06	7553
GO:0050794	regulation of cellular process	general cellular function	7.34e-10	8577
GO:0044699	single-organism process	general cellular function	7.07e-12	8627
GO:0050789	regulation of biological process	general cellular function	7.18e-10	9087
GO:0065007	biological regulation	general cellular function	3.22e-11	9627
GO:0009987	cellular process	general cellular function	1.07e-08	14302
GO:0008150	biological_process	general cellular function	4.46e-05	16296
GO:0010628	positive regulation of gene expression	general cellular function	0.000104	1155
GO:0001568	blood vessel development	non-neuronal lineages	0.000112	515
GO:0060429	epithelium development	non-neuronal lineages	0.000123	661
GO:0022603	regulation of anatomical structure morphogenesis	general development	0.000131	638
GO:0007507	heart development	non-neuronal lineages	0.000133	405
GO:0009605	response to external stimulus	general cellular function	0.000179	1486
GO:0071840	cellular component organization or biogenesis	general cellular function	0.000204	4679
GO:0021536	diencephalon development	neuronal pathways	0.000277	67
GO:0010769	regulation of cell morphogenesis involved in differentiation	general development	0.000283	193
GO:0045165	cell fate commitment	general development	0.000287	250
GO:0061351	neural precursor cell proliferation	neuronal pathways	0.000311	95
GO:0035295	tube development	general development	0.00037	493
GO:0007610	behavior	behavior	0.000381	541
GO:0001654	eye development	non-neuronal lineages	0.000396	295
GO:0003002	regionalization	general development	0.000419	338
GO:0009952	anterior/posterior pattern specification	general development	0.000475	218
GO:0001763	morphogenesis of a branching structure	general development	0.000513	219
GO:0042221	response to chemical stimulus	stress pathways	0.000516	3132
GO:0045893	positive regulation of transcription, DNA-dependent	general cellular function	0.000568	1072
GO:0031128	developmental induction	general development	0.000597	47
GO:0001655	urogenital system development	non-neuronal lineages	0.00066	303
GO:0072001	renal system development	non-neuronal lineages	0.000669	262
GO:0002009	morphogenesis of an epithelium	non-neuronal lineages	0.000683	413
GO:0031323	regulation of cellular metabolic process	metabolism	0.000695	4832
GO:0080090	regulation of primary metabolic process	metabolism	0.000702	4762
GO:0016477	cell migration	migration / adhesion	0.000732	916
GO:0045168	cell-cell signaling involved in cell fate commitment	general development	0.000737	48
GO:0051128	regulation of cellular component organization	general cellular function	0.000773	1309
GO:0031325	positive regulation of cellular metabolic process	metabolism	0.000828	2063
GO:0009887	organ morphogenesis	general development	0.000977	871
GO:0045597	positive regulation of cell differentiation	general development	0.00107	540
GO:0048870	cell motility	migration / adhesion	0.00109	983
GO:0051674	localization of cell	general cellular function	0.00109	983
GO:0048598	embryonic morphogenesis	general development	0.00116	542
GO:0006357	regulation of transcription from RNA polymerase II promoter	general cellular function	0.00146	1333
GO:0008038	neuron recognition	neuronal pathways	0.00155	30
GO:0048514	blood vessel morphogenesis	non-neuronal lineages	0.00158	453
GO:0032879	regulation of localization	general cellular function	0.00164	1455
GO:0002088	lens development in camera-type eye	non-neuronal lineages	0.00172	65
GO:0031644	regulation of neurological system process	neuronal pathways	0.00205	238
GO:0060255	regulation of macromolecule metabolic process	metabolism	0.00212	4592
GO:0045666	positive regulation of neuron differentiation	neuronal pathways	0.00236	67
GO:0048583	regulation of response to stimulus	general cellular function	0.00239	2725
GO:0010975	regulation of neuron projection development	neuronal pathways	0.00253	221
GO:0048608	reproductive structure development	non-neuronal lineages	0.0026	283
GO:0061458	reproductive system development	non-neuronal lineages	0.0026	283
GO:0006366	transcription from RNA polymerase II promoter	general cellular function	0.00331	1544
GO:0000165	MAPK cascade	general cellular function	0.00343	568
GO:0044057	regulation of system process	general cellular function	0.00343	494
GO:0051254	positive regulation of RNA metabolic process	metabolism	0.00348	1135
GO:0071842	cellular component organization at cellular level	general cellular function	0.00348	3687
GO:0061138	morphogenesis of a branching epithelium	non-neuronal lineages	0.00458	190
GO:0042325	regulation of phosphorylation	general cellular function	0.00477	921
GO:0051093	negative regulation of developmental process	general development	0.00503	603
GO:0035556	intracellular signal transduction	general cellular function	0.00514	2090
GO:0065009	regulation of molecular function	general cellular function	0.00536	1966
GO:0022604	regulation of cell morphogenesis	general development	0.00564	318
GO:0060070	canonical Wnt receptor signaling pathway	general cellular function	0.00574	193
GO:0050790	regulation of catalytic activity	general cellular function	0.00586	1569
GO:0021987	cerebral cortex development	neuronal pathways	0.00656	74
GO:0051171	regulation of nitrogen compound metabolic process	metabolism	0.00686	3836
GO:0007155	cell adhesion	migration / adhesion	0.00718	1019
GO:0022610	biological adhesion	migration / adhesion	0.00759	1021
GO:0016055	Wnt receptor signaling pathway	general cellular function	0.00781	324
GO:0021543	pallium development	non-neuronal lineages	0.0093	108
GO:0050770	regulation of axonogenesis	neuronal pathways	0.0093	108
GO:0045596	negative regulation of cell differentiation	general development	0.00931	493
GO:0019219	regulation of nucleobase-containing compound metabolic process	metabolism	0.00946	3720
GO:0007167	enzyme linked receptor protein signaling pathway	general cellular function	0.00966	945
GO:0061061	muscle structure development	non-neuronal lineages	0.00995	470
GO:0045137	development of primary sexual characteristics	non-neuronal lineages	0.0103	242
GO:0051179	localization	general cellular function	0.0108	4570
GO:0003006	developmental process involved in reproduction	non-neuronal lineages	0.0115	449
GO:0051969	regulation of transmission of nerve impulse	neuronal pathways	0.0123	224
GO:0009953	dorsal/ventral pattern formation	general development	0.0133	95
GO:0009790	embryo development	general development	0.015	989
GO:0006351	transcription, DNA-dependent	general cellular function	0.0161	3516
GO:0032774	RNA biosynthetic process	metabolism	0.0166	3621
GO:0006928	cellular component movement	general cellular function	0.0188	1289
GO:0071841	cellular component organization or biogenesis at cellular level	general cellular function	0.019	3804
GO:0009888	tissue development	general development	0.0222	1724
GO:0043009	chordate embryonic development	general development	0.0247	543
GO:0051173	positive regulation of nitrogen compound metabolic process	metabolism	0.0254	1302
GO:0009894	regulation of catabolic process	metabolism	0.0256	544
GO:0048732	gland development	non-neuronal lineages	0.0277	303
GO:0009792	embryo development ending in birth or egg hatching	general development	0.0308	549
GO:0001822	kidney development	non-neuronal lineages	0.0338	219
GO:0010557	positive regulation of macromolecule biosynthetic process	metabolism	0.0342	1285
GO:0009950	dorsal/ventral axis specification	general development	0.0368	22
GO:0034654	nucleobase-containing compound biosynthetic process	metabolism	0.0391	3927
GO:0045935	positive regulation of nucleobase-containing compound metabolic process	metabolism	0.0392	1261
GO:0021885	forebrain cell migration	neuronal pathways	0.041	45
GO:0021983	pituitary gland development	non-neuronal lineages	0.041	45
GO:0007243	intracellular protein kinase cascade	general cellular function	0.0415	941
GO:0006935	chemotaxis	migration / adhesion	0.0425	637
GO:0042330	taxis	migration / adhesion	0.0425	637
GO:0048589	developmental growth	general development	0.0435	289
GO:0016331	morphogenesis of embryonic epithelium	non-neuronal lineages	0.0448	143
GO:0031344	regulation of cell projection organization	general cellular function	0.047	268
GO:0007193	adenylate cyclase-inhibiting G-protein coupled receptor signaling pathway	general cellular function	0.0485	46
GO:0043087	regulation of GTPase activity	general cellular function	0.0488	225

## Sheet: T4d&T6d&MP
Supplementary Table 7	Up-regulated by T4d, T6d and MP
GO name	GO term	n	p Value
organ morphogenesis	GO:0009887	47	3.60e-15
epithelium development	GO:0060429	41	5.58e-15	The PS up- regulated significantly by T6d TSA (Tab. S5, Sheet 7), T4d (Tab. S5, Sheet 6) and MP (Tab S5, Sheet8) were analyzed using the web-based gene onthology (GO) analyzing tool g profiler. Overrepresented GOs were selected, if they belonged to the term domain “biological process” , contained < 1000 genes and had a hypergeometric p-value smaller than 10E-3. The table display the GO term and n…
circulatory system development	GO:0072359	43	1.68e-13
cardiovascular system development	GO:0072358	43	1.68e-13
tissue morphogenesis	GO:0048729	35	3.17e-13
embryo development	GO:0009790	45	1.21e-11
regulation of anatomical structure morphogenesis	GO:0022603	36	1.50e-11
morphogenesis of an epithelium	GO:0002009	29	3.19e-11
cell migration	GO:0016477	42	8.65e-11
embryonic morphogenesis	GO:0048598	32	1.58e-10
localization of cell	GO:0051674	43	2.07e-10
cell motility	GO:0048870	43	2.07e-10
mesenchyme development	GO:0060485	19	2.17e-10
blood vessel morphogenesis	GO:0048514	29	3.37e-10
mesenchymal cell development	GO:0014031	17	6.12e-10
tube morphogenesis	GO:0035239	25	9.45e-10
pattern specification process	GO:0007389	29	1.11e-09
blood vessel development	GO:0001568	30	1.43e-09
mesenchymal cell differentiation	GO:0048762	17	2.95e-09
vasculature development	GO:0001944	30	5.24e-09
cell morphogenesis involved in differentiation	GO:0000904	35	7.17e-09
epithelial tube morphogenesis	GO:0060562	21	1.43e-08
tube development	GO:0035295	28	1.62e-08
regulation of organ morphogenesis	GO:2000027	17	2.03e-08
regulation of cell motility	GO:2000145	27	2.48e-08
positive regulation of developmental process	GO:0051094	34	2.77e-08
urogenital system development	GO:0001655	22	2.91e-08
regulation of cellular component movement	GO:0051270	28	3.28e-08
kidney development	GO:0001822	19	3.50e-08
renal system development	GO:0072001	20	1.04e-07
regulation of locomotion	GO:0040012	27	1.18e-07
chordate embryonic development	GO:0043009	28	1.55e-07
embryonic epithelial tube formation	GO:0001838	14	1.92e-07
embryo development ending in birth or egg hatching	GO:0009792	28	1.99e-07
epithelial tube formation	GO:0072175	14	2.16e-07
heart development	GO:0007507	24	2.32e-07
regulation of cell migration	GO:0030334	25	2.75e-07
angiogenesis	GO:0001525	23	2.78e-07
tube formation	GO:0035148	14	4.77e-07
negative regulation of signal transduction	GO:0009968	30	1.13e-06
negative regulation of signaling	GO:0023057	31	1.35e-06
negative regulation of cell communication	GO:0010648	31	1.60e-06
negative regulation of developmental process	GO:0051093	28	1.68e-06
negative regulation of Wnt receptor signaling pathway	GO:0030178	13	1.86e-06
negative regulation of response to stimulus	GO:0048585	34	2.08e-06
skeletal system development	GO:0001501	23	2.12e-06
morphogenesis of embryonic epithelium	GO:0016331	14	3.56e-06
epithelial to mesenchymal transition	GO:0001837	11	3.61e-06
negative regulation of canonical Wnt receptor signaling pathway	GO:0090090	11	4.15e-06
regulation of cell development	GO:0060284	25	4.63e-06
regionalization	GO:0003002	20	9.05e-06
regulation of nervous system development	GO:0051960	23	1.08e-05
metanephros development	GO:0001656	11	1.54e-05
regulation of canonical Wnt receptor signaling pathway	GO:0060828	13	1.68e-05
morphogenesis of a branching structure	GO:0001763	16	1.76e-05
regulation of Wnt receptor signaling pathway	GO:0030111	15	2.10e-05
canonical Wnt receptor signaling pathway	GO:0060070	15	2.25e-05
negative regulation of programmed cell death	GO:0043069	27	2.46e-05
negative regulation of cell death	GO:0060548	27	4.39e-05
negative regulation of transcription from RNA polymerase II promoter	GO:0000122	24	4.88e-05
gland development	GO:0048732	18	5.18e-05
positive regulation of transcription from RNA polymerase II promoter	GO:0045944	29	5.29e-05
neural crest cell development	GO:0014032	9	6.16e-05
negative regulation of cell proliferation	GO:0008285	26	6.39e-05
neuron development	GO:0048666	31	6.89e-05
negative regulation of apoptotic process	GO:0043066	26	7.26e-05
branching morphogenesis of a tube	GO:0048754	14	7.46e-05
embryonic organ development	GO:0048568	19	8.87e-05
heart morphogenesis	GO:0003007	14	1.20e-04
morphogenesis of a branching epithelium	GO:0061138	14	1.37e-04
Wnt receptor signaling pathway	GO:0016055	18	1.44e-04
positive regulation of cell proliferation	GO:0008284	27	2.14e-04
neural crest cell differentiation	GO:0014033	9	2.20e-04
regulation of ossification	GO:0030278	13	2.46e-04
nephron development	GO:0072006	10	2.61e-04
ear morphogenesis	GO:0042471	11	2.82e-04
positive regulation of cell differentiation	GO:0045597	23	2.82e-04
positive regulation of locomotion	GO:0040017	16	2.95e-04
ossification	GO:0001503	17	3.19e-04
regulation of vasculature development	GO:1901342	13	3.46e-04
appendage morphogenesis	GO:0035107	12	3.69e-04
limb morphogenesis	GO:0035108	12	3.69e-04
taxis	GO:0042330	25	3.73e-04
chemotaxis	GO:0006935	25	3.73e-04
muscle organ development	GO:0007517	18	4.00e-04
muscle structure development	GO:0061061	21	4.62e-04
sensory organ development	GO:0007423	21	5.13e-04
response to abiotic stimulus	GO:0009628	30	5.25e-04
cell morphogenesis involved in neuron differentiation	GO:0048667	24	6.18e-04
negative regulation of cellular macromolecule biosynthetic process	GO:2000113	32	6.22e-04
non-canonical Wnt receptor signaling pathway	GO:0035567	7	6.88e-04
connective tissue development	GO:0061448	14	7.07e-04
neuron projection development	GO:0031175	27	7.45e-04
extracellular matrix organization	GO:0030198	15	7.57e-04
appendage development	GO:0048736	12	7.59e-04
limb development	GO:0060173	12	7.59e-04
extracellular structure organization	GO:0043062	15	7.96e-04
ureteric bud development	GO:0001657	10	8.45e-04
epithelial cell differentiation	GO:0030855	17	8.54e-04
regulation of neurogenesis	GO:0050767	19	9.18e-04
